# Supplementary material for: Understanding water behaviour on 2D material interfaces through single-molecule motion on h-BN and graphene
Source: Nat Commun. 2025 Nov 25;16:10465. doi: 10.1038/s41467-025-65452-1 (PMC12647898; doi:10.1038/s41467-025-65452-1)
Supplement: Supplementary file 7 — Source Data [file 41467_2025_65452_MOESM7_ESM.xlsx]

## Sheet: Figure1b
Ni(111)		h-BN/Ni
dK (Ang -1)	cps (A)	dK (Ang -1)	cps (A)
0.1098	4.6558e-11	0.1098	1.0394e-09
0.14804	3.8668e-11	0.12229	9.6234e-10
0.18628	3.2923e-11	0.13477	8.9051e-10
0.22451	2.8777e-11	0.14726	8.3495e-10
0.26273	2.6112e-11	0.15974	7.9395e-10
0.30094	2.4091e-11	0.17222	7.5701e-10
0.33914	2.2599e-11	0.1847	7.2737e-10
0.37732	2.1522e-11	0.19719	7.0532e-10
0.4155	2.0563e-11	0.20967	6.8621e-10
0.45365	1.9785e-11	0.22214	6.6876e-10
0.49179	1.9121e-11	0.23462	6.5322e-10
0.52991	1.8499e-11	0.2471	6.3763e-10
0.56802	1.7859e-11	0.25958	6.238e-10
0.6061	1.7337e-11	0.27205	6.1084e-10
0.64416	1.6836e-11	0.28453	6.0245e-10
0.68219	1.6271e-11	0.297	5.9581e-10
0.7202	1.5781e-11	0.30947	5.8746e-10
0.75819	1.5287e-11	0.32194	5.8357e-10
0.79614	1.4719e-11	0.33441	5.7905e-10
0.83407	1.4264e-11	0.34688	5.7477e-10
0.87196	1.377e-11	0.35935	5.7199e-10
0.90983	1.3326e-11	0.37182	5.6882e-10
0.94766	1.2857e-11	0.38428	5.6622e-10
0.98545	1.2431e-11	0.39674	5.6262e-10
1.0232	1.1983e-11	0.4092	5.6026e-10
1.0609	1.1568e-11	0.42166	5.5586e-10
1.0986	1.1276e-11	0.43412	5.5514e-10
1.1362	1.0889e-11	0.44658	5.5238e-10
1.1738	1.0409e-11	0.45903	5.4928e-10
1.2114	1.0157e-11	0.47148	5.4763e-10
1.2489	9.8943e-12	0.48393	5.4678e-10
1.2864	9.6669e-12	0.49638	5.4445e-10
1.3238	9.3259e-12	0.50883	5.4354e-10
1.3612	9.0559e-12	0.52128	5.404e-10
1.3985	8.8356e-12	0.53372	5.4032e-10
1.4357	8.5905e-12	0.54616	5.3684e-10
1.473	8.427e-12	0.5586	5.3294e-10
1.5101	8.2139e-12	0.57103	5.2876e-10
1.5472	8.1535e-12	0.58347	5.2455e-10
1.5843	7.9794e-12	0.5959	5.1997e-10
1.6212	7.7236e-12	0.60833	5.1406e-10
1.6582	7.6348e-12	0.62076	5.0899e-10
1.695	7.5104e-12	0.63318	5.0419e-10
1.7318	7.3115e-12	0.6456	4.9817e-10
1.7686	7.2049e-12	0.65802	4.916e-10
1.8053	7.0983e-12	0.67044	4.8524e-10
1.8419	6.9527e-12	0.68285	4.794e-10
1.8784	6.8425e-12	0.69527	4.7255e-10
1.9149	6.8603e-12	0.70767	4.6546e-10
1.9513	6.7573e-12	0.72008	4.5953e-10
1.9876	6.7395e-12	0.73248	4.5173e-10
2.0238	6.6187e-12	0.74488	4.4674e-10
2.06	6.6009e-12	0.75728	4.4033e-10
2.0961	6.4766e-12	0.76968	4.3369e-10
2.1322	6.3416e-12	0.78207	4.2603e-10
2.1681	6.2954e-12	0.79446	4.2078e-10
2.204	6.2208e-12	0.80684	4.149e-10
2.2397	6.235e-12	0.81922	4.0835e-10
2.2754	6.1817e-12	0.8316	4.0187e-10
2.3111	6.0929e-12	0.84398	3.9447e-10
2.3466	6.0538e-12	0.85635	3.8857e-10
2.382	6.0005e-12	0.86872	3.8138e-10
2.4174	5.9757e-12	0.88108	3.751e-10
2.4527	5.9863e-12	0.89345	3.6864e-10
2.4878	5.9757e-12	0.9058	3.6148e-10
2.5229	5.9117e-12	0.91816	3.5484e-10
2.5579	5.862e-12	0.93051	3.4679e-10
2.5928	5.8726e-12	0.94286	3.413e-10
2.6276	5.8762e-12	0.9552	3.3438e-10
2.6623	5.8371e-12	0.96754	3.2761e-10
2.6969	5.8868e-12	0.97988	3.203e-10
2.7314	5.9259e-12	0.99221	3.1347e-10
2.7658	5.9401e-12	1.0045	3.0602e-10
2.8001	6.1036e-12	1.0169	3.0053e-10
2.8343	6.3558e-12	1.0292	2.9341e-10
2.8684	8.9351e-12	1.0415	2.8672e-10
2.9024	2.2411e-11	1.0538	2.8115e-10
2.9363	1.7273e-11	1.0661	2.7451e-10
2.9701	7.2049e-12	1.0784	2.6816e-10
3.0037	5.5422e-12	1.0907	2.6166e-10
3.0373	5.1124e-12	1.103	2.5498e-10
3.0707	4.885e-12	1.1153	2.4984e-10
3.1041	4.6896e-12	1.1276	2.4405e-10
3.1373	4.4764e-12	1.1399	2.3826e-10
3.1704	4.3485e-12	1.1522	2.3273e-10
3.2034	4.1744e-12	1.1644	2.2673e-10
3.2362	3.9933e-12	1.1767	2.2091e-10
3.269	3.9684e-12	1.189	2.158e-10
3.3016	3.8582e-12	1.2012	2.1004e-10
3.3341	3.8476e-12	1.2135	2.0537e-10
NaN	NaN	1.2257	1.9975e-10
NaN	NaN	1.238	1.9455e-10
NaN	NaN	1.2502	1.9025e-10
NaN	NaN	1.2625	1.8582e-10
NaN	NaN	1.2747	1.8048e-10
NaN	NaN	1.2869	1.7668e-10
NaN	NaN	1.2991	1.7287e-10
NaN	NaN	1.3113	1.6754e-10
NaN	NaN	1.3236	1.6379e-10
NaN	NaN	1.3358	1.5907e-10
NaN	NaN	1.348	1.5511e-10
NaN	NaN	1.3602	1.5169e-10
NaN	NaN	1.3723	1.4669e-10
NaN	NaN	1.3845	1.4281e-10
NaN	NaN	1.3967	1.3896e-10
NaN	NaN	1.4089	1.347e-10
NaN	NaN	1.421	1.313e-10
NaN	NaN	1.4332	1.2819e-10
NaN	NaN	1.4454	1.2429e-10
NaN	NaN	1.4575	1.2152e-10
NaN	NaN	1.4697	1.1767e-10
NaN	NaN	1.4818	1.1487e-10
NaN	NaN	1.4939	1.1201e-10
NaN	NaN	1.506	1.0883e-10
NaN	NaN	1.5182	1.0627e-10
NaN	NaN	1.5303	1.0347e-10
NaN	NaN	1.5424	1.0086e-10
NaN	NaN	1.5545	9.8559e-11
NaN	NaN	1.5666	9.5969e-11
NaN	NaN	1.5787	9.3994e-11
NaN	NaN	1.5908	9.2026e-11
NaN	NaN	1.6028	8.9941e-11
NaN	NaN	1.6149	8.8221e-11
NaN	NaN	1.627	8.6803e-11
NaN	NaN	1.639	8.5198e-11
NaN	NaN	1.6511	8.3503e-11
NaN	NaN	1.6631	8.2967e-11
NaN	NaN	1.6752	8.1663e-11
NaN	NaN	1.6872	8.1041e-11
NaN	NaN	1.6992	7.9563e-11
NaN	NaN	1.7113	7.8284e-11
NaN	NaN	1.7233	7.8025e-11
NaN	NaN	1.7353	7.6948e-11
NaN	NaN	1.7473	7.6376e-11
NaN	NaN	1.7593	7.5858e-11
NaN	NaN	1.7713	7.4945e-11
NaN	NaN	1.7832	7.4529e-11
NaN	NaN	1.7952	7.3928e-11
NaN	NaN	1.8072	7.3058e-11
NaN	NaN	1.8191	7.2855e-11
NaN	NaN	1.8311	7.1783e-11
NaN	NaN	1.843	7.1413e-11
NaN	NaN	1.8549	7.0695e-11
NaN	NaN	1.8669	6.9988e-11
NaN	NaN	1.8788	6.9559e-11
NaN	NaN	1.8907	6.9118e-11
NaN	NaN	1.9026	6.8635e-11
NaN	NaN	1.9145	6.7999e-11
NaN	NaN	1.9264	6.7601e-11
NaN	NaN	1.9383	6.688e-11
NaN	NaN	1.9502	6.6656e-11
NaN	NaN	1.962	6.6258e-11
NaN	NaN	1.9739	6.5636e-11
NaN	NaN	1.9857	6.5178e-11
NaN	NaN	1.9976	6.4894e-11
NaN	NaN	2.0094	6.4599e-11
NaN	NaN	2.0213	6.4446e-11
NaN	NaN	2.0331	6.4457e-11
NaN	NaN	2.0449	6.3629e-11
NaN	NaN	2.0567	6.3768e-11
NaN	NaN	2.0685	6.3789e-11
NaN	NaN	2.0803	6.3562e-11
NaN	NaN	2.0921	6.3746e-11
NaN	NaN	2.1038	6.354e-11
NaN	NaN	2.1156	6.3359e-11
NaN	NaN	2.1274	6.3821e-11
NaN	NaN	2.1391	6.3821e-11
NaN	NaN	2.1508	6.3533e-11
NaN	NaN	2.1626	6.364e-11
NaN	NaN	2.1743	6.4077e-11
NaN	NaN	2.186	6.3856e-11
NaN	NaN	2.1977	6.424e-11
NaN	NaN	2.2094	6.4738e-11
NaN	NaN	2.2211	6.4869e-11
NaN	NaN	2.2328	6.5022e-11
NaN	NaN	2.2444	6.5359e-11
NaN	NaN	2.2561	6.5672e-11
NaN	NaN	2.2678	6.6123e-11
NaN	NaN	2.2794	6.6226e-11
NaN	NaN	2.291	6.6713e-11
NaN	NaN	2.3027	6.6493e-11
NaN	NaN	2.3143	6.7015e-11
NaN	NaN	2.3259	6.7505e-11
NaN	NaN	2.3375	6.7832e-11
NaN	NaN	2.3491	6.7988e-11
NaN	NaN	2.3606	6.8734e-11
NaN	NaN	2.3722	6.872e-11
NaN	NaN	2.3838	6.9264e-11
NaN	NaN	2.3953	6.99e-11
NaN	NaN	2.4069	7.0205e-11
NaN	NaN	2.4184	7.0639e-11
NaN	NaN	2.4299	7.1221e-11
NaN	NaN	2.4414	7.1612e-11
NaN	NaN	2.4529	7.1914e-11
NaN	NaN	2.4644	7.2585e-11
NaN	NaN	2.4759	7.2919e-11
NaN	NaN	2.4874	7.3562e-11
NaN	NaN	2.4989	7.4056e-11
NaN	NaN	2.5103	7.4238e-11
NaN	NaN	2.5218	7.4685e-11
NaN	NaN	2.5332	7.579e-11
NaN	NaN	2.5446	7.6348e-11
NaN	NaN	2.556	7.6835e-11
NaN	NaN	2.5674	7.8167e-11
NaN	NaN	2.5788	7.9019e-11
NaN	NaN	2.5902	7.9392e-11
NaN	NaN	2.6016	8.0878e-11
NaN	NaN	2.6129	8.1624e-11
NaN	NaN	2.6243	8.2661e-11
NaN	NaN	2.6356	8.4498e-11
NaN	NaN	2.647	8.6018e-11
NaN	NaN	2.6583	8.7553e-11
NaN	NaN	2.6696	9.026e-11
NaN	NaN	2.6809	9.3056e-11
NaN	NaN	2.6922	9.5675e-11
NaN	NaN	2.7035	9.9835e-11
NaN	NaN	2.7148	1.0467e-10
NaN	NaN	2.726	1.0916e-10
NaN	NaN	2.7373	1.1528e-10
NaN	NaN	2.7485	1.2451e-10
NaN	NaN	2.7597	1.347e-10
NaN	NaN	2.7709	1.4748e-10
NaN	NaN	2.7822	1.6705e-10
NaN	NaN	2.7933	1.9022e-10
NaN	NaN	2.8045	2.2648e-10
NaN	NaN	2.8157	2.9032e-10
NaN	NaN	2.8269	3.8253e-10
NaN	NaN	2.838	5.5999e-10
NaN	NaN	2.8492	9.1605e-10
NaN	NaN	2.8603	1.5165e-09
NaN	NaN	2.8714	2.4759e-09
NaN	NaN	2.8825	3.788e-09
NaN	NaN	2.8936	4.8219e-09
NaN	NaN	2.9047	4.9937e-09
NaN	NaN	2.9157	4.3865e-09
NaN	NaN	2.9268	3.0293e-09
NaN	NaN	2.9379	1.8731e-09
NaN	NaN	2.9489	1.1209e-09
NaN	NaN	2.9599	6.3156e-10
NaN	NaN	2.9709	3.963e-10
NaN	NaN	2.9819	2.7295e-10
NaN	NaN	2.9929	2.0476e-10
NaN	NaN	3.0039	1.6805e-10
NaN	NaN	3.0149	1.4186e-10
NaN	NaN	3.0258	1.2361e-10
NaN	NaN	3.0368	1.1167e-10
NaN	NaN	3.0477	1.0094e-10
NaN	NaN	3.0586	9.253e-11
NaN	NaN	3.0695	8.6299e-11
NaN	NaN	3.0804	8.0494e-11
NaN	NaN	3.0913	7.7357e-11
NaN	NaN	3.1022	7.2852e-11
NaN	NaN	3.113	6.748e-11
NaN	NaN	3.1239	6.423e-11
NaN	NaN	3.1347	6.1039e-11
NaN	NaN	3.1455	5.7938e-11
NaN	NaN	3.1563	5.5771e-11
NaN	NaN	3.1671	5.2932e-11
NaN	NaN	3.1779	5.0729e-11
NaN	NaN	3.1887	4.928e-11
NaN	NaN	3.1994	4.7052e-11
NaN	NaN	3.2102	4.5226e-11
NaN	NaN	3.2209	4.3606e-11
NaN	NaN	3.2316	4.1883e-11
NaN	NaN	3.2423	4.0234e-11
NaN	NaN	3.253	3.8618e-11
NaN	NaN	3.2637	3.7311e-11
NaN	NaN	3.2744	3.616e-11
NaN	NaN	3.285	3.4809e-11
NaN	NaN	3.2957	3.3939e-11
NaN	NaN	3.3063	3.2948e-11
NaN	NaN	3.3169	3.19e-11
NaN	NaN	3.3275	3.0987e-11
NaN	NaN	3.3381	3.0131e-11
NaN	NaN	3.3487	2.9306e-11
NaN	NaN	3.3593	2.8713e-11
NaN	NaN	3.3698	2.8017e-11
NaN	NaN	3.3803	2.7427e-11
NaN	NaN	3.3909	2.6571e-11
NaN	NaN	3.4014	2.608e-11
NaN	NaN	3.4119	2.5455e-11
NaN	NaN	3.4224	2.4979e-11
NaN	NaN	3.4328	2.4414e-11
NaN	NaN	3.4433	2.3896e-11
NaN	NaN	3.4537	2.3316e-11
NaN	NaN	3.4642	2.2876e-11
NaN	NaN	3.4746	2.2325e-11
NaN	NaN	3.485	2.1984e-11
NaN	NaN	3.4954	2.1554e-11
NaN	NaN	3.5058	2.0904e-11
NaN	NaN	3.5161	2.0677e-11
NaN	NaN	3.5265	2.0343e-11
NaN	NaN	3.5368	2.0009e-11
NaN	NaN	3.5471	1.975e-11
NaN	NaN	3.5574	1.9401e-11
NaN	NaN	3.5677	1.9011e-11
NaN	NaN	3.578	1.8549e-11
NaN	NaN	3.5883	1.824e-11
NaN	NaN	3.5985	1.7859e-11
NaN	NaN	3.6087	1.7653e-11

## Sheet: Figure 2
x (Ang)	y (Ang)	Eads (eV)	z (Ang)
-7.5713	-13.7753	0.246665	3.02335
-7.5713	-13.0502	0.240994	3.05043
-7.5713	-14.5004	0.24772	3.00257
-6.94386	-14.1369	0.240994	3.05043
-6.94386	-13.4112	0.24772	3.00257
-8.19874	-14.1369	0.240994	3.05043
-8.19874	-13.4112	0.24772	3.00257
-8.19874	-14.8627	0.241098	3.0177
-6.94386	-14.8627	0.241098	3.0177
-7.55943	-15.9498	0.241098	3.0177
-7.5713	-15.2255	0.241763	2.9738
-7.54411	-12.325	0.21649	3.07942
-5.06155	-13.7753	0.246665	3.02335
-5.06155	-13.0502	0.240994	3.05043
-5.06155	-14.5004	0.24772	3.00257
-4.43411	-14.1369	0.240994	3.05043
-4.43411	-13.4112	0.24772	3.00257
-5.68898	-14.1369	0.240994	3.05043
-5.68898	-13.4112	0.24772	3.00257
-5.68898	-14.8627	0.241098	3.0177
-4.43411	-14.8627	0.241098	3.0177
-5.04968	-15.9498	0.241098	3.0177
-5.06155	-15.2255	0.241763	2.9738
-5.03436	-12.325	0.21649	3.07942
-2.55179	-13.7753	0.246665	3.02335
-2.55179	-13.0502	0.240994	3.05043
-2.55179	-14.5004	0.24772	3.00257
-1.92436	-14.1369	0.240994	3.05043
-1.92436	-13.4112	0.24772	3.00257
-3.17923	-14.1369	0.240994	3.05043
-3.17923	-13.4112	0.24772	3.00257
-3.17923	-14.8627	0.241098	3.0177
-1.92436	-14.8627	0.241098	3.0177
-2.53993	-15.9498	0.241098	3.0177
-2.55179	-15.2255	0.241763	2.9738
-2.52461	-12.325	0.21649	3.07942
-0.042041	-13.7753	0.246665	3.02335
-0.042041	-13.0502	0.240994	3.05043
-0.042041	-14.5004	0.24772	3.00257
0.585397	-14.1369	0.240994	3.05043
0.585397	-13.4112	0.24772	3.00257
-0.669479	-14.1369	0.240994	3.05043
-0.669479	-13.4112	0.24772	3.00257
-0.669479	-14.8627	0.241098	3.0177
0.585397	-14.8627	0.241098	3.0177
-0.0301745	-15.9498	0.241098	3.0177
-0.042041	-15.2255	0.241763	2.9738
-0.0148541	-12.325	0.21649	3.07942
2.46771	-13.7753	0.246665	3.02335
2.46771	-13.0502	0.240994	3.05043
2.46771	-14.5004	0.24772	3.00257
3.09515	-14.1369	0.240994	3.05043
3.09515	-13.4112	0.24772	3.00257
1.84027	-14.1369	0.240994	3.05043
1.84027	-13.4112	0.24772	3.00257
1.84027	-14.8627	0.241098	3.0177
3.09515	-14.8627	0.241098	3.0177
2.47958	-15.9498	0.241098	3.0177
2.46771	-15.2255	0.241763	2.9738
2.4949	-12.325	0.21649	3.07942
4.97746	-13.7753	0.246665	3.02335
4.97746	-13.0502	0.240994	3.05043
4.97746	-14.5004	0.24772	3.00257
5.6049	-14.1369	0.240994	3.05043
5.6049	-13.4112	0.24772	3.00257
4.35003	-14.1369	0.240994	3.05043
4.35003	-13.4112	0.24772	3.00257
4.35003	-14.8627	0.241098	3.0177
5.6049	-14.8627	0.241098	3.0177
4.98933	-15.9498	0.241098	3.0177
4.97746	-15.2255	0.241763	2.9738
5.00465	-12.325	0.21649	3.07942
7.48722	-13.7753	0.246665	3.02335
7.48722	-13.0502	0.240994	3.05043
7.48722	-14.5004	0.24772	3.00257
8.11465	-14.1369	0.240994	3.05043
8.11465	-13.4112	0.24772	3.00257
6.85978	-14.1369	0.240994	3.05043
6.85978	-13.4112	0.24772	3.00257
6.85978	-14.8627	0.241098	3.0177
8.11465	-14.8627	0.241098	3.0177
7.49908	-15.9498	0.241098	3.0177
7.48722	-15.2255	0.241763	2.9738
7.5144	-12.325	0.21649	3.07942
9.99697	-13.7753	0.246665	3.02335
9.99697	-13.0502	0.240994	3.05043
9.99697	-14.5004	0.24772	3.00257
10.6244	-14.1369	0.240994	3.05043
10.6244	-13.4112	0.24772	3.00257
9.36953	-14.1369	0.240994	3.05043
9.36953	-13.4112	0.24772	3.00257
9.36953	-14.8627	0.241098	3.0177
10.6244	-14.8627	0.241098	3.0177
10.0088	-15.9498	0.241098	3.0177
9.99697	-15.2255	0.241763	2.9738
10.0242	-12.325	0.21649	3.07942
12.5067	-13.7753	0.246665	3.02335
12.5067	-13.0502	0.240994	3.05043
12.5067	-14.5004	0.24772	3.00257
13.1342	-14.1369	0.240994	3.05043
13.1342	-13.4112	0.24772	3.00257
11.8793	-14.1369	0.240994	3.05043
11.8793	-13.4112	0.24772	3.00257
11.8793	-14.8627	0.241098	3.0177
13.1342	-14.8627	0.241098	3.0177
12.5186	-15.9498	0.241098	3.0177
12.5067	-15.2255	0.241763	2.9738
12.5339	-12.325	0.21649	3.07942
15.0165	-13.7753	0.246665	3.02335
15.0165	-13.0502	0.240994	3.05043
15.0165	-14.5004	0.24772	3.00257
15.6439	-14.1369	0.240994	3.05043
15.6439	-13.4112	0.24772	3.00257
14.389	-14.1369	0.240994	3.05043
14.389	-13.4112	0.24772	3.00257
14.389	-14.8627	0.241098	3.0177
15.6439	-14.8627	0.241098	3.0177
15.0283	-15.9498	0.241098	3.0177
15.0165	-15.2255	0.241763	2.9738
15.0437	-12.325	0.21649	3.07942
17.5262	-13.7753	0.246665	3.02335
17.5262	-13.0502	0.240994	3.05043
17.5262	-14.5004	0.24772	3.00257
18.1537	-14.1369	0.240994	3.05043
18.1537	-13.4112	0.24772	3.00257
16.8988	-14.1369	0.240994	3.05043
16.8988	-13.4112	0.24772	3.00257
16.8988	-14.8627	0.241098	3.0177
18.1537	-14.8627	0.241098	3.0177
17.5381	-15.9498	0.241098	3.0177
17.5262	-15.2255	0.241763	2.9738
17.5534	-12.325	0.21649	3.07942
20.036	-13.7753	0.246665	3.02335
20.036	-13.0502	0.240994	3.05043
20.036	-14.5004	0.24772	3.00257
20.6634	-14.1369	0.240994	3.05043
20.6634	-13.4112	0.24772	3.00257
19.4085	-14.1369	0.240994	3.05043
19.4085	-13.4112	0.24772	3.00257
19.4085	-14.8627	0.241098	3.0177
20.6634	-14.8627	0.241098	3.0177
20.0478	-15.9498	0.241098	3.0177
20.036	-15.2255	0.241763	2.9738
20.0632	-12.325	0.21649	3.07942
22.5457	-13.7753	0.246665	3.02335
22.5457	-13.0502	0.240994	3.05043
22.5457	-14.5004	0.24772	3.00257
23.1732	-14.1369	0.240994	3.05043
23.1732	-13.4112	0.24772	3.00257
21.9183	-14.1369	0.240994	3.05043
21.9183	-13.4112	0.24772	3.00257
21.9183	-14.8627	0.241098	3.0177
23.1732	-14.8627	0.241098	3.0177
22.5576	-15.9498	0.241098	3.0177
22.5457	-15.2255	0.241763	2.9738
22.5729	-12.325	0.21649	3.07942
25.0555	-13.7753	0.246665	3.02335
25.0555	-13.0502	0.240994	3.05043
25.0555	-14.5004	0.24772	3.00257
25.6829	-14.1369	0.240994	3.05043
25.6829	-13.4112	0.24772	3.00257
24.428	-14.1369	0.240994	3.05043
24.428	-13.4112	0.24772	3.00257
24.428	-14.8627	0.241098	3.0177
25.6829	-14.8627	0.241098	3.0177
25.0673	-15.9498	0.241098	3.0177
25.0555	-15.2255	0.241763	2.9738
25.0827	-12.325	0.21649	3.07942
-6.31642	-11.5999	0.246665	3.02335
-6.31642	-10.8748	0.240994	3.05043
-6.31642	-12.325	0.24772	3.00257
-5.68898	-11.9615	0.240994	3.05043
-5.68898	-11.2358	0.24772	3.00257
-6.94386	-11.9615	0.240994	3.05043
-6.94386	-11.2358	0.24772	3.00257
-6.94386	-12.6873	0.241098	3.0177
-5.68898	-12.6873	0.241098	3.0177
-6.30456	-13.7745	0.241098	3.0177
-6.31642	-13.0502	0.241763	2.9738
-6.28923	-10.1497	0.21649	3.07942
-3.80667	-11.5999	0.246665	3.02335
-3.80667	-10.8748	0.240994	3.05043
-3.80667	-12.325	0.24772	3.00257
-3.17923	-11.9615	0.240994	3.05043
-3.17923	-11.2358	0.24772	3.00257
-4.43411	-11.9615	0.240994	3.05043
-4.43411	-11.2358	0.24772	3.00257
-4.43411	-12.6873	0.241098	3.0177
-3.17923	-12.6873	0.241098	3.0177
-3.7948	-13.7745	0.241098	3.0177
-3.80667	-13.0502	0.241763	2.9738
-3.77948	-10.1497	0.21649	3.07942
-1.29692	-11.5999	0.246665	3.02335
-1.29692	-10.8748	0.240994	3.05043
-1.29692	-12.325	0.24772	3.00257
-0.669479	-11.9615	0.240994	3.05043
-0.669479	-11.2358	0.24772	3.00257
-1.92436	-11.9615	0.240994	3.05043
-1.92436	-11.2358	0.24772	3.00257
-1.92436	-12.6873	0.241098	3.0177
-0.669479	-12.6873	0.241098	3.0177
-1.28505	-13.7745	0.241098	3.0177
-1.29692	-13.0502	0.241763	2.9738
-1.26973	-10.1497	0.21649	3.07942
1.21284	-11.5999	0.246665	3.02335
1.21284	-10.8748	0.240994	3.05043
1.21284	-12.325	0.24772	3.00257
1.84027	-11.9615	0.240994	3.05043
1.84027	-11.2358	0.24772	3.00257
0.585397	-11.9615	0.240994	3.05043
0.585397	-11.2358	0.24772	3.00257
0.585397	-12.6873	0.241098	3.0177
1.84027	-12.6873	0.241098	3.0177
1.2247	-13.7745	0.241098	3.0177
1.21284	-13.0502	0.241763	2.9738
1.24002	-10.1497	0.21649	3.07942
3.72259	-11.5999	0.246665	3.02335
3.72259	-10.8748	0.240994	3.05043
3.72259	-12.325	0.24772	3.00257
4.35003	-11.9615	0.240994	3.05043
4.35003	-11.2358	0.24772	3.00257
3.09515	-11.9615	0.240994	3.05043
3.09515	-11.2358	0.24772	3.00257
3.09515	-12.6873	0.241098	3.0177
4.35003	-12.6873	0.241098	3.0177
3.73445	-13.7745	0.241098	3.0177
3.72259	-13.0502	0.241763	2.9738
3.74977	-10.1497	0.21649	3.07942
6.23234	-11.5999	0.246665	3.02335
6.23234	-10.8748	0.240994	3.05043
6.23234	-12.325	0.24772	3.00257
6.85978	-11.9615	0.240994	3.05043
6.85978	-11.2358	0.24772	3.00257
5.6049	-11.9615	0.240994	3.05043
5.6049	-11.2358	0.24772	3.00257
5.6049	-12.6873	0.241098	3.0177
6.85978	-12.6873	0.241098	3.0177
6.24421	-13.7745	0.241098	3.0177
6.23234	-13.0502	0.241763	2.9738
6.25953	-10.1497	0.21649	3.07942
8.74209	-11.5999	0.246665	3.02335
8.74209	-10.8748	0.240994	3.05043
8.74209	-12.325	0.24772	3.00257
9.36953	-11.9615	0.240994	3.05043
9.36953	-11.2358	0.24772	3.00257
8.11465	-11.9615	0.240994	3.05043
8.11465	-11.2358	0.24772	3.00257
8.11465	-12.6873	0.241098	3.0177
9.36953	-12.6873	0.241098	3.0177
8.75396	-13.7745	0.241098	3.0177
8.74209	-13.0502	0.241763	2.9738
8.76928	-10.1497	0.21649	3.07942
11.2518	-11.5999	0.246665	3.02335
11.2518	-10.8748	0.240994	3.05043
11.2518	-12.325	0.24772	3.00257
11.8793	-11.9615	0.240994	3.05043
11.8793	-11.2358	0.24772	3.00257
10.6244	-11.9615	0.240994	3.05043
10.6244	-11.2358	0.24772	3.00257
10.6244	-12.6873	0.241098	3.0177
11.8793	-12.6873	0.241098	3.0177
11.2637	-13.7745	0.241098	3.0177
11.2518	-13.0502	0.241763	2.9738
11.279	-10.1497	0.21649	3.07942
13.7616	-11.5999	0.246665	3.02335
13.7616	-10.8748	0.240994	3.05043
13.7616	-12.325	0.24772	3.00257
14.389	-11.9615	0.240994	3.05043
14.389	-11.2358	0.24772	3.00257
13.1342	-11.9615	0.240994	3.05043
13.1342	-11.2358	0.24772	3.00257
13.1342	-12.6873	0.241098	3.0177
14.389	-12.6873	0.241098	3.0177
13.7735	-13.7745	0.241098	3.0177
13.7616	-13.0502	0.241763	2.9738
13.7888	-10.1497	0.21649	3.07942
16.2713	-11.5999	0.246665	3.02335
16.2713	-10.8748	0.240994	3.05043
16.2713	-12.325	0.24772	3.00257
16.8988	-11.9615	0.240994	3.05043
16.8988	-11.2358	0.24772	3.00257
15.6439	-11.9615	0.240994	3.05043
15.6439	-11.2358	0.24772	3.00257
15.6439	-12.6873	0.241098	3.0177
16.8988	-12.6873	0.241098	3.0177
16.2832	-13.7745	0.241098	3.0177
16.2713	-13.0502	0.241763	2.9738
16.2985	-10.1497	0.21649	3.07942
18.7811	-11.5999	0.246665	3.02335
18.7811	-10.8748	0.240994	3.05043
18.7811	-12.325	0.24772	3.00257
19.4085	-11.9615	0.240994	3.05043
19.4085	-11.2358	0.24772	3.00257
18.1537	-11.9615	0.240994	3.05043
18.1537	-11.2358	0.24772	3.00257
18.1537	-12.6873	0.241098	3.0177
19.4085	-12.6873	0.241098	3.0177
18.793	-13.7745	0.241098	3.0177
18.7811	-13.0502	0.241763	2.9738
18.8083	-10.1497	0.21649	3.07942
21.2909	-11.5999	0.246665	3.02335
21.2909	-10.8748	0.240994	3.05043
21.2909	-12.325	0.24772	3.00257
21.9183	-11.9615	0.240994	3.05043
21.9183	-11.2358	0.24772	3.00257
20.6634	-11.9615	0.240994	3.05043
20.6634	-11.2358	0.24772	3.00257
20.6634	-12.6873	0.241098	3.0177
21.9183	-12.6873	0.241098	3.0177
21.3027	-13.7745	0.241098	3.0177
21.2909	-13.0502	0.241763	2.9738
21.318	-10.1497	0.21649	3.07942
23.8006	-11.5999	0.246665	3.02335
23.8006	-10.8748	0.240994	3.05043
23.8006	-12.325	0.24772	3.00257
24.428	-11.9615	0.240994	3.05043
24.428	-11.2358	0.24772	3.00257
23.1732	-11.9615	0.240994	3.05043
23.1732	-11.2358	0.24772	3.00257
23.1732	-12.6873	0.241098	3.0177
24.428	-12.6873	0.241098	3.0177
23.8125	-13.7745	0.241098	3.0177
23.8006	-13.0502	0.241763	2.9738
23.8278	-10.1497	0.21649	3.07942
26.3104	-11.5999	0.246665	3.02335
26.3104	-10.8748	0.240994	3.05043
26.3104	-12.325	0.24772	3.00257
26.9378	-11.9615	0.240994	3.05043
26.9378	-11.2358	0.24772	3.00257
25.6829	-11.9615	0.240994	3.05043
25.6829	-11.2358	0.24772	3.00257
25.6829	-12.6873	0.241098	3.0177
26.9378	-12.6873	0.241098	3.0177
26.3222	-13.7745	0.241098	3.0177
26.3104	-13.0502	0.241763	2.9738
26.3375	-10.1497	0.21649	3.07942
-7.5713	-9.42453	0.246665	3.02335
-7.5713	-8.6994	0.240994	3.05043
-7.5713	-10.1497	0.24772	3.00257
-6.94386	-9.78615	0.240994	3.05043
-6.94386	-9.0604	0.24772	3.00257
-8.19874	-9.78615	0.240994	3.05043
-8.19874	-9.0604	0.24772	3.00257
-8.19874	-10.5119	0.241098	3.0177
-6.94386	-10.5119	0.241098	3.0177
-7.55943	-11.5991	0.241098	3.0177
-7.5713	-10.8748	0.241763	2.9738
-7.54411	-7.97428	0.21649	3.07942
-5.06155	-9.42453	0.246665	3.02335
-5.06155	-8.6994	0.240994	3.05043
-5.06155	-10.1497	0.24772	3.00257
-4.43411	-9.78615	0.240994	3.05043
-4.43411	-9.0604	0.24772	3.00257
-5.68898	-9.78615	0.240994	3.05043
-5.68898	-9.0604	0.24772	3.00257
-5.68898	-10.5119	0.241098	3.0177
-4.43411	-10.5119	0.241098	3.0177
-5.04968	-11.5991	0.241098	3.0177
-5.06155	-10.8748	0.241763	2.9738
-5.03436	-7.97428	0.21649	3.07942
-2.55179	-9.42453	0.246665	3.02335
-2.55179	-8.6994	0.240994	3.05043
-2.55179	-10.1497	0.24772	3.00257
-1.92436	-9.78615	0.240994	3.05043
-1.92436	-9.0604	0.24772	3.00257
-3.17923	-9.78615	0.240994	3.05043
-3.17923	-9.0604	0.24772	3.00257
-3.17923	-10.5119	0.241098	3.0177
-1.92436	-10.5119	0.241098	3.0177
-2.53993	-11.5991	0.241098	3.0177
-2.55179	-10.8748	0.241763	2.9738
-2.52461	-7.97428	0.21649	3.07942
-0.042041	-9.42453	0.246665	3.02335
-0.042041	-8.6994	0.240994	3.05043
-0.042041	-10.1497	0.24772	3.00257
0.585397	-9.78615	0.240994	3.05043
0.585397	-9.0604	0.24772	3.00257
-0.669479	-9.78615	0.240994	3.05043
-0.669479	-9.0604	0.24772	3.00257
-0.669479	-10.5119	0.241098	3.0177
0.585397	-10.5119	0.241098	3.0177
-0.0301745	-11.5991	0.241098	3.0177
-0.042041	-10.8748	0.241763	2.9738
-0.0148541	-7.97428	0.21649	3.07942
2.46771	-9.42453	0.246665	3.02335
2.46771	-8.6994	0.240994	3.05043
2.46771	-10.1497	0.24772	3.00257
3.09515	-9.78615	0.240994	3.05043
3.09515	-9.0604	0.24772	3.00257
1.84027	-9.78615	0.240994	3.05043
1.84027	-9.0604	0.24772	3.00257
1.84027	-10.5119	0.241098	3.0177
3.09515	-10.5119	0.241098	3.0177
2.47958	-11.5991	0.241098	3.0177
2.46771	-10.8748	0.241763	2.9738
2.4949	-7.97428	0.21649	3.07942
4.97746	-9.42453	0.246665	3.02335
4.97746	-8.6994	0.240994	3.05043
4.97746	-10.1497	0.24772	3.00257
5.6049	-9.78615	0.240994	3.05043
5.6049	-9.0604	0.24772	3.00257
4.35003	-9.78615	0.240994	3.05043
4.35003	-9.0604	0.24772	3.00257
4.35003	-10.5119	0.241098	3.0177
5.6049	-10.5119	0.241098	3.0177
4.98933	-11.5991	0.241098	3.0177
4.97746	-10.8748	0.241763	2.9738
5.00465	-7.97428	0.21649	3.07942
7.48722	-9.42453	0.246665	3.02335
7.48722	-8.6994	0.240994	3.05043
7.48722	-10.1497	0.24772	3.00257
8.11465	-9.78615	0.240994	3.05043
8.11465	-9.0604	0.24772	3.00257
6.85978	-9.78615	0.240994	3.05043
6.85978	-9.0604	0.24772	3.00257
6.85978	-10.5119	0.241098	3.0177
8.11465	-10.5119	0.241098	3.0177
7.49908	-11.5991	0.241098	3.0177
7.48722	-10.8748	0.241763	2.9738
7.5144	-7.97428	0.21649	3.07942
9.99697	-9.42453	0.246665	3.02335
9.99697	-8.6994	0.240994	3.05043
9.99697	-10.1497	0.24772	3.00257
10.6244	-9.78615	0.240994	3.05043
10.6244	-9.0604	0.24772	3.00257
9.36953	-9.78615	0.240994	3.05043
9.36953	-9.0604	0.24772	3.00257
9.36953	-10.5119	0.241098	3.0177
10.6244	-10.5119	0.241098	3.0177
10.0088	-11.5991	0.241098	3.0177
9.99697	-10.8748	0.241763	2.9738
10.0242	-7.97428	0.21649	3.07942
12.5067	-9.42453	0.246665	3.02335
12.5067	-8.6994	0.240994	3.05043
12.5067	-10.1497	0.24772	3.00257
13.1342	-9.78615	0.240994	3.05043
13.1342	-9.0604	0.24772	3.00257
11.8793	-9.78615	0.240994	3.05043
11.8793	-9.0604	0.24772	3.00257
11.8793	-10.5119	0.241098	3.0177
13.1342	-10.5119	0.241098	3.0177
12.5186	-11.5991	0.241098	3.0177
12.5067	-10.8748	0.241763	2.9738
12.5339	-7.97428	0.21649	3.07942
15.0165	-9.42453	0.246665	3.02335
15.0165	-8.6994	0.240994	3.05043
15.0165	-10.1497	0.24772	3.00257
15.6439	-9.78615	0.240994	3.05043
15.6439	-9.0604	0.24772	3.00257
14.389	-9.78615	0.240994	3.05043
14.389	-9.0604	0.24772	3.00257
14.389	-10.5119	0.241098	3.0177
15.6439	-10.5119	0.241098	3.0177
15.0283	-11.5991	0.241098	3.0177
15.0165	-10.8748	0.241763	2.9738
15.0437	-7.97428	0.21649	3.07942
17.5262	-9.42453	0.246665	3.02335
17.5262	-8.6994	0.240994	3.05043
17.5262	-10.1497	0.24772	3.00257
18.1537	-9.78615	0.240994	3.05043
18.1537	-9.0604	0.24772	3.00257
16.8988	-9.78615	0.240994	3.05043
16.8988	-9.0604	0.24772	3.00257
16.8988	-10.5119	0.241098	3.0177
18.1537	-10.5119	0.241098	3.0177
17.5381	-11.5991	0.241098	3.0177
17.5262	-10.8748	0.241763	2.9738
17.5534	-7.97428	0.21649	3.07942
20.036	-9.42453	0.246665	3.02335
20.036	-8.6994	0.240994	3.05043
20.036	-10.1497	0.24772	3.00257
20.6634	-9.78615	0.240994	3.05043
20.6634	-9.0604	0.24772	3.00257
19.4085	-9.78615	0.240994	3.05043
19.4085	-9.0604	0.24772	3.00257
19.4085	-10.5119	0.241098	3.0177
20.6634	-10.5119	0.241098	3.0177
20.0478	-11.5991	0.241098	3.0177
20.036	-10.8748	0.241763	2.9738
20.0632	-7.97428	0.21649	3.07942
22.5457	-9.42453	0.246665	3.02335
22.5457	-8.6994	0.240994	3.05043
22.5457	-10.1497	0.24772	3.00257
23.1732	-9.78615	0.240994	3.05043
23.1732	-9.0604	0.24772	3.00257
21.9183	-9.78615	0.240994	3.05043
21.9183	-9.0604	0.24772	3.00257
21.9183	-10.5119	0.241098	3.0177
23.1732	-10.5119	0.241098	3.0177
22.5576	-11.5991	0.241098	3.0177
22.5457	-10.8748	0.241763	2.9738
22.5729	-7.97428	0.21649	3.07942
25.0555	-9.42453	0.246665	3.02335
25.0555	-8.6994	0.240994	3.05043
25.0555	-10.1497	0.24772	3.00257
25.6829	-9.78615	0.240994	3.05043
25.6829	-9.0604	0.24772	3.00257
24.428	-9.78615	0.240994	3.05043
24.428	-9.0604	0.24772	3.00257
24.428	-10.5119	0.241098	3.0177
25.6829	-10.5119	0.241098	3.0177
25.0673	-11.5991	0.241098	3.0177
25.0555	-10.8748	0.241763	2.9738
25.0827	-7.97428	0.21649	3.07942
-6.31642	-7.24915	0.246665	3.02335
-6.31642	-6.52402	0.240994	3.05043
-6.31642	-7.97428	0.24772	3.00257
-5.68898	-7.61077	0.240994	3.05043
-5.68898	-6.88502	0.24772	3.00257
-6.94386	-7.61077	0.240994	3.05043
-6.94386	-6.88502	0.24772	3.00257
-6.94386	-8.33653	0.241098	3.0177
-5.68898	-8.33653	0.241098	3.0177
-6.30456	-9.4237	0.241098	3.0177
-6.31642	-8.6994	0.241763	2.9738
-6.28923	-5.7989	0.21649	3.07942
-3.80667	-7.24915	0.246665	3.02335
-3.80667	-6.52402	0.240994	3.05043
-3.80667	-7.97428	0.24772	3.00257
-3.17923	-7.61077	0.240994	3.05043
-3.17923	-6.88502	0.24772	3.00257
-4.43411	-7.61077	0.240994	3.05043
-4.43411	-6.88502	0.24772	3.00257
-4.43411	-8.33653	0.241098	3.0177
-3.17923	-8.33653	0.241098	3.0177
-3.7948	-9.4237	0.241098	3.0177
-3.80667	-8.6994	0.241763	2.9738
-3.77948	-5.7989	0.21649	3.07942
-1.29692	-7.24915	0.246665	3.02335
-1.29692	-6.52402	0.240994	3.05043
-1.29692	-7.97428	0.24772	3.00257
-0.669479	-7.61077	0.240994	3.05043
-0.669479	-6.88502	0.24772	3.00257
-1.92436	-7.61077	0.240994	3.05043
-1.92436	-6.88502	0.24772	3.00257
-1.92436	-8.33653	0.241098	3.0177
-0.669479	-8.33653	0.241098	3.0177
-1.28505	-9.4237	0.241098	3.0177
-1.29692	-8.6994	0.241763	2.9738
-1.26973	-5.7989	0.21649	3.07942
1.21284	-7.24915	0.246665	3.02335
1.21284	-6.52402	0.240994	3.05043
1.21284	-7.97428	0.24772	3.00257
1.84027	-7.61077	0.240994	3.05043
1.84027	-6.88502	0.24772	3.00257
0.585397	-7.61077	0.240994	3.05043
0.585397	-6.88502	0.24772	3.00257
0.585397	-8.33653	0.241098	3.0177
1.84027	-8.33653	0.241098	3.0177
1.2247	-9.4237	0.241098	3.0177
1.21284	-8.6994	0.241763	2.9738
1.24002	-5.7989	0.21649	3.07942
3.72259	-7.24915	0.246665	3.02335
3.72259	-6.52402	0.240994	3.05043
3.72259	-7.97428	0.24772	3.00257
4.35003	-7.61077	0.240994	3.05043
4.35003	-6.88502	0.24772	3.00257
3.09515	-7.61077	0.240994	3.05043
3.09515	-6.88502	0.24772	3.00257
3.09515	-8.33653	0.241098	3.0177
4.35003	-8.33653	0.241098	3.0177
3.73445	-9.4237	0.241098	3.0177
3.72259	-8.6994	0.241763	2.9738
3.74977	-5.7989	0.21649	3.07942
6.23234	-7.24915	0.246665	3.02335
6.23234	-6.52402	0.240994	3.05043
6.23234	-7.97428	0.24772	3.00257
6.85978	-7.61077	0.240994	3.05043
6.85978	-6.88502	0.24772	3.00257
5.6049	-7.61077	0.240994	3.05043
5.6049	-6.88502	0.24772	3.00257
5.6049	-8.33653	0.241098	3.0177
6.85978	-8.33653	0.241098	3.0177
6.24421	-9.4237	0.241098	3.0177
6.23234	-8.6994	0.241763	2.9738
6.25953	-5.7989	0.21649	3.07942
8.74209	-7.24915	0.246665	3.02335
8.74209	-6.52402	0.240994	3.05043
8.74209	-7.97428	0.24772	3.00257
9.36953	-7.61077	0.240994	3.05043
9.36953	-6.88502	0.24772	3.00257
8.11465	-7.61077	0.240994	3.05043
8.11465	-6.88502	0.24772	3.00257
8.11465	-8.33653	0.241098	3.0177
9.36953	-8.33653	0.241098	3.0177
8.75396	-9.4237	0.241098	3.0177
8.74209	-8.6994	0.241763	2.9738
8.76928	-5.7989	0.21649	3.07942
11.2518	-7.24915	0.246665	3.02335
11.2518	-6.52402	0.240994	3.05043
11.2518	-7.97428	0.24772	3.00257
11.8793	-7.61077	0.240994	3.05043
11.8793	-6.88502	0.24772	3.00257
10.6244	-7.61077	0.240994	3.05043
10.6244	-6.88502	0.24772	3.00257
10.6244	-8.33653	0.241098	3.0177
11.8793	-8.33653	0.241098	3.0177
11.2637	-9.4237	0.241098	3.0177
11.2518	-8.6994	0.241763	2.9738
11.279	-5.7989	0.21649	3.07942
13.7616	-7.24915	0.246665	3.02335
13.7616	-6.52402	0.240994	3.05043
13.7616	-7.97428	0.24772	3.00257
14.389	-7.61077	0.240994	3.05043
14.389	-6.88502	0.24772	3.00257
13.1342	-7.61077	0.240994	3.05043
13.1342	-6.88502	0.24772	3.00257
13.1342	-8.33653	0.241098	3.0177
14.389	-8.33653	0.241098	3.0177
13.7735	-9.4237	0.241098	3.0177
13.7616	-8.6994	0.241763	2.9738
13.7888	-5.7989	0.21649	3.07942
16.2713	-7.24915	0.246665	3.02335
16.2713	-6.52402	0.240994	3.05043
16.2713	-7.97428	0.24772	3.00257
16.8988	-7.61077	0.240994	3.05043
16.8988	-6.88502	0.24772	3.00257
15.6439	-7.61077	0.240994	3.05043
15.6439	-6.88502	0.24772	3.00257
15.6439	-8.33653	0.241098	3.0177
16.8988	-8.33653	0.241098	3.0177
16.2832	-9.4237	0.241098	3.0177
16.2713	-8.6994	0.241763	2.9738
16.2985	-5.7989	0.21649	3.07942
18.7811	-7.24915	0.246665	3.02335
18.7811	-6.52402	0.240994	3.05043
18.7811	-7.97428	0.24772	3.00257
19.4085	-7.61077	0.240994	3.05043
19.4085	-6.88502	0.24772	3.00257
18.1537	-7.61077	0.240994	3.05043
18.1537	-6.88502	0.24772	3.00257
18.1537	-8.33653	0.241098	3.0177
19.4085	-8.33653	0.241098	3.0177
18.793	-9.4237	0.241098	3.0177
18.7811	-8.6994	0.241763	2.9738
18.8083	-5.7989	0.21649	3.07942
21.2909	-7.24915	0.246665	3.02335
21.2909	-6.52402	0.240994	3.05043
21.2909	-7.97428	0.24772	3.00257
21.9183	-7.61077	0.240994	3.05043
21.9183	-6.88502	0.24772	3.00257
20.6634	-7.61077	0.240994	3.05043
20.6634	-6.88502	0.24772	3.00257
20.6634	-8.33653	0.241098	3.0177
21.9183	-8.33653	0.241098	3.0177
21.3027	-9.4237	0.241098	3.0177
21.2909	-8.6994	0.241763	2.9738
21.318	-5.7989	0.21649	3.07942
23.8006	-7.24915	0.246665	3.02335
23.8006	-6.52402	0.240994	3.05043
23.8006	-7.97428	0.24772	3.00257
24.428	-7.61077	0.240994	3.05043
24.428	-6.88502	0.24772	3.00257
23.1732	-7.61077	0.240994	3.05043
23.1732	-6.88502	0.24772	3.00257
23.1732	-8.33653	0.241098	3.0177
24.428	-8.33653	0.241098	3.0177
23.8125	-9.4237	0.241098	3.0177
23.8006	-8.6994	0.241763	2.9738
23.8278	-5.7989	0.21649	3.07942
26.3104	-7.24915	0.246665	3.02335
26.3104	-6.52402	0.240994	3.05043
26.3104	-7.97428	0.24772	3.00257
26.9378	-7.61077	0.240994	3.05043
26.9378	-6.88502	0.24772	3.00257
25.6829	-7.61077	0.240994	3.05043
25.6829	-6.88502	0.24772	3.00257
25.6829	-8.33653	0.241098	3.0177
26.9378	-8.33653	0.241098	3.0177
26.3222	-9.4237	0.241098	3.0177
26.3104	-8.6994	0.241763	2.9738
26.3375	-5.7989	0.21649	3.07942
-7.5713	-5.07377	0.246665	3.02335
-7.5713	-4.34865	0.240994	3.05043
-7.5713	-5.7989	0.24772	3.00257
-6.94386	-5.4354	0.240994	3.05043
-6.94386	-4.70964	0.24772	3.00257
-8.19874	-5.4354	0.240994	3.05043
-8.19874	-4.70964	0.24772	3.00257
-8.19874	-6.16115	0.241098	3.0177
-6.94386	-6.16115	0.241098	3.0177
-7.55943	-7.24832	0.241098	3.0177
-7.5713	-6.52402	0.241763	2.9738
-7.54411	-3.62352	0.21649	3.07942
-5.06155	-5.07377	0.246665	3.02335
-5.06155	-4.34865	0.240994	3.05043
-5.06155	-5.7989	0.24772	3.00257
-4.43411	-5.4354	0.240994	3.05043
-4.43411	-4.70964	0.24772	3.00257
-5.68898	-5.4354	0.240994	3.05043
-5.68898	-4.70964	0.24772	3.00257
-5.68898	-6.16115	0.241098	3.0177
-4.43411	-6.16115	0.241098	3.0177
-5.04968	-7.24832	0.241098	3.0177
-5.06155	-6.52402	0.241763	2.9738
-5.03436	-3.62352	0.21649	3.07942
-2.55179	-5.07377	0.246665	3.02335
-2.55179	-4.34865	0.240994	3.05043
-2.55179	-5.7989	0.24772	3.00257
-1.92436	-5.4354	0.240994	3.05043
-1.92436	-4.70964	0.24772	3.00257
-3.17923	-5.4354	0.240994	3.05043
-3.17923	-4.70964	0.24772	3.00257
-3.17923	-6.16115	0.241098	3.0177
-1.92436	-6.16115	0.241098	3.0177
-2.53993	-7.24832	0.241098	3.0177
-2.55179	-6.52402	0.241763	2.9738
-2.52461	-3.62352	0.21649	3.07942
-0.042041	-5.07377	0.246665	3.02335
-0.042041	-4.34865	0.240994	3.05043
-0.042041	-5.7989	0.24772	3.00257
0.585397	-5.4354	0.240994	3.05043
0.585397	-4.70964	0.24772	3.00257
-0.669479	-5.4354	0.240994	3.05043
-0.669479	-4.70964	0.24772	3.00257
-0.669479	-6.16115	0.241098	3.0177
0.585397	-6.16115	0.241098	3.0177
-0.0301745	-7.24832	0.241098	3.0177
-0.042041	-6.52402	0.241763	2.9738
-0.0148541	-3.62352	0.21649	3.07942
2.46771	-5.07377	0.246665	3.02335
2.46771	-4.34865	0.240994	3.05043
2.46771	-5.7989	0.24772	3.00257
3.09515	-5.4354	0.240994	3.05043
3.09515	-4.70964	0.24772	3.00257
1.84027	-5.4354	0.240994	3.05043
1.84027	-4.70964	0.24772	3.00257
1.84027	-6.16115	0.241098	3.0177
3.09515	-6.16115	0.241098	3.0177
2.47958	-7.24832	0.241098	3.0177
2.46771	-6.52402	0.241763	2.9738
2.4949	-3.62352	0.21649	3.07942
4.97746	-5.07377	0.246665	3.02335
4.97746	-4.34865	0.240994	3.05043
4.97746	-5.7989	0.24772	3.00257
5.6049	-5.4354	0.240994	3.05043
5.6049	-4.70964	0.24772	3.00257
4.35003	-5.4354	0.240994	3.05043
4.35003	-4.70964	0.24772	3.00257
4.35003	-6.16115	0.241098	3.0177
5.6049	-6.16115	0.241098	3.0177
4.98933	-7.24832	0.241098	3.0177
4.97746	-6.52402	0.241763	2.9738
5.00465	-3.62352	0.21649	3.07942
7.48722	-5.07377	0.246665	3.02335
7.48722	-4.34865	0.240994	3.05043
7.48722	-5.7989	0.24772	3.00257
8.11465	-5.4354	0.240994	3.05043
8.11465	-4.70964	0.24772	3.00257
6.85978	-5.4354	0.240994	3.05043
6.85978	-4.70964	0.24772	3.00257
6.85978	-6.16115	0.241098	3.0177
8.11465	-6.16115	0.241098	3.0177
7.49908	-7.24832	0.241098	3.0177
7.48722	-6.52402	0.241763	2.9738
7.5144	-3.62352	0.21649	3.07942
9.99697	-5.07377	0.246665	3.02335
9.99697	-4.34865	0.240994	3.05043
9.99697	-5.7989	0.24772	3.00257
10.6244	-5.4354	0.240994	3.05043
10.6244	-4.70964	0.24772	3.00257
9.36953	-5.4354	0.240994	3.05043
9.36953	-4.70964	0.24772	3.00257
9.36953	-6.16115	0.241098	3.0177
10.6244	-6.16115	0.241098	3.0177
10.0088	-7.24832	0.241098	3.0177
9.99697	-6.52402	0.241763	2.9738
10.0242	-3.62352	0.21649	3.07942
12.5067	-5.07377	0.246665	3.02335
12.5067	-4.34865	0.240994	3.05043
12.5067	-5.7989	0.24772	3.00257
13.1342	-5.4354	0.240994	3.05043
13.1342	-4.70964	0.24772	3.00257
11.8793	-5.4354	0.240994	3.05043
11.8793	-4.70964	0.24772	3.00257
11.8793	-6.16115	0.241098	3.0177
13.1342	-6.16115	0.241098	3.0177
12.5186	-7.24832	0.241098	3.0177
12.5067	-6.52402	0.241763	2.9738
12.5339	-3.62352	0.21649	3.07942
15.0165	-5.07377	0.246665	3.02335
15.0165	-4.34865	0.240994	3.05043
15.0165	-5.7989	0.24772	3.00257
15.6439	-5.4354	0.240994	3.05043
15.6439	-4.70964	0.24772	3.00257
14.389	-5.4354	0.240994	3.05043
14.389	-4.70964	0.24772	3.00257
14.389	-6.16115	0.241098	3.0177
15.6439	-6.16115	0.241098	3.0177
15.0283	-7.24832	0.241098	3.0177
15.0165	-6.52402	0.241763	2.9738
15.0437	-3.62352	0.21649	3.07942
17.5262	-5.07377	0.246665	3.02335
17.5262	-4.34865	0.240994	3.05043
17.5262	-5.7989	0.24772	3.00257
18.1537	-5.4354	0.240994	3.05043
18.1537	-4.70964	0.24772	3.00257
16.8988	-5.4354	0.240994	3.05043
16.8988	-4.70964	0.24772	3.00257
16.8988	-6.16115	0.241098	3.0177
18.1537	-6.16115	0.241098	3.0177
17.5381	-7.24832	0.241098	3.0177
17.5262	-6.52402	0.241763	2.9738
17.5534	-3.62352	0.21649	3.07942
20.036	-5.07377	0.246665	3.02335
20.036	-4.34865	0.240994	3.05043
20.036	-5.7989	0.24772	3.00257
20.6634	-5.4354	0.240994	3.05043
20.6634	-4.70964	0.24772	3.00257
19.4085	-5.4354	0.240994	3.05043
19.4085	-4.70964	0.24772	3.00257
19.4085	-6.16115	0.241098	3.0177
20.6634	-6.16115	0.241098	3.0177
20.0478	-7.24832	0.241098	3.0177
20.036	-6.52402	0.241763	2.9738
20.0632	-3.62352	0.21649	3.07942
22.5457	-5.07377	0.246665	3.02335
22.5457	-4.34865	0.240994	3.05043
22.5457	-5.7989	0.24772	3.00257
23.1732	-5.4354	0.240994	3.05043
23.1732	-4.70964	0.24772	3.00257
21.9183	-5.4354	0.240994	3.05043
21.9183	-4.70964	0.24772	3.00257
21.9183	-6.16115	0.241098	3.0177
23.1732	-6.16115	0.241098	3.0177
22.5576	-7.24832	0.241098	3.0177
22.5457	-6.52402	0.241763	2.9738
22.5729	-3.62352	0.21649	3.07942
25.0555	-5.07377	0.246665	3.02335
25.0555	-4.34865	0.240994	3.05043
25.0555	-5.7989	0.24772	3.00257
25.6829	-5.4354	0.240994	3.05043
25.6829	-4.70964	0.24772	3.00257
24.428	-5.4354	0.240994	3.05043
24.428	-4.70964	0.24772	3.00257
24.428	-6.16115	0.241098	3.0177
25.6829	-6.16115	0.241098	3.0177
25.0673	-7.24832	0.241098	3.0177
25.0555	-6.52402	0.241763	2.9738
25.0827	-3.62352	0.21649	3.07942
-6.31642	-2.8984	0.246665	3.02335
-6.31642	-2.17327	0.240994	3.05043
-6.31642	-3.62352	0.24772	3.00257
-5.68898	-3.26002	0.240994	3.05043
-5.68898	-2.53427	0.24772	3.00257
-6.94386	-3.26002	0.240994	3.05043
-6.94386	-2.53427	0.24772	3.00257
-6.94386	-3.98577	0.241098	3.0177
-5.68898	-3.98577	0.241098	3.0177
-6.30456	-5.07294	0.241098	3.0177
-6.31642	-4.34865	0.241763	2.9738
-6.28923	-1.44815	0.21649	3.07942
-3.80667	-2.8984	0.246665	3.02335
-3.80667	-2.17327	0.240994	3.05043
-3.80667	-3.62352	0.24772	3.00257
-3.17923	-3.26002	0.240994	3.05043
-3.17923	-2.53427	0.24772	3.00257
-4.43411	-3.26002	0.240994	3.05043
-4.43411	-2.53427	0.24772	3.00257
-4.43411	-3.98577	0.241098	3.0177
-3.17923	-3.98577	0.241098	3.0177
-3.7948	-5.07294	0.241098	3.0177
-3.80667	-4.34865	0.241763	2.9738
-3.77948	-1.44815	0.21649	3.07942
-1.29692	-2.8984	0.246665	3.02335
-1.29692	-2.17327	0.240994	3.05043
-1.29692	-3.62352	0.24772	3.00257
-0.669479	-3.26002	0.240994	3.05043
-0.669479	-2.53427	0.24772	3.00257
-1.92436	-3.26002	0.240994	3.05043
-1.92436	-2.53427	0.24772	3.00257
-1.92436	-3.98577	0.241098	3.0177
-0.669479	-3.98577	0.241098	3.0177
-1.28505	-5.07294	0.241098	3.0177
-1.29692	-4.34865	0.241763	2.9738
-1.26973	-1.44815	0.21649	3.07942
1.21284	-2.8984	0.246665	3.02335
1.21284	-2.17327	0.240994	3.05043
1.21284	-3.62352	0.24772	3.00257
1.84027	-3.26002	0.240994	3.05043
1.84027	-2.53427	0.24772	3.00257
0.585397	-3.26002	0.240994	3.05043
0.585397	-2.53427	0.24772	3.00257
0.585397	-3.98577	0.241098	3.0177
1.84027	-3.98577	0.241098	3.0177
1.2247	-5.07294	0.241098	3.0177
1.21284	-4.34865	0.241763	2.9738
1.24002	-1.44815	0.21649	3.07942
3.72259	-2.8984	0.246665	3.02335
3.72259	-2.17327	0.240994	3.05043
3.72259	-3.62352	0.24772	3.00257
4.35003	-3.26002	0.240994	3.05043
4.35003	-2.53427	0.24772	3.00257
3.09515	-3.26002	0.240994	3.05043
3.09515	-2.53427	0.24772	3.00257
3.09515	-3.98577	0.241098	3.0177
4.35003	-3.98577	0.241098	3.0177
3.73445	-5.07294	0.241098	3.0177
3.72259	-4.34865	0.241763	2.9738
3.74977	-1.44815	0.21649	3.07942
6.23234	-2.8984	0.246665	3.02335
6.23234	-2.17327	0.240994	3.05043
6.23234	-3.62352	0.24772	3.00257
6.85978	-3.26002	0.240994	3.05043
6.85978	-2.53427	0.24772	3.00257
5.6049	-3.26002	0.240994	3.05043
5.6049	-2.53427	0.24772	3.00257
5.6049	-3.98577	0.241098	3.0177
6.85978	-3.98577	0.241098	3.0177
6.24421	-5.07294	0.241098	3.0177
6.23234	-4.34865	0.241763	2.9738
6.25953	-1.44815	0.21649	3.07942
8.74209	-2.8984	0.246665	3.02335
8.74209	-2.17327	0.240994	3.05043
8.74209	-3.62352	0.24772	3.00257
9.36953	-3.26002	0.240994	3.05043
9.36953	-2.53427	0.24772	3.00257
8.11465	-3.26002	0.240994	3.05043
8.11465	-2.53427	0.24772	3.00257
8.11465	-3.98577	0.241098	3.0177
9.36953	-3.98577	0.241098	3.0177
8.75396	-5.07294	0.241098	3.0177
8.74209	-4.34865	0.241763	2.9738
8.76928	-1.44815	0.21649	3.07942
11.2518	-2.8984	0.246665	3.02335
11.2518	-2.17327	0.240994	3.05043
11.2518	-3.62352	0.24772	3.00257
11.8793	-3.26002	0.240994	3.05043
11.8793	-2.53427	0.24772	3.00257
10.6244	-3.26002	0.240994	3.05043
10.6244	-2.53427	0.24772	3.00257
10.6244	-3.98577	0.241098	3.0177
11.8793	-3.98577	0.241098	3.0177
11.2637	-5.07294	0.241098	3.0177
11.2518	-4.34865	0.241763	2.9738
11.279	-1.44815	0.21649	3.07942
13.7616	-2.8984	0.246665	3.02335
13.7616	-2.17327	0.240994	3.05043
13.7616	-3.62352	0.24772	3.00257
14.389	-3.26002	0.240994	3.05043
14.389	-2.53427	0.24772	3.00257
13.1342	-3.26002	0.240994	3.05043
13.1342	-2.53427	0.24772	3.00257
13.1342	-3.98577	0.241098	3.0177
14.389	-3.98577	0.241098	3.0177
13.7735	-5.07294	0.241098	3.0177
13.7616	-4.34865	0.241763	2.9738
13.7888	-1.44815	0.21649	3.07942
16.2713	-2.8984	0.246665	3.02335
16.2713	-2.17327	0.240994	3.05043
16.2713	-3.62352	0.24772	3.00257
16.8988	-3.26002	0.240994	3.05043
16.8988	-2.53427	0.24772	3.00257
15.6439	-3.26002	0.240994	3.05043
15.6439	-2.53427	0.24772	3.00257
15.6439	-3.98577	0.241098	3.0177
16.8988	-3.98577	0.241098	3.0177
16.2832	-5.07294	0.241098	3.0177
16.2713	-4.34865	0.241763	2.9738
16.2985	-1.44815	0.21649	3.07942
18.7811	-2.8984	0.246665	3.02335
18.7811	-2.17327	0.240994	3.05043
18.7811	-3.62352	0.24772	3.00257
19.4085	-3.26002	0.240994	3.05043
19.4085	-2.53427	0.24772	3.00257
18.1537	-3.26002	0.240994	3.05043
18.1537	-2.53427	0.24772	3.00257
18.1537	-3.98577	0.241098	3.0177
19.4085	-3.98577	0.241098	3.0177
18.793	-5.07294	0.241098	3.0177
18.7811	-4.34865	0.241763	2.9738
18.8083	-1.44815	0.21649	3.07942
21.2909	-2.8984	0.246665	3.02335
21.2909	-2.17327	0.240994	3.05043
21.2909	-3.62352	0.24772	3.00257
21.9183	-3.26002	0.240994	3.05043
21.9183	-2.53427	0.24772	3.00257
20.6634	-3.26002	0.240994	3.05043
20.6634	-2.53427	0.24772	3.00257
20.6634	-3.98577	0.241098	3.0177
21.9183	-3.98577	0.241098	3.0177
21.3027	-5.07294	0.241098	3.0177
21.2909	-4.34865	0.241763	2.9738
21.318	-1.44815	0.21649	3.07942
23.8006	-2.8984	0.246665	3.02335
23.8006	-2.17327	0.240994	3.05043
23.8006	-3.62352	0.24772	3.00257
24.428	-3.26002	0.240994	3.05043
24.428	-2.53427	0.24772	3.00257
23.1732	-3.26002	0.240994	3.05043
23.1732	-2.53427	0.24772	3.00257
23.1732	-3.98577	0.241098	3.0177
24.428	-3.98577	0.241098	3.0177
23.8125	-5.07294	0.241098	3.0177
23.8006	-4.34865	0.241763	2.9738
23.8278	-1.44815	0.21649	3.07942
26.3104	-2.8984	0.246665	3.02335
26.3104	-2.17327	0.240994	3.05043
26.3104	-3.62352	0.24772	3.00257
26.9378	-3.26002	0.240994	3.05043
26.9378	-2.53427	0.24772	3.00257
25.6829	-3.26002	0.240994	3.05043
25.6829	-2.53427	0.24772	3.00257
25.6829	-3.98577	0.241098	3.0177
26.9378	-3.98577	0.241098	3.0177
26.3222	-5.07294	0.241098	3.0177
26.3104	-4.34865	0.241763	2.9738
26.3375	-1.44815	0.21649	3.07942
-7.5713	-0.72302	0.246665	3.02335
-7.5713	0.00210609	0.240994	3.05043
-7.5713	-1.44815	0.24772	3.00257
-6.94386	-1.08464	0.240994	3.05043
-6.94386	-0.358891	0.24772	3.00257
-8.19874	-1.08464	0.240994	3.05043
-8.19874	-0.358891	0.24772	3.00257
-8.19874	-1.81039	0.241098	3.0177
-6.94386	-1.81039	0.241098	3.0177
-7.55943	-2.89757	0.241098	3.0177
-7.5713	-2.17327	0.241763	2.9738
-7.54411	0.727232	0.21649	3.07942
-5.06155	-0.72302	0.246665	3.02335
-5.06155	0.00210609	0.240994	3.05043
-5.06155	-1.44815	0.24772	3.00257
-4.43411	-1.08464	0.240994	3.05043
-4.43411	-0.358891	0.24772	3.00257
-5.68898	-1.08464	0.240994	3.05043
-5.68898	-0.358891	0.24772	3.00257
-5.68898	-1.81039	0.241098	3.0177
-4.43411	-1.81039	0.241098	3.0177
-5.04968	-2.89757	0.241098	3.0177
-5.06155	-2.17327	0.241763	2.9738
-5.03436	0.727232	0.21649	3.07942
-2.55179	-0.72302	0.246665	3.02335
-2.55179	0.00210609	0.240994	3.05043
-2.55179	-1.44815	0.24772	3.00257
-1.92436	-1.08464	0.240994	3.05043
-1.92436	-0.358891	0.24772	3.00257
-3.17923	-1.08464	0.240994	3.05043
-3.17923	-0.358891	0.24772	3.00257
-3.17923	-1.81039	0.241098	3.0177
-1.92436	-1.81039	0.241098	3.0177
-2.53993	-2.89757	0.241098	3.0177
-2.55179	-2.17327	0.241763	2.9738
-2.52461	0.727232	0.21649	3.07942
-0.042041	-0.72302	0.246665	3.02335
-0.042041	0.00210609	0.240994	3.05043
-0.042041	-1.44815	0.24772	3.00257
0.585397	-1.08464	0.240994	3.05043
0.585397	-0.358891	0.24772	3.00257
-0.669479	-1.08464	0.240994	3.05043
-0.669479	-0.358891	0.24772	3.00257
-0.669479	-1.81039	0.241098	3.0177
0.585397	-1.81039	0.241098	3.0177
-0.0301745	-2.89757	0.241098	3.0177
-0.042041	-2.17327	0.241763	2.9738
-0.0148541	0.727232	0.21649	3.07942
2.46771	-0.72302	0.246665	3.02335
2.46771	0.00210609	0.240994	3.05043
2.46771	-1.44815	0.24772	3.00257
3.09515	-1.08464	0.240994	3.05043
3.09515	-0.358891	0.24772	3.00257
1.84027	-1.08464	0.240994	3.05043
1.84027	-0.358891	0.24772	3.00257
1.84027	-1.81039	0.241098	3.0177
3.09515	-1.81039	0.241098	3.0177
2.47958	-2.89757	0.241098	3.0177
2.46771	-2.17327	0.241763	2.9738
2.4949	0.727232	0.21649	3.07942
4.97746	-0.72302	0.246665	3.02335
4.97746	0.00210609	0.240994	3.05043
4.97746	-1.44815	0.24772	3.00257
5.6049	-1.08464	0.240994	3.05043
5.6049	-0.358891	0.24772	3.00257
4.35003	-1.08464	0.240994	3.05043
4.35003	-0.358891	0.24772	3.00257
4.35003	-1.81039	0.241098	3.0177
5.6049	-1.81039	0.241098	3.0177
4.98933	-2.89757	0.241098	3.0177
4.97746	-2.17327	0.241763	2.9738
5.00465	0.727232	0.21649	3.07942
7.48722	-0.72302	0.246665	3.02335
7.48722	0.00210609	0.240994	3.05043
7.48722	-1.44815	0.24772	3.00257
8.11465	-1.08464	0.240994	3.05043
8.11465	-0.358891	0.24772	3.00257
6.85978	-1.08464	0.240994	3.05043
6.85978	-0.358891	0.24772	3.00257
6.85978	-1.81039	0.241098	3.0177
8.11465	-1.81039	0.241098	3.0177
7.49908	-2.89757	0.241098	3.0177
7.48722	-2.17327	0.241763	2.9738
7.5144	0.727232	0.21649	3.07942
9.99697	-0.72302	0.246665	3.02335
9.99697	0.00210609	0.240994	3.05043
9.99697	-1.44815	0.24772	3.00257
10.6244	-1.08464	0.240994	3.05043
10.6244	-0.358891	0.24772	3.00257
9.36953	-1.08464	0.240994	3.05043
9.36953	-0.358891	0.24772	3.00257
9.36953	-1.81039	0.241098	3.0177
10.6244	-1.81039	0.241098	3.0177
10.0088	-2.89757	0.241098	3.0177
9.99697	-2.17327	0.241763	2.9738
10.0242	0.727232	0.21649	3.07942
12.5067	-0.72302	0.246665	3.02335
12.5067	0.00210609	0.240994	3.05043
12.5067	-1.44815	0.24772	3.00257
13.1342	-1.08464	0.240994	3.05043
13.1342	-0.358891	0.24772	3.00257
11.8793	-1.08464	0.240994	3.05043
11.8793	-0.358891	0.24772	3.00257
11.8793	-1.81039	0.241098	3.0177
13.1342	-1.81039	0.241098	3.0177
12.5186	-2.89757	0.241098	3.0177
12.5067	-2.17327	0.241763	2.9738
12.5339	0.727232	0.21649	3.07942
15.0165	-0.72302	0.246665	3.02335
15.0165	0.00210609	0.240994	3.05043
15.0165	-1.44815	0.24772	3.00257
15.6439	-1.08464	0.240994	3.05043
15.6439	-0.358891	0.24772	3.00257
14.389	-1.08464	0.240994	3.05043
14.389	-0.358891	0.24772	3.00257
14.389	-1.81039	0.241098	3.0177
15.6439	-1.81039	0.241098	3.0177
15.0283	-2.89757	0.241098	3.0177
15.0165	-2.17327	0.241763	2.9738
15.0437	0.727232	0.21649	3.07942
17.5262	-0.72302	0.246665	3.02335
17.5262	0.00210609	0.240994	3.05043
17.5262	-1.44815	0.24772	3.00257
18.1537	-1.08464	0.240994	3.05043
18.1537	-0.358891	0.24772	3.00257
16.8988	-1.08464	0.240994	3.05043
16.8988	-0.358891	0.24772	3.00257
16.8988	-1.81039	0.241098	3.0177
18.1537	-1.81039	0.241098	3.0177
17.5381	-2.89757	0.241098	3.0177
17.5262	-2.17327	0.241763	2.9738
17.5534	0.727232	0.21649	3.07942
20.036	-0.72302	0.246665	3.02335
20.036	0.00210609	0.240994	3.05043
20.036	-1.44815	0.24772	3.00257
20.6634	-1.08464	0.240994	3.05043
20.6634	-0.358891	0.24772	3.00257
19.4085	-1.08464	0.240994	3.05043
19.4085	-0.358891	0.24772	3.00257
19.4085	-1.81039	0.241098	3.0177
20.6634	-1.81039	0.241098	3.0177
20.0478	-2.89757	0.241098	3.0177
20.036	-2.17327	0.241763	2.9738
20.0632	0.727232	0.21649	3.07942
22.5457	-0.72302	0.246665	3.02335
22.5457	0.00210609	0.240994	3.05043
22.5457	-1.44815	0.24772	3.00257
23.1732	-1.08464	0.240994	3.05043
23.1732	-0.358891	0.24772	3.00257
21.9183	-1.08464	0.240994	3.05043
21.9183	-0.358891	0.24772	3.00257
21.9183	-1.81039	0.241098	3.0177
23.1732	-1.81039	0.241098	3.0177
22.5576	-2.89757	0.241098	3.0177
22.5457	-2.17327	0.241763	2.9738
22.5729	0.727232	0.21649	3.07942
25.0555	-0.72302	0.246665	3.02335
25.0555	0.00210609	0.240994	3.05043
25.0555	-1.44815	0.24772	3.00257
25.6829	-1.08464	0.240994	3.05043
25.6829	-0.358891	0.24772	3.00257
24.428	-1.08464	0.240994	3.05043
24.428	-0.358891	0.24772	3.00257
24.428	-1.81039	0.241098	3.0177
25.6829	-1.81039	0.241098	3.0177
25.0673	-2.89757	0.241098	3.0177
25.0555	-2.17327	0.241763	2.9738
25.0827	0.727232	0.21649	3.07942
-6.31642	1.45236	0.246665	3.02335
-6.31642	2.17748	0.240994	3.05043
-6.31642	0.727232	0.24772	3.00257
-5.68898	1.09073	0.240994	3.05043
-5.68898	1.81649	0.24772	3.00257
-6.94386	1.09073	0.240994	3.05043
-6.94386	1.81649	0.24772	3.00257
-6.94386	0.364982	0.241098	3.0177
-5.68898	0.364982	0.241098	3.0177
-6.30456	-0.722189	0.241098	3.0177
-6.31642	0.00210609	0.241763	2.9738
-6.28923	2.90261	0.21649	3.07942
-3.80667	1.45236	0.246665	3.02335
-3.80667	2.17748	0.240994	3.05043
-3.80667	0.727232	0.24772	3.00257
-3.17923	1.09073	0.240994	3.05043
-3.17923	1.81649	0.24772	3.00257
-4.43411	1.09073	0.240994	3.05043
-4.43411	1.81649	0.24772	3.00257
-4.43411	0.364982	0.241098	3.0177
-3.17923	0.364982	0.241098	3.0177
-3.7948	-0.722189	0.241098	3.0177
-3.80667	0.00210609	0.241763	2.9738
-3.77948	2.90261	0.21649	3.07942
-1.29692	1.45236	0.246665	3.02335
-1.29692	2.17748	0.240994	3.05043
-1.29692	0.727232	0.24772	3.00257
-0.669479	1.09073	0.240994	3.05043
-0.669479	1.81649	0.24772	3.00257
-1.92436	1.09073	0.240994	3.05043
-1.92436	1.81649	0.24772	3.00257
-1.92436	0.364982	0.241098	3.0177
-0.669479	0.364982	0.241098	3.0177
-1.28505	-0.722189	0.241098	3.0177
-1.29692	0.00210609	0.241763	2.9738
-1.26973	2.90261	0.21649	3.07942
1.21284	1.45236	0.246665	3.02335
1.21284	2.17748	0.240994	3.05043
1.21284	0.727232	0.24772	3.00257
1.84027	1.09073	0.240994	3.05043
1.84027	1.81649	0.24772	3.00257
0.585397	1.09073	0.240994	3.05043
0.585397	1.81649	0.24772	3.00257
0.585397	0.364982	0.241098	3.0177
1.84027	0.364982	0.241098	3.0177
1.2247	-0.722189	0.241098	3.0177
1.21284	0.00210609	0.241763	2.9738
1.24002	2.90261	0.21649	3.07942
3.72259	1.45236	0.246665	3.02335
3.72259	2.17748	0.240994	3.05043
3.72259	0.727232	0.24772	3.00257
4.35003	1.09073	0.240994	3.05043
4.35003	1.81649	0.24772	3.00257
3.09515	1.09073	0.240994	3.05043
3.09515	1.81649	0.24772	3.00257
3.09515	0.364982	0.241098	3.0177
4.35003	0.364982	0.241098	3.0177
3.73445	-0.722189	0.241098	3.0177
3.72259	0.00210609	0.241763	2.9738
3.74977	2.90261	0.21649	3.07942
6.23234	1.45236	0.246665	3.02335
6.23234	2.17748	0.240994	3.05043
6.23234	0.727232	0.24772	3.00257
6.85978	1.09073	0.240994	3.05043
6.85978	1.81649	0.24772	3.00257
5.6049	1.09073	0.240994	3.05043
5.6049	1.81649	0.24772	3.00257
5.6049	0.364982	0.241098	3.0177
6.85978	0.364982	0.241098	3.0177
6.24421	-0.722189	0.241098	3.0177
6.23234	0.00210609	0.241763	2.9738
6.25953	2.90261	0.21649	3.07942
8.74209	1.45236	0.246665	3.02335
8.74209	2.17748	0.240994	3.05043
8.74209	0.727232	0.24772	3.00257
9.36953	1.09073	0.240994	3.05043
9.36953	1.81649	0.24772	3.00257
8.11465	1.09073	0.240994	3.05043
8.11465	1.81649	0.24772	3.00257
8.11465	0.364982	0.241098	3.0177
9.36953	0.364982	0.241098	3.0177
8.75396	-0.722189	0.241098	3.0177
8.74209	0.00210609	0.241763	2.9738
8.76928	2.90261	0.21649	3.07942
11.2518	1.45236	0.246665	3.02335
11.2518	2.17748	0.240994	3.05043
11.2518	0.727232	0.24772	3.00257
11.8793	1.09073	0.240994	3.05043
11.8793	1.81649	0.24772	3.00257
10.6244	1.09073	0.240994	3.05043
10.6244	1.81649	0.24772	3.00257
10.6244	0.364982	0.241098	3.0177
11.8793	0.364982	0.241098	3.0177
11.2637	-0.722189	0.241098	3.0177
11.2518	0.00210609	0.241763	2.9738
11.279	2.90261	0.21649	3.07942
13.7616	1.45236	0.246665	3.02335
13.7616	2.17748	0.240994	3.05043
13.7616	0.727232	0.24772	3.00257
14.389	1.09073	0.240994	3.05043
14.389	1.81649	0.24772	3.00257
13.1342	1.09073	0.240994	3.05043
13.1342	1.81649	0.24772	3.00257
13.1342	0.364982	0.241098	3.0177
14.389	0.364982	0.241098	3.0177
13.7735	-0.722189	0.241098	3.0177
13.7616	0.00210609	0.241763	2.9738
13.7888	2.90261	0.21649	3.07942
16.2713	1.45236	0.246665	3.02335
16.2713	2.17748	0.240994	3.05043
16.2713	0.727232	0.24772	3.00257
16.8988	1.09073	0.240994	3.05043
16.8988	1.81649	0.24772	3.00257
15.6439	1.09073	0.240994	3.05043
15.6439	1.81649	0.24772	3.00257
15.6439	0.364982	0.241098	3.0177
16.8988	0.364982	0.241098	3.0177
16.2832	-0.722189	0.241098	3.0177
16.2713	0.00210609	0.241763	2.9738
16.2985	2.90261	0.21649	3.07942
18.7811	1.45236	0.246665	3.02335
18.7811	2.17748	0.240994	3.05043
18.7811	0.727232	0.24772	3.00257
19.4085	1.09073	0.240994	3.05043
19.4085	1.81649	0.24772	3.00257
18.1537	1.09073	0.240994	3.05043
18.1537	1.81649	0.24772	3.00257
18.1537	0.364982	0.241098	3.0177
19.4085	0.364982	0.241098	3.0177
18.793	-0.722189	0.241098	3.0177
18.7811	0.00210609	0.241763	2.9738
18.8083	2.90261	0.21649	3.07942
21.2909	1.45236	0.246665	3.02335
21.2909	2.17748	0.240994	3.05043
21.2909	0.727232	0.24772	3.00257
21.9183	1.09073	0.240994	3.05043
21.9183	1.81649	0.24772	3.00257
20.6634	1.09073	0.240994	3.05043
20.6634	1.81649	0.24772	3.00257
20.6634	0.364982	0.241098	3.0177
21.9183	0.364982	0.241098	3.0177
21.3027	-0.722189	0.241098	3.0177
21.2909	0.00210609	0.241763	2.9738
21.318	2.90261	0.21649	3.07942
23.8006	1.45236	0.246665	3.02335
23.8006	2.17748	0.240994	3.05043
23.8006	0.727232	0.24772	3.00257
24.428	1.09073	0.240994	3.05043
24.428	1.81649	0.24772	3.00257
23.1732	1.09073	0.240994	3.05043
23.1732	1.81649	0.24772	3.00257
23.1732	0.364982	0.241098	3.0177
24.428	0.364982	0.241098	3.0177
23.8125	-0.722189	0.241098	3.0177
23.8006	0.00210609	0.241763	2.9738
23.8278	2.90261	0.21649	3.07942
26.3104	1.45236	0.246665	3.02335
26.3104	2.17748	0.240994	3.05043
26.3104	0.727232	0.24772	3.00257
26.9378	1.09073	0.240994	3.05043
26.9378	1.81649	0.24772	3.00257
25.6829	1.09073	0.240994	3.05043
25.6829	1.81649	0.24772	3.00257
25.6829	0.364982	0.241098	3.0177
26.9378	0.364982	0.241098	3.0177
26.3222	-0.722189	0.241098	3.0177
26.3104	0.00210609	0.241763	2.9738
26.3375	2.90261	0.21649	3.07942
-7.5713	3.62773	0.246665	3.02335
-7.5713	4.35286	0.240994	3.05043
-7.5713	2.90261	0.24772	3.00257
-6.94386	3.26611	0.240994	3.05043
-6.94386	3.99186	0.24772	3.00257
-8.19874	3.26611	0.240994	3.05043
-8.19874	3.99186	0.24772	3.00257
-8.19874	2.54036	0.241098	3.0177
-6.94386	2.54036	0.241098	3.0177
-7.55943	1.45319	0.241098	3.0177
-7.5713	2.17748	0.241763	2.9738
-7.54411	5.07799	0.21649	3.07942
-5.06155	3.62773	0.246665	3.02335
-5.06155	4.35286	0.240994	3.05043
-5.06155	2.90261	0.24772	3.00257
-4.43411	3.26611	0.240994	3.05043
-4.43411	3.99186	0.24772	3.00257
-5.68898	3.26611	0.240994	3.05043
-5.68898	3.99186	0.24772	3.00257
-5.68898	2.54036	0.241098	3.0177
-4.43411	2.54036	0.241098	3.0177
-5.04968	1.45319	0.241098	3.0177
-5.06155	2.17748	0.241763	2.9738
-5.03436	5.07799	0.21649	3.07942
-2.55179	3.62773	0.246665	3.02335
-2.55179	4.35286	0.240994	3.05043
-2.55179	2.90261	0.24772	3.00257
-1.92436	3.26611	0.240994	3.05043
-1.92436	3.99186	0.24772	3.00257
-3.17923	3.26611	0.240994	3.05043
-3.17923	3.99186	0.24772	3.00257
-3.17923	2.54036	0.241098	3.0177
-1.92436	2.54036	0.241098	3.0177
-2.53993	1.45319	0.241098	3.0177
-2.55179	2.17748	0.241763	2.9738
-2.52461	5.07799	0.21649	3.07942
-0.042041	3.62773	0.246665	3.02335
-0.042041	4.35286	0.240994	3.05043
-0.042041	2.90261	0.24772	3.00257
0.585397	3.26611	0.240994	3.05043
0.585397	3.99186	0.24772	3.00257
-0.669479	3.26611	0.240994	3.05043
-0.669479	3.99186	0.24772	3.00257
-0.669479	2.54036	0.241098	3.0177
0.585397	2.54036	0.241098	3.0177
-0.0301745	1.45319	0.241098	3.0177
-0.042041	2.17748	0.241763	2.9738
-0.0148541	5.07799	0.21649	3.07942
2.46771	3.62773	0.246665	3.02335
2.46771	4.35286	0.240994	3.05043
2.46771	2.90261	0.24772	3.00257
3.09515	3.26611	0.240994	3.05043
3.09515	3.99186	0.24772	3.00257
1.84027	3.26611	0.240994	3.05043
1.84027	3.99186	0.24772	3.00257
1.84027	2.54036	0.241098	3.0177
3.09515	2.54036	0.241098	3.0177
2.47958	1.45319	0.241098	3.0177
2.46771	2.17748	0.241763	2.9738
2.4949	5.07799	0.21649	3.07942
4.97746	3.62773	0.246665	3.02335
4.97746	4.35286	0.240994	3.05043
4.97746	2.90261	0.24772	3.00257
5.6049	3.26611	0.240994	3.05043
5.6049	3.99186	0.24772	3.00257
4.35003	3.26611	0.240994	3.05043
4.35003	3.99186	0.24772	3.00257
4.35003	2.54036	0.241098	3.0177
5.6049	2.54036	0.241098	3.0177
4.98933	1.45319	0.241098	3.0177
4.97746	2.17748	0.241763	2.9738
5.00465	5.07799	0.21649	3.07942
7.48722	3.62773	0.246665	3.02335
7.48722	4.35286	0.240994	3.05043
7.48722	2.90261	0.24772	3.00257
8.11465	3.26611	0.240994	3.05043
8.11465	3.99186	0.24772	3.00257
6.85978	3.26611	0.240994	3.05043
6.85978	3.99186	0.24772	3.00257
6.85978	2.54036	0.241098	3.0177
8.11465	2.54036	0.241098	3.0177
7.49908	1.45319	0.241098	3.0177
7.48722	2.17748	0.241763	2.9738
7.5144	5.07799	0.21649	3.07942
9.99697	3.62773	0.246665	3.02335
9.99697	4.35286	0.240994	3.05043
9.99697	2.90261	0.24772	3.00257
10.6244	3.26611	0.240994	3.05043
10.6244	3.99186	0.24772	3.00257
9.36953	3.26611	0.240994	3.05043
9.36953	3.99186	0.24772	3.00257
9.36953	2.54036	0.241098	3.0177
10.6244	2.54036	0.241098	3.0177
10.0088	1.45319	0.241098	3.0177
9.99697	2.17748	0.241763	2.9738
10.0242	5.07799	0.21649	3.07942
12.5067	3.62773	0.246665	3.02335
12.5067	4.35286	0.240994	3.05043
12.5067	2.90261	0.24772	3.00257
13.1342	3.26611	0.240994	3.05043
13.1342	3.99186	0.24772	3.00257
11.8793	3.26611	0.240994	3.05043
11.8793	3.99186	0.24772	3.00257
11.8793	2.54036	0.241098	3.0177
13.1342	2.54036	0.241098	3.0177
12.5186	1.45319	0.241098	3.0177
12.5067	2.17748	0.241763	2.9738
12.5339	5.07799	0.21649	3.07942
15.0165	3.62773	0.246665	3.02335
15.0165	4.35286	0.240994	3.05043
15.0165	2.90261	0.24772	3.00257
15.6439	3.26611	0.240994	3.05043
15.6439	3.99186	0.24772	3.00257
14.389	3.26611	0.240994	3.05043
14.389	3.99186	0.24772	3.00257
14.389	2.54036	0.241098	3.0177
15.6439	2.54036	0.241098	3.0177
15.0283	1.45319	0.241098	3.0177
15.0165	2.17748	0.241763	2.9738
15.0437	5.07799	0.21649	3.07942
17.5262	3.62773	0.246665	3.02335
17.5262	4.35286	0.240994	3.05043
17.5262	2.90261	0.24772	3.00257
18.1537	3.26611	0.240994	3.05043
18.1537	3.99186	0.24772	3.00257
16.8988	3.26611	0.240994	3.05043
16.8988	3.99186	0.24772	3.00257
16.8988	2.54036	0.241098	3.0177
18.1537	2.54036	0.241098	3.0177
17.5381	1.45319	0.241098	3.0177
17.5262	2.17748	0.241763	2.9738
17.5534	5.07799	0.21649	3.07942
20.036	3.62773	0.246665	3.02335
20.036	4.35286	0.240994	3.05043
20.036	2.90261	0.24772	3.00257
20.6634	3.26611	0.240994	3.05043
20.6634	3.99186	0.24772	3.00257
19.4085	3.26611	0.240994	3.05043
19.4085	3.99186	0.24772	3.00257
19.4085	2.54036	0.241098	3.0177
20.6634	2.54036	0.241098	3.0177
20.0478	1.45319	0.241098	3.0177
20.036	2.17748	0.241763	2.9738
20.0632	5.07799	0.21649	3.07942
22.5457	3.62773	0.246665	3.02335
22.5457	4.35286	0.240994	3.05043
22.5457	2.90261	0.24772	3.00257
23.1732	3.26611	0.240994	3.05043
23.1732	3.99186	0.24772	3.00257
21.9183	3.26611	0.240994	3.05043
21.9183	3.99186	0.24772	3.00257
21.9183	2.54036	0.241098	3.0177
23.1732	2.54036	0.241098	3.0177
22.5576	1.45319	0.241098	3.0177
22.5457	2.17748	0.241763	2.9738
22.5729	5.07799	0.21649	3.07942
25.0555	3.62773	0.246665	3.02335
25.0555	4.35286	0.240994	3.05043
25.0555	2.90261	0.24772	3.00257
25.6829	3.26611	0.240994	3.05043
25.6829	3.99186	0.24772	3.00257
24.428	3.26611	0.240994	3.05043
24.428	3.99186	0.24772	3.00257
24.428	2.54036	0.241098	3.0177
25.6829	2.54036	0.241098	3.0177
25.0673	1.45319	0.241098	3.0177
25.0555	2.17748	0.241763	2.9738
25.0827	5.07799	0.21649	3.07942
-6.31642	5.80311	0.246665	3.02335
-6.31642	6.52824	0.240994	3.05043
-6.31642	5.07799	0.24772	3.00257
-5.68898	5.44149	0.240994	3.05043
-5.68898	6.16724	0.24772	3.00257
-6.94386	5.44149	0.240994	3.05043
-6.94386	6.16724	0.24772	3.00257
-6.94386	4.71574	0.241098	3.0177
-5.68898	4.71574	0.241098	3.0177
-6.30456	3.62856	0.241098	3.0177
-6.31642	4.35286	0.241763	2.9738
-6.28923	7.25336	0.21649	3.07942
-3.80667	5.80311	0.246665	3.02335
-3.80667	6.52824	0.240994	3.05043
-3.80667	5.07799	0.24772	3.00257
-3.17923	5.44149	0.240994	3.05043
-3.17923	6.16724	0.24772	3.00257
-4.43411	5.44149	0.240994	3.05043
-4.43411	6.16724	0.24772	3.00257
-4.43411	4.71574	0.241098	3.0177
-3.17923	4.71574	0.241098	3.0177
-3.7948	3.62856	0.241098	3.0177
-3.80667	4.35286	0.241763	2.9738
-3.77948	7.25336	0.21649	3.07942
-1.29692	5.80311	0.246665	3.02335
-1.29692	6.52824	0.240994	3.05043
-1.29692	5.07799	0.24772	3.00257
-0.669479	5.44149	0.240994	3.05043
-0.669479	6.16724	0.24772	3.00257
-1.92436	5.44149	0.240994	3.05043
-1.92436	6.16724	0.24772	3.00257
-1.92436	4.71574	0.241098	3.0177
-0.669479	4.71574	0.241098	3.0177
-1.28505	3.62856	0.241098	3.0177
-1.29692	4.35286	0.241763	2.9738
-1.26973	7.25336	0.21649	3.07942
1.21284	5.80311	0.246665	3.02335
1.21284	6.52824	0.240994	3.05043
1.21284	5.07799	0.24772	3.00257
1.84027	5.44149	0.240994	3.05043
1.84027	6.16724	0.24772	3.00257
0.585397	5.44149	0.240994	3.05043
0.585397	6.16724	0.24772	3.00257
0.585397	4.71574	0.241098	3.0177
1.84027	4.71574	0.241098	3.0177
1.2247	3.62856	0.241098	3.0177
1.21284	4.35286	0.241763	2.9738
1.24002	7.25336	0.21649	3.07942
3.72259	5.80311	0.246665	3.02335
3.72259	6.52824	0.240994	3.05043
3.72259	5.07799	0.24772	3.00257
4.35003	5.44149	0.240994	3.05043
4.35003	6.16724	0.24772	3.00257
3.09515	5.44149	0.240994	3.05043
3.09515	6.16724	0.24772	3.00257
3.09515	4.71574	0.241098	3.0177
4.35003	4.71574	0.241098	3.0177
3.73445	3.62856	0.241098	3.0177
3.72259	4.35286	0.241763	2.9738
3.74977	7.25336	0.21649	3.07942
6.23234	5.80311	0.246665	3.02335
6.23234	6.52824	0.240994	3.05043
6.23234	5.07799	0.24772	3.00257
6.85978	5.44149	0.240994	3.05043
6.85978	6.16724	0.24772	3.00257
5.6049	5.44149	0.240994	3.05043
5.6049	6.16724	0.24772	3.00257
5.6049	4.71574	0.241098	3.0177
6.85978	4.71574	0.241098	3.0177
6.24421	3.62856	0.241098	3.0177
6.23234	4.35286	0.241763	2.9738
6.25953	7.25336	0.21649	3.07942
8.74209	5.80311	0.246665	3.02335
8.74209	6.52824	0.240994	3.05043
8.74209	5.07799	0.24772	3.00257
9.36953	5.44149	0.240994	3.05043
9.36953	6.16724	0.24772	3.00257
8.11465	5.44149	0.240994	3.05043
8.11465	6.16724	0.24772	3.00257
8.11465	4.71574	0.241098	3.0177
9.36953	4.71574	0.241098	3.0177
8.75396	3.62856	0.241098	3.0177
8.74209	4.35286	0.241763	2.9738
8.76928	7.25336	0.21649	3.07942
11.2518	5.80311	0.246665	3.02335
11.2518	6.52824	0.240994	3.05043
11.2518	5.07799	0.24772	3.00257
11.8793	5.44149	0.240994	3.05043
11.8793	6.16724	0.24772	3.00257
10.6244	5.44149	0.240994	3.05043
10.6244	6.16724	0.24772	3.00257
10.6244	4.71574	0.241098	3.0177
11.8793	4.71574	0.241098	3.0177
11.2637	3.62856	0.241098	3.0177
11.2518	4.35286	0.241763	2.9738
11.279	7.25336	0.21649	3.07942
13.7616	5.80311	0.246665	3.02335
13.7616	6.52824	0.240994	3.05043
13.7616	5.07799	0.24772	3.00257
14.389	5.44149	0.240994	3.05043
14.389	6.16724	0.24772	3.00257
13.1342	5.44149	0.240994	3.05043
13.1342	6.16724	0.24772	3.00257
13.1342	4.71574	0.241098	3.0177
14.389	4.71574	0.241098	3.0177
13.7735	3.62856	0.241098	3.0177
13.7616	4.35286	0.241763	2.9738
13.7888	7.25336	0.21649	3.07942
16.2713	5.80311	0.246665	3.02335
16.2713	6.52824	0.240994	3.05043
16.2713	5.07799	0.24772	3.00257
16.8988	5.44149	0.240994	3.05043
16.8988	6.16724	0.24772	3.00257
15.6439	5.44149	0.240994	3.05043
15.6439	6.16724	0.24772	3.00257
15.6439	4.71574	0.241098	3.0177
16.8988	4.71574	0.241098	3.0177
16.2832	3.62856	0.241098	3.0177
16.2713	4.35286	0.241763	2.9738
16.2985	7.25336	0.21649	3.07942
18.7811	5.80311	0.246665	3.02335
18.7811	6.52824	0.240994	3.05043
18.7811	5.07799	0.24772	3.00257
19.4085	5.44149	0.240994	3.05043
19.4085	6.16724	0.24772	3.00257
18.1537	5.44149	0.240994	3.05043
18.1537	6.16724	0.24772	3.00257
18.1537	4.71574	0.241098	3.0177
19.4085	4.71574	0.241098	3.0177
18.793	3.62856	0.241098	3.0177
18.7811	4.35286	0.241763	2.9738
18.8083	7.25336	0.21649	3.07942
21.2909	5.80311	0.246665	3.02335
21.2909	6.52824	0.240994	3.05043
21.2909	5.07799	0.24772	3.00257
21.9183	5.44149	0.240994	3.05043
21.9183	6.16724	0.24772	3.00257
20.6634	5.44149	0.240994	3.05043
20.6634	6.16724	0.24772	3.00257
20.6634	4.71574	0.241098	3.0177
21.9183	4.71574	0.241098	3.0177
21.3027	3.62856	0.241098	3.0177
21.2909	4.35286	0.241763	2.9738
21.318	7.25336	0.21649	3.07942
23.8006	5.80311	0.246665	3.02335
23.8006	6.52824	0.240994	3.05043
23.8006	5.07799	0.24772	3.00257
24.428	5.44149	0.240994	3.05043
24.428	6.16724	0.24772	3.00257
23.1732	5.44149	0.240994	3.05043
23.1732	6.16724	0.24772	3.00257
23.1732	4.71574	0.241098	3.0177
24.428	4.71574	0.241098	3.0177
23.8125	3.62856	0.241098	3.0177
23.8006	4.35286	0.241763	2.9738
23.8278	7.25336	0.21649	3.07942
26.3104	5.80311	0.246665	3.02335
26.3104	6.52824	0.240994	3.05043
26.3104	5.07799	0.24772	3.00257
26.9378	5.44149	0.240994	3.05043
26.9378	6.16724	0.24772	3.00257
25.6829	5.44149	0.240994	3.05043
25.6829	6.16724	0.24772	3.00257
25.6829	4.71574	0.241098	3.0177
26.9378	4.71574	0.241098	3.0177
26.3222	3.62856	0.241098	3.0177
26.3104	4.35286	0.241763	2.9738
26.3375	7.25336	0.21649	3.07942
-7.5713	7.97849	0.246665	3.02335
-7.5713	8.70361	0.240994	3.05043
-7.5713	7.25336	0.24772	3.00257
-6.94386	7.61686	0.240994	3.05043
-6.94386	8.34262	0.24772	3.00257
-8.19874	7.61686	0.240994	3.05043
-8.19874	8.34262	0.24772	3.00257
-8.19874	6.89111	0.241098	3.0177
-6.94386	6.89111	0.241098	3.0177
-7.55943	5.80394	0.241098	3.0177
-7.5713	6.52824	0.241763	2.9738
-7.54411	9.42874	0.21649	3.07942
-5.06155	7.97849	0.246665	3.02335
-5.06155	8.70361	0.240994	3.05043
-5.06155	7.25336	0.24772	3.00257
-4.43411	7.61686	0.240994	3.05043
-4.43411	8.34262	0.24772	3.00257
-5.68898	7.61686	0.240994	3.05043
-5.68898	8.34262	0.24772	3.00257
-5.68898	6.89111	0.241098	3.0177
-4.43411	6.89111	0.241098	3.0177
-5.04968	5.80394	0.241098	3.0177
-5.06155	6.52824	0.241763	2.9738
-5.03436	9.42874	0.21649	3.07942
-2.55179	7.97849	0.246665	3.02335
-2.55179	8.70361	0.240994	3.05043
-2.55179	7.25336	0.24772	3.00257
-1.92436	7.61686	0.240994	3.05043
-1.92436	8.34262	0.24772	3.00257
-3.17923	7.61686	0.240994	3.05043
-3.17923	8.34262	0.24772	3.00257
-3.17923	6.89111	0.241098	3.0177
-1.92436	6.89111	0.241098	3.0177
-2.53993	5.80394	0.241098	3.0177
-2.55179	6.52824	0.241763	2.9738
-2.52461	9.42874	0.21649	3.07942
-0.042041	7.97849	0.246665	3.02335
-0.042041	8.70361	0.240994	3.05043
-0.042041	7.25336	0.24772	3.00257
0.585397	7.61686	0.240994	3.05043
0.585397	8.34262	0.24772	3.00257
-0.669479	7.61686	0.240994	3.05043
-0.669479	8.34262	0.24772	3.00257
-0.669479	6.89111	0.241098	3.0177
0.585397	6.89111	0.241098	3.0177
-0.0301745	5.80394	0.241098	3.0177
-0.042041	6.52824	0.241763	2.9738
-0.0148541	9.42874	0.21649	3.07942
2.46771	7.97849	0.246665	3.02335
2.46771	8.70361	0.240994	3.05043
2.46771	7.25336	0.24772	3.00257
3.09515	7.61686	0.240994	3.05043
3.09515	8.34262	0.24772	3.00257
1.84027	7.61686	0.240994	3.05043
1.84027	8.34262	0.24772	3.00257
1.84027	6.89111	0.241098	3.0177
3.09515	6.89111	0.241098	3.0177
2.47958	5.80394	0.241098	3.0177
2.46771	6.52824	0.241763	2.9738
2.4949	9.42874	0.21649	3.07942
4.97746	7.97849	0.246665	3.02335
4.97746	8.70361	0.240994	3.05043
4.97746	7.25336	0.24772	3.00257
5.6049	7.61686	0.240994	3.05043
5.6049	8.34262	0.24772	3.00257
4.35003	7.61686	0.240994	3.05043
4.35003	8.34262	0.24772	3.00257
4.35003	6.89111	0.241098	3.0177
5.6049	6.89111	0.241098	3.0177
4.98933	5.80394	0.241098	3.0177
4.97746	6.52824	0.241763	2.9738
5.00465	9.42874	0.21649	3.07942
7.48722	7.97849	0.246665	3.02335
7.48722	8.70361	0.240994	3.05043
7.48722	7.25336	0.24772	3.00257
8.11465	7.61686	0.240994	3.05043
8.11465	8.34262	0.24772	3.00257
6.85978	7.61686	0.240994	3.05043
6.85978	8.34262	0.24772	3.00257
6.85978	6.89111	0.241098	3.0177
8.11465	6.89111	0.241098	3.0177
7.49908	5.80394	0.241098	3.0177
7.48722	6.52824	0.241763	2.9738
7.5144	9.42874	0.21649	3.07942
9.99697	7.97849	0.246665	3.02335
9.99697	8.70361	0.240994	3.05043
9.99697	7.25336	0.24772	3.00257
10.6244	7.61686	0.240994	3.05043
10.6244	8.34262	0.24772	3.00257
9.36953	7.61686	0.240994	3.05043
9.36953	8.34262	0.24772	3.00257
9.36953	6.89111	0.241098	3.0177
10.6244	6.89111	0.241098	3.0177
10.0088	5.80394	0.241098	3.0177
9.99697	6.52824	0.241763	2.9738
10.0242	9.42874	0.21649	3.07942
12.5067	7.97849	0.246665	3.02335
12.5067	8.70361	0.240994	3.05043
12.5067	7.25336	0.24772	3.00257
13.1342	7.61686	0.240994	3.05043
13.1342	8.34262	0.24772	3.00257
11.8793	7.61686	0.240994	3.05043
11.8793	8.34262	0.24772	3.00257
11.8793	6.89111	0.241098	3.0177
13.1342	6.89111	0.241098	3.0177
12.5186	5.80394	0.241098	3.0177
12.5067	6.52824	0.241763	2.9738
12.5339	9.42874	0.21649	3.07942
15.0165	7.97849	0.246665	3.02335
15.0165	8.70361	0.240994	3.05043
15.0165	7.25336	0.24772	3.00257
15.6439	7.61686	0.240994	3.05043
15.6439	8.34262	0.24772	3.00257
14.389	7.61686	0.240994	3.05043
14.389	8.34262	0.24772	3.00257
14.389	6.89111	0.241098	3.0177
15.6439	6.89111	0.241098	3.0177
15.0283	5.80394	0.241098	3.0177
15.0165	6.52824	0.241763	2.9738
15.0437	9.42874	0.21649	3.07942
17.5262	7.97849	0.246665	3.02335
17.5262	8.70361	0.240994	3.05043
17.5262	7.25336	0.24772	3.00257
18.1537	7.61686	0.240994	3.05043
18.1537	8.34262	0.24772	3.00257
16.8988	7.61686	0.240994	3.05043
16.8988	8.34262	0.24772	3.00257
16.8988	6.89111	0.241098	3.0177
18.1537	6.89111	0.241098	3.0177
17.5381	5.80394	0.241098	3.0177
17.5262	6.52824	0.241763	2.9738
17.5534	9.42874	0.21649	3.07942
20.036	7.97849	0.246665	3.02335
20.036	8.70361	0.240994	3.05043
20.036	7.25336	0.24772	3.00257
20.6634	7.61686	0.240994	3.05043
20.6634	8.34262	0.24772	3.00257
19.4085	7.61686	0.240994	3.05043
19.4085	8.34262	0.24772	3.00257
19.4085	6.89111	0.241098	3.0177
20.6634	6.89111	0.241098	3.0177
20.0478	5.80394	0.241098	3.0177
20.036	6.52824	0.241763	2.9738
20.0632	9.42874	0.21649	3.07942
22.5457	7.97849	0.246665	3.02335
22.5457	8.70361	0.240994	3.05043
22.5457	7.25336	0.24772	3.00257
23.1732	7.61686	0.240994	3.05043
23.1732	8.34262	0.24772	3.00257
21.9183	7.61686	0.240994	3.05043
21.9183	8.34262	0.24772	3.00257
21.9183	6.89111	0.241098	3.0177
23.1732	6.89111	0.241098	3.0177
22.5576	5.80394	0.241098	3.0177
22.5457	6.52824	0.241763	2.9738
22.5729	9.42874	0.21649	3.07942
25.0555	7.97849	0.246665	3.02335
25.0555	8.70361	0.240994	3.05043
25.0555	7.25336	0.24772	3.00257
25.6829	7.61686	0.240994	3.05043
25.6829	8.34262	0.24772	3.00257
24.428	7.61686	0.240994	3.05043
24.428	8.34262	0.24772	3.00257
24.428	6.89111	0.241098	3.0177
25.6829	6.89111	0.241098	3.0177
25.0673	5.80394	0.241098	3.0177
25.0555	6.52824	0.241763	2.9738
25.0827	9.42874	0.21649	3.07942
-6.31642	10.1539	0.246665	3.02335
-6.31642	10.879	0.240994	3.05043
-6.31642	9.42874	0.24772	3.00257
-5.68898	9.79224	0.240994	3.05043
-5.68898	10.518	0.24772	3.00257
-6.94386	9.79224	0.240994	3.05043
-6.94386	10.518	0.24772	3.00257
-6.94386	9.06649	0.241098	3.0177
-5.68898	9.06649	0.241098	3.0177
-6.30456	7.97932	0.241098	3.0177
-6.31642	8.70361	0.241763	2.9738
-6.28923	11.6041	0.21649	3.07942
-3.80667	10.1539	0.246665	3.02335
-3.80667	10.879	0.240994	3.05043
-3.80667	9.42874	0.24772	3.00257
-3.17923	9.79224	0.240994	3.05043
-3.17923	10.518	0.24772	3.00257
-4.43411	9.79224	0.240994	3.05043
-4.43411	10.518	0.24772	3.00257
-4.43411	9.06649	0.241098	3.0177
-3.17923	9.06649	0.241098	3.0177
-3.7948	7.97932	0.241098	3.0177
-3.80667	8.70361	0.241763	2.9738
-3.77948	11.6041	0.21649	3.07942
-1.29692	10.1539	0.246665	3.02335
-1.29692	10.879	0.240994	3.05043
-1.29692	9.42874	0.24772	3.00257
-0.669479	9.79224	0.240994	3.05043
-0.669479	10.518	0.24772	3.00257
-1.92436	9.79224	0.240994	3.05043
-1.92436	10.518	0.24772	3.00257
-1.92436	9.06649	0.241098	3.0177
-0.669479	9.06649	0.241098	3.0177
-1.28505	7.97932	0.241098	3.0177
-1.29692	8.70361	0.241763	2.9738
-1.26973	11.6041	0.21649	3.07942
1.21284	10.1539	0.246665	3.02335
1.21284	10.879	0.240994	3.05043
1.21284	9.42874	0.24772	3.00257
1.84027	9.79224	0.240994	3.05043
1.84027	10.518	0.24772	3.00257
0.585397	9.79224	0.240994	3.05043
0.585397	10.518	0.24772	3.00257
0.585397	9.06649	0.241098	3.0177
1.84027	9.06649	0.241098	3.0177
1.2247	7.97932	0.241098	3.0177
1.21284	8.70361	0.241763	2.9738
1.24002	11.6041	0.21649	3.07942
3.72259	10.1539	0.246665	3.02335
3.72259	10.879	0.240994	3.05043
3.72259	9.42874	0.24772	3.00257
4.35003	9.79224	0.240994	3.05043
4.35003	10.518	0.24772	3.00257
3.09515	9.79224	0.240994	3.05043
3.09515	10.518	0.24772	3.00257
3.09515	9.06649	0.241098	3.0177
4.35003	9.06649	0.241098	3.0177
3.73445	7.97932	0.241098	3.0177
3.72259	8.70361	0.241763	2.9738
3.74977	11.6041	0.21649	3.07942
6.23234	10.1539	0.246665	3.02335
6.23234	10.879	0.240994	3.05043
6.23234	9.42874	0.24772	3.00257
6.85978	9.79224	0.240994	3.05043
6.85978	10.518	0.24772	3.00257
5.6049	9.79224	0.240994	3.05043
5.6049	10.518	0.24772	3.00257
5.6049	9.06649	0.241098	3.0177
6.85978	9.06649	0.241098	3.0177
6.24421	7.97932	0.241098	3.0177
6.23234	8.70361	0.241763	2.9738
6.25953	11.6041	0.21649	3.07942
8.74209	10.1539	0.246665	3.02335
8.74209	10.879	0.240994	3.05043
8.74209	9.42874	0.24772	3.00257
9.36953	9.79224	0.240994	3.05043
9.36953	10.518	0.24772	3.00257
8.11465	9.79224	0.240994	3.05043
8.11465	10.518	0.24772	3.00257
8.11465	9.06649	0.241098	3.0177
9.36953	9.06649	0.241098	3.0177
8.75396	7.97932	0.241098	3.0177
8.74209	8.70361	0.241763	2.9738
8.76928	11.6041	0.21649	3.07942
11.2518	10.1539	0.246665	3.02335
11.2518	10.879	0.240994	3.05043
11.2518	9.42874	0.24772	3.00257
11.8793	9.79224	0.240994	3.05043
11.8793	10.518	0.24772	3.00257
10.6244	9.79224	0.240994	3.05043
10.6244	10.518	0.24772	3.00257
10.6244	9.06649	0.241098	3.0177
11.8793	9.06649	0.241098	3.0177
11.2637	7.97932	0.241098	3.0177
11.2518	8.70361	0.241763	2.9738
11.279	11.6041	0.21649	3.07942
13.7616	10.1539	0.246665	3.02335
13.7616	10.879	0.240994	3.05043
13.7616	9.42874	0.24772	3.00257
14.389	9.79224	0.240994	3.05043
14.389	10.518	0.24772	3.00257
13.1342	9.79224	0.240994	3.05043
13.1342	10.518	0.24772	3.00257
13.1342	9.06649	0.241098	3.0177
14.389	9.06649	0.241098	3.0177
13.7735	7.97932	0.241098	3.0177
13.7616	8.70361	0.241763	2.9738
13.7888	11.6041	0.21649	3.07942
16.2713	10.1539	0.246665	3.02335
16.2713	10.879	0.240994	3.05043
16.2713	9.42874	0.24772	3.00257
16.8988	9.79224	0.240994	3.05043
16.8988	10.518	0.24772	3.00257
15.6439	9.79224	0.240994	3.05043
15.6439	10.518	0.24772	3.00257
15.6439	9.06649	0.241098	3.0177
16.8988	9.06649	0.241098	3.0177
16.2832	7.97932	0.241098	3.0177
16.2713	8.70361	0.241763	2.9738
16.2985	11.6041	0.21649	3.07942
18.7811	10.1539	0.246665	3.02335
18.7811	10.879	0.240994	3.05043
18.7811	9.42874	0.24772	3.00257
19.4085	9.79224	0.240994	3.05043
19.4085	10.518	0.24772	3.00257
18.1537	9.79224	0.240994	3.05043
18.1537	10.518	0.24772	3.00257
18.1537	9.06649	0.241098	3.0177
19.4085	9.06649	0.241098	3.0177
18.793	7.97932	0.241098	3.0177
18.7811	8.70361	0.241763	2.9738
18.8083	11.6041	0.21649	3.07942
21.2909	10.1539	0.246665	3.02335
21.2909	10.879	0.240994	3.05043
21.2909	9.42874	0.24772	3.00257
21.9183	9.79224	0.240994	3.05043
21.9183	10.518	0.24772	3.00257
20.6634	9.79224	0.240994	3.05043
20.6634	10.518	0.24772	3.00257
20.6634	9.06649	0.241098	3.0177
21.9183	9.06649	0.241098	3.0177
21.3027	7.97932	0.241098	3.0177
21.2909	8.70361	0.241763	2.9738
21.318	11.6041	0.21649	3.07942
23.8006	10.1539	0.246665	3.02335
23.8006	10.879	0.240994	3.05043
23.8006	9.42874	0.24772	3.00257
24.428	9.79224	0.240994	3.05043
24.428	10.518	0.24772	3.00257
23.1732	9.79224	0.240994	3.05043
23.1732	10.518	0.24772	3.00257
[truncated: 353 more rows]

## Sheet: Figure 3a
dK (Ang-1)	Temp (K)	alpha (ps)	uncertainty alpha
0.200437	120	0.00459267	0.000229014
0.600503	120	0.00368719	0.000496837
0.0988597	120	0.00445883	0.000142604
0.200442	125	0.00444506	0.000219247
0.600509	125	0.0034494	0.000612652
0.0988227	130	0.00290122	0.000179171
0.20036	130	0.00179922	0.000241916
0.600247	130	0.00102627	0.000556399
0.0988167	140	0.00232975	0.000172579
0.200436	135	0.00453168	0.000197914
0.600504	135	0.00463297	0.000418173
0.200358	140	0.00295545	0.000171979
0.60025	140	0.00224868	0.000409977

## Sheet: Figure 4a
dK (Ang-1)	alpha (ps)	uncertainty alpha
0.0494319	0.00459524	0.000147767
0.0988597	0.00438836	0.000140677
0.151028	0.00435539	0.000176765
0.200437	0.00435146	0.000209122
0.249841	0.00447915	0.000268614
0.299226	0.00506198	0.000336632
0.348593	0.00385972	0.000325126
0.400681	0.00401235	0.000362046
0.449995	0.00437261	0.000417895
0.499283	0.00297257	0.00121938
0.600503	0.00357564	0.000509477
0.698844	0.00383357	0.000503071
0.799724	0.00415723	0.000447697
0.90041	0.00460679	0.000506063
1.00085	0.00301417	0.000603231
1.10104	0.00434906	0.000712888
1.20093	0.00298762	0.000405707
1.30051	0.00375864	0.000570945
1.39975	0.00420105	0.000524939
1.5013	0.00345747	0.000301352
1.59978	0.0037936	0.000601149
1.70048	0.00437458	0.000566895
1.80072	0.00489558	0.000604612
1.90046	0.00584909	0.000765553
1.99968	0.00536277	0.000895077
2.10093	0.00605049	0.000902926
2.19902	0.00536411	0.000850641
2.29904	0.00223255	0.000842961
2.40095	0.00435325	0.000693583
2.4996	0.00408111	0.000529504
2.60003	0.00268689	0.000469038
2.69966	0.00275131	0.000324979
2.80094	0.00337646	0.000216622
2.90132	0.00561256	0.00029311
3.00077	0.00734258	0.000269776

## Sheet: Figure5c
h-BN/Ni(111)			Graphene/Ni(111)
x (Ang)	y (Ang)	Probability	x (Ang)	y (Ang)	Probability
-7.52823	-13.7765	0.0944278	-7.54492	-13.1008	0.072595
-7.52823	-13.0514	0.0868017	-7.54492	-12.3732	0.103916
-7.52823	-14.5016	0.0882474	-7.54492	-13.8284	0.0976676
-6.90077	-14.138	0.0868017	-6.91718	-13.4532	0.0666878
-6.90077	-13.4122	0.0882474	-6.91718	-12.718	0.0706741
-8.15569	-14.138	0.0868017	-8.17266	-13.4532	0.0666878
-8.15569	-13.4122	0.0882474	-8.17266	-12.718	0.0706741
-8.15569	-14.8638	0.0827974	-8.17266	-14.1883	0.0873637
-6.90077	-14.8638	0.0827974	-6.91718	-14.1883	0.0873637
-7.5121	-15.9514	0.0827974	-7.53768	-15.2758	0.0873637
-7.52823	-15.2267	0.0846581	-7.54492	-14.5559	0.130544
-7.49532	-12.3264	0.0473746	-7.53175	-11.6457	0.0584626
-5.0184	-13.7765	0.0944278	-5.03396	-13.1008	0.072595
-5.0184	-13.0514	0.0868017	-5.03396	-12.3732	0.103916
-5.0184	-14.5016	0.0882474	-5.03396	-13.8284	0.0976676
-4.39094	-14.138	0.0868017	-4.40622	-13.4532	0.0666878
-4.39094	-13.4122	0.0882474	-4.40622	-12.718	0.0706741
-5.64586	-14.138	0.0868017	-5.6617	-13.4532	0.0666878
-5.64586	-13.4122	0.0882474	-5.6617	-12.718	0.0706741
-5.64586	-14.8638	0.0827974	-5.6617	-14.1883	0.0873637
-4.39094	-14.8638	0.0827974	-4.40622	-14.1883	0.0873637
-5.00227	-15.9514	0.0827974	-5.02672	-15.2758	0.0873637
-5.0184	-15.2267	0.0846581	-5.03396	-14.5559	0.130544
-4.98549	-12.3264	0.0473746	-5.02079	-11.6457	0.0584626
-2.50856	-13.7765	0.0944278	-2.523	-13.1008	0.072595
-2.50856	-13.0514	0.0868017	-2.523	-12.3732	0.103916
-2.50856	-14.5016	0.0882474	-2.523	-13.8284	0.0976676
-1.8811	-14.138	0.0868017	-1.89526	-13.4532	0.0666878
-1.8811	-13.4122	0.0882474	-1.89526	-12.718	0.0706741
-3.13602	-14.138	0.0868017	-3.15074	-13.4532	0.0666878
-3.13602	-13.4122	0.0882474	-3.15074	-12.718	0.0706741
-3.13602	-14.8638	0.0827974	-3.15074	-14.1883	0.0873637
-1.8811	-14.8638	0.0827974	-1.89526	-14.1883	0.0873637
-2.49244	-15.9514	0.0827974	-2.51576	-15.2758	0.0873637
-2.50856	-15.2267	0.0846581	-2.523	-14.5559	0.130544
-2.47565	-12.3264	0.0473746	-2.50982	-11.6457	0.0584626
0.00127134	-13.7765	0.0944278	-0.0120429	-13.1008	0.072595
0.00127134	-13.0514	0.0868017	-0.0120429	-12.3732	0.103916
0.00127134	-14.5016	0.0882474	-0.0120429	-13.8284	0.0976676
0.62873	-14.138	0.0868017	0.615697	-13.4532	0.0666878
0.62873	-13.4122	0.0882474	0.615697	-12.718	0.0706741
-0.626187	-14.138	0.0868017	-0.639783	-13.4532	0.0666878
-0.626187	-13.4122	0.0882474	-0.639783	-12.718	0.0706741
-0.626187	-14.8638	0.0827974	-0.639783	-14.1883	0.0873637
0.62873	-14.8638	0.0827974	0.615697	-14.1883	0.0873637
0.017399	-15.9514	0.0827974	-0.00479804	-15.2758	0.0873637
0.00127134	-15.2267	0.0846581	-0.0120429	-14.5559	0.130544
0.0341828	-12.3264	0.0473746	0.00113577	-11.6457	0.0584626
2.51111	-13.7765	0.0944278	2.49892	-13.1008	0.072595
2.51111	-13.0514	0.0868017	2.49892	-12.3732	0.103916
2.51111	-14.5016	0.0882474	2.49892	-13.8284	0.0976676
3.13856	-14.138	0.0868017	3.12666	-13.4532	0.0666878
3.13856	-13.4122	0.0882474	3.12666	-12.718	0.0706741
1.88365	-14.138	0.0868017	1.87118	-13.4532	0.0666878
1.88365	-13.4122	0.0882474	1.87118	-12.718	0.0706741
1.88365	-14.8638	0.0827974	1.87118	-14.1883	0.0873637
3.13856	-14.8638	0.0827974	3.12666	-14.1883	0.0873637
2.52723	-15.9514	0.0827974	2.50616	-15.2758	0.0873637
2.51111	-15.2267	0.0846581	2.49892	-14.5559	0.130544
2.54402	-12.3264	0.0473746	2.5121	-11.6457	0.0584626
5.02094	-13.7765	0.0944278	5.00988	-13.1008	0.072595
5.02094	-13.0514	0.0868017	5.00988	-12.3732	0.103916
5.02094	-14.5016	0.0882474	5.00988	-13.8284	0.0976676
5.6484	-14.138	0.0868017	5.63762	-13.4532	0.0666878
5.6484	-13.4122	0.0882474	5.63762	-12.718	0.0706741
4.39348	-14.138	0.0868017	4.38214	-13.4532	0.0666878
4.39348	-13.4122	0.0882474	4.38214	-12.718	0.0706741
4.39348	-14.8638	0.0827974	4.38214	-14.1883	0.0873637
5.6484	-14.8638	0.0827974	5.63762	-14.1883	0.0873637
5.03707	-15.9514	0.0827974	5.01712	-15.2758	0.0873637
5.02094	-15.2267	0.0846581	5.00988	-14.5559	0.130544
5.05385	-12.3264	0.0473746	5.02306	-11.6457	0.0584626
7.53078	-13.7765	0.0944278	7.52084	-13.1008	0.072595
7.53078	-13.0514	0.0868017	7.52084	-12.3732	0.103916
7.53078	-14.5016	0.0882474	7.52084	-13.8284	0.0976676
8.15823	-14.138	0.0868017	8.14858	-13.4532	0.0666878
8.15823	-13.4122	0.0882474	8.14858	-12.718	0.0706741
6.90332	-14.138	0.0868017	6.8931	-13.4532	0.0666878
6.90332	-13.4122	0.0882474	6.8931	-12.718	0.0706741
6.90332	-14.8638	0.0827974	6.8931	-14.1883	0.0873637
8.15823	-14.8638	0.0827974	8.14858	-14.1883	0.0873637
7.5469	-15.9514	0.0827974	7.52808	-15.2758	0.0873637
7.53078	-15.2267	0.0846581	7.52084	-14.5559	0.130544
7.56369	-12.3264	0.0473746	7.53402	-11.6457	0.0584626
10.0406	-13.7765	0.0944278	10.0318	-13.1008	0.072595
10.0406	-13.0514	0.0868017	10.0318	-12.3732	0.103916
10.0406	-14.5016	0.0882474	10.0318	-13.8284	0.0976676
10.6681	-14.138	0.0868017	10.6595	-13.4532	0.0666878
10.6681	-13.4122	0.0882474	10.6595	-12.718	0.0706741
9.41315	-14.138	0.0868017	9.40406	-13.4532	0.0666878
9.41315	-13.4122	0.0882474	9.40406	-12.718	0.0706741
9.41315	-14.8638	0.0827974	9.40406	-14.1883	0.0873637
10.6681	-14.8638	0.0827974	10.6595	-14.1883	0.0873637
10.0567	-15.9514	0.0827974	10.039	-15.2758	0.0873637
10.0406	-15.2267	0.0846581	10.0318	-14.5559	0.130544
10.0735	-12.3264	0.0473746	10.045	-11.6457	0.0584626
12.5504	-13.7765	0.0944278	12.5428	-13.1008	0.072595
12.5504	-13.0514	0.0868017	12.5428	-12.3732	0.103916
12.5504	-14.5016	0.0882474	12.5428	-13.8284	0.0976676
13.1779	-14.138	0.0868017	13.1705	-13.4532	0.0666878
13.1779	-13.4122	0.0882474	13.1705	-12.718	0.0706741
11.923	-14.138	0.0868017	11.915	-13.4532	0.0666878
11.923	-13.4122	0.0882474	11.915	-12.718	0.0706741
11.923	-14.8638	0.0827974	11.915	-14.1883	0.0873637
13.1779	-14.8638	0.0827974	13.1705	-14.1883	0.0873637
12.5666	-15.9514	0.0827974	12.55	-15.2758	0.0873637
12.5504	-15.2267	0.0846581	12.5428	-14.5559	0.130544
12.5834	-12.3264	0.0473746	12.5559	-11.6457	0.0584626
15.0603	-13.7765	0.0944278	15.0537	-13.1008	0.072595
15.0603	-13.0514	0.0868017	15.0537	-12.3732	0.103916
15.0603	-14.5016	0.0882474	15.0537	-13.8284	0.0976676
15.6877	-14.138	0.0868017	15.6815	-13.4532	0.0666878
15.6877	-13.4122	0.0882474	15.6815	-12.718	0.0706741
14.4328	-14.138	0.0868017	14.426	-13.4532	0.0666878
14.4328	-13.4122	0.0882474	14.426	-12.718	0.0706741
14.4328	-14.8638	0.0827974	14.426	-14.1883	0.0873637
15.6877	-14.8638	0.0827974	15.6815	-14.1883	0.0873637
15.0764	-15.9514	0.0827974	15.061	-15.2758	0.0873637
15.0603	-15.2267	0.0846581	15.0537	-14.5559	0.130544
15.0932	-12.3264	0.0473746	15.0669	-11.6457	0.0584626
17.5701	-13.7765	0.0944278	17.5647	-13.1008	0.072595
17.5701	-13.0514	0.0868017	17.5647	-12.3732	0.103916
17.5701	-14.5016	0.0882474	17.5647	-13.8284	0.0976676
18.1976	-14.138	0.0868017	18.1924	-13.4532	0.0666878
18.1976	-13.4122	0.0882474	18.1924	-12.718	0.0706741
16.9427	-14.138	0.0868017	16.9369	-13.4532	0.0666878
16.9427	-13.4122	0.0882474	16.9369	-12.718	0.0706741
16.9427	-14.8638	0.0827974	16.9369	-14.1883	0.0873637
18.1976	-14.8638	0.0827974	18.1924	-14.1883	0.0873637
17.5862	-15.9514	0.0827974	17.5719	-15.2758	0.0873637
17.5701	-15.2267	0.0846581	17.5647	-14.5559	0.130544
17.603	-12.3264	0.0473746	17.5779	-11.6457	0.0584626
20.0799	-13.7765	0.0944278	20.0756	-13.1008	0.072595
20.0799	-13.0514	0.0868017	20.0756	-12.3732	0.103916
20.0799	-14.5016	0.0882474	20.0756	-13.8284	0.0976676
20.7074	-14.138	0.0868017	20.7034	-13.4532	0.0666878
20.7074	-13.4122	0.0882474	20.7034	-12.718	0.0706741
19.4525	-14.138	0.0868017	19.4479	-13.4532	0.0666878
19.4525	-13.4122	0.0882474	19.4479	-12.718	0.0706741
19.4525	-14.8638	0.0827974	19.4479	-14.1883	0.0873637
20.7074	-14.8638	0.0827974	20.7034	-14.1883	0.0873637
20.0961	-15.9514	0.0827974	20.0829	-15.2758	0.0873637
20.0799	-15.2267	0.0846581	20.0756	-14.5559	0.130544
20.1129	-12.3264	0.0473746	20.0888	-11.6457	0.0584626
22.5898	-13.7765	0.0944278	22.5866	-13.1008	0.072595
22.5898	-13.0514	0.0868017	22.5866	-12.3732	0.103916
22.5898	-14.5016	0.0882474	22.5866	-13.8284	0.0976676
23.2172	-14.138	0.0868017	23.2143	-13.4532	0.0666878
23.2172	-13.4122	0.0882474	23.2143	-12.718	0.0706741
21.9623	-14.138	0.0868017	21.9589	-13.4532	0.0666878
21.9623	-13.4122	0.0882474	21.9589	-12.718	0.0706741
21.9623	-14.8638	0.0827974	21.9589	-14.1883	0.0873637
23.2172	-14.8638	0.0827974	23.2143	-14.1883	0.0873637
22.6059	-15.9514	0.0827974	22.5938	-15.2758	0.0873637
22.5898	-15.2267	0.0846581	22.5866	-14.5559	0.130544
22.6227	-12.3264	0.0473746	22.5998	-11.6457	0.0584626
25.0996	-13.7765	0.0944278	25.0976	-13.1008	0.072595
25.0996	-13.0514	0.0868017	25.0976	-12.3732	0.103916
25.0996	-14.5016	0.0882474	25.0976	-13.8284	0.0976676
25.7271	-14.138	0.0868017	25.7253	-13.4532	0.0666878
25.7271	-13.4122	0.0882474	25.7253	-12.718	0.0706741
24.4722	-14.138	0.0868017	24.4698	-13.4532	0.0666878
24.4722	-13.4122	0.0882474	24.4698	-12.718	0.0706741
24.4722	-14.8638	0.0827974	24.4698	-14.1883	0.0873637
25.7271	-14.8638	0.0827974	25.7253	-14.1883	0.0873637
25.1157	-15.9514	0.0827974	25.1048	-15.2758	0.0873637
25.0996	-15.2267	0.0846581	25.0976	-14.5559	0.130544
25.1325	-12.3264	0.0473746	25.1107	-11.6457	0.0584626
-6.27332	-11.6013	0.0944278	-6.28944	-10.9181	0.072595
-6.27332	-10.8762	0.0868017	-6.28944	-10.1905	0.103916
-6.27332	-12.3264	0.0882474	-6.28944	-11.6457	0.0976676
-5.64586	-11.9628	0.0868017	-5.6617	-11.2705	0.0666878
-5.64586	-11.237	0.0882474	-5.6617	-10.5353	0.0706741
-6.90077	-11.9628	0.0868017	-6.91718	-11.2705	0.0666878
-6.90077	-11.237	0.0882474	-6.91718	-10.5353	0.0706741
-6.90077	-12.6886	0.0827974	-6.91718	-12.0056	0.0873637
-5.64586	-12.6886	0.0827974	-5.6617	-12.0056	0.0873637
-6.25719	-13.7762	0.0827974	-6.2822	-13.0931	0.0873637
-6.27332	-13.0514	0.0846581	-6.28944	-12.3732	0.130544
-6.2404	-10.1511	0.0473746	-6.27627	-9.46298	0.0584626
-3.76348	-11.6013	0.0944278	-3.77848	-10.9181	0.072595
-3.76348	-10.8762	0.0868017	-3.77848	-10.1905	0.103916
-3.76348	-12.3264	0.0882474	-3.77848	-11.6457	0.0976676
-3.13602	-11.9628	0.0868017	-3.15074	-11.2705	0.0666878
-3.13602	-11.237	0.0882474	-3.15074	-10.5353	0.0706741
-4.39094	-11.9628	0.0868017	-4.40622	-11.2705	0.0666878
-4.39094	-11.237	0.0882474	-4.40622	-10.5353	0.0706741
-4.39094	-12.6886	0.0827974	-4.40622	-12.0056	0.0873637
-3.13602	-12.6886	0.0827974	-3.15074	-12.0056	0.0873637
-3.74735	-13.7762	0.0827974	-3.77124	-13.0931	0.0873637
-3.76348	-13.0514	0.0846581	-3.77848	-12.3732	0.130544
-3.73057	-10.1511	0.0473746	-3.7653	-9.46298	0.0584626
-1.25365	-11.6013	0.0944278	-1.26752	-10.9181	0.072595
-1.25365	-10.8762	0.0868017	-1.26752	-10.1905	0.103916
-1.25365	-12.3264	0.0882474	-1.26752	-11.6457	0.0976676
-0.626187	-11.9628	0.0868017	-0.639783	-11.2705	0.0666878
-0.626187	-11.237	0.0882474	-0.639783	-10.5353	0.0706741
-1.8811	-11.9628	0.0868017	-1.89526	-11.2705	0.0666878
-1.8811	-11.237	0.0882474	-1.89526	-10.5353	0.0706741
-1.8811	-12.6886	0.0827974	-1.89526	-12.0056	0.0873637
-0.626187	-12.6886	0.0827974	-0.639783	-12.0056	0.0873637
-1.23752	-13.7762	0.0827974	-1.26028	-13.0931	0.0873637
-1.25365	-13.0514	0.0846581	-1.26752	-12.3732	0.130544
-1.22073	-10.1511	0.0473746	-1.25434	-9.46298	0.0584626
1.25619	-11.6013	0.0944278	1.24344	-10.9181	0.072595
1.25619	-10.8762	0.0868017	1.24344	-10.1905	0.103916
1.25619	-12.3264	0.0882474	1.24344	-11.6457	0.0976676
1.88365	-11.9628	0.0868017	1.87118	-11.2705	0.0666878
1.88365	-11.237	0.0882474	1.87118	-10.5353	0.0706741
0.62873	-11.9628	0.0868017	0.615697	-11.2705	0.0666878
0.62873	-11.237	0.0882474	0.615697	-10.5353	0.0706741
0.62873	-12.6886	0.0827974	0.615697	-12.0056	0.0873637
1.88365	-12.6886	0.0827974	1.87118	-12.0056	0.0873637
1.27232	-13.7762	0.0827974	1.25068	-13.0931	0.0873637
1.25619	-13.0514	0.0846581	1.24344	-12.3732	0.130544
1.2891	-10.1511	0.0473746	1.25662	-9.46298	0.0584626
3.76602	-11.6013	0.0944278	3.7544	-10.9181	0.072595
3.76602	-10.8762	0.0868017	3.7544	-10.1905	0.103916
3.76602	-12.3264	0.0882474	3.7544	-11.6457	0.0976676
4.39348	-11.9628	0.0868017	4.38214	-11.2705	0.0666878
4.39348	-11.237	0.0882474	4.38214	-10.5353	0.0706741
3.13856	-11.9628	0.0868017	3.12666	-11.2705	0.0666878
3.13856	-11.237	0.0882474	3.12666	-10.5353	0.0706741
3.13856	-12.6886	0.0827974	3.12666	-12.0056	0.0873637
4.39348	-12.6886	0.0827974	4.38214	-12.0056	0.0873637
3.78215	-13.7762	0.0827974	3.76164	-13.0931	0.0873637
3.76602	-13.0514	0.0846581	3.7544	-12.3732	0.130544
3.79893	-10.1511	0.0473746	3.76758	-9.46298	0.0584626
6.27586	-11.6013	0.0944278	6.26536	-10.9181	0.072595
6.27586	-10.8762	0.0868017	6.26536	-10.1905	0.103916
6.27586	-12.3264	0.0882474	6.26536	-11.6457	0.0976676
6.90332	-11.9628	0.0868017	6.8931	-11.2705	0.0666878
6.90332	-11.237	0.0882474	6.8931	-10.5353	0.0706741
5.6484	-11.9628	0.0868017	5.63762	-11.2705	0.0666878
5.6484	-11.237	0.0882474	5.63762	-10.5353	0.0706741
5.6484	-12.6886	0.0827974	5.63762	-12.0056	0.0873637
6.90332	-12.6886	0.0827974	6.8931	-12.0056	0.0873637
6.29199	-13.7762	0.0827974	6.2726	-13.0931	0.0873637
6.27586	-13.0514	0.0846581	6.26536	-12.3732	0.130544
6.30877	-10.1511	0.0473746	6.27854	-9.46298	0.0584626
8.78569	-11.6013	0.0944278	8.77632	-10.9181	0.072595
8.78569	-10.8762	0.0868017	8.77632	-10.1905	0.103916
8.78569	-12.3264	0.0882474	8.77632	-11.6457	0.0976676
9.41315	-11.9628	0.0868017	9.40406	-11.2705	0.0666878
9.41315	-11.237	0.0882474	9.40406	-10.5353	0.0706741
8.15823	-11.9628	0.0868017	8.14858	-11.2705	0.0666878
8.15823	-11.237	0.0882474	8.14858	-10.5353	0.0706741
8.15823	-12.6886	0.0827974	8.14858	-12.0056	0.0873637
9.41315	-12.6886	0.0827974	9.40406	-12.0056	0.0873637
8.80182	-13.7762	0.0827974	8.78356	-13.0931	0.0873637
8.78569	-13.0514	0.0846581	8.77632	-12.3732	0.130544
8.8186	-10.1511	0.0473746	8.7895	-9.46298	0.0584626
11.2955	-11.6013	0.0944278	11.2873	-10.9181	0.072595
11.2955	-10.8762	0.0868017	11.2873	-10.1905	0.103916
11.2955	-12.3264	0.0882474	11.2873	-11.6457	0.0976676
11.923	-11.9628	0.0868017	11.915	-11.2705	0.0666878
11.923	-11.237	0.0882474	11.915	-10.5353	0.0706741
10.6681	-11.9628	0.0868017	10.6595	-11.2705	0.0666878
10.6681	-11.237	0.0882474	10.6595	-10.5353	0.0706741
10.6681	-12.6886	0.0827974	10.6595	-12.0056	0.0873637
11.923	-12.6886	0.0827974	11.915	-12.0056	0.0873637
11.3117	-13.7762	0.0827974	11.2945	-13.0931	0.0873637
11.2955	-13.0514	0.0846581	11.2873	-12.3732	0.130544
11.3284	-10.1511	0.0473746	11.3005	-9.46298	0.0584626
13.8054	-11.6013	0.0944278	13.7982	-10.9181	0.072595
13.8054	-10.8762	0.0868017	13.7982	-10.1905	0.103916
13.8054	-12.3264	0.0882474	13.7982	-11.6457	0.0976676
14.4328	-11.9628	0.0868017	14.426	-11.2705	0.0666878
14.4328	-11.237	0.0882474	14.426	-10.5353	0.0706741
13.1779	-11.9628	0.0868017	13.1705	-11.2705	0.0666878
13.1779	-11.237	0.0882474	13.1705	-10.5353	0.0706741
13.1779	-12.6886	0.0827974	13.1705	-12.0056	0.0873637
14.4328	-12.6886	0.0827974	14.426	-12.0056	0.0873637
13.8215	-13.7762	0.0827974	13.8055	-13.0931	0.0873637
13.8054	-13.0514	0.0846581	13.7982	-12.3732	0.130544
13.8383	-10.1511	0.0473746	13.8114	-9.46298	0.0584626
16.3152	-11.6013	0.0944278	16.3092	-10.9181	0.072595
16.3152	-10.8762	0.0868017	16.3092	-10.1905	0.103916
16.3152	-12.3264	0.0882474	16.3092	-11.6457	0.0976676
16.9427	-11.9628	0.0868017	16.9369	-11.2705	0.0666878
16.9427	-11.237	0.0882474	16.9369	-10.5353	0.0706741
15.6877	-11.9628	0.0868017	15.6815	-11.2705	0.0666878
15.6877	-11.237	0.0882474	15.6815	-10.5353	0.0706741
15.6877	-12.6886	0.0827974	15.6815	-12.0056	0.0873637
16.9427	-12.6886	0.0827974	16.9369	-12.0056	0.0873637
16.3313	-13.7762	0.0827974	16.3164	-13.0931	0.0873637
16.3152	-13.0514	0.0846581	16.3092	-12.3732	0.130544
16.3481	-10.1511	0.0473746	16.3224	-9.46298	0.0584626
18.825	-11.6013	0.0944278	18.8202	-10.9181	0.072595
18.825	-10.8762	0.0868017	18.8202	-10.1905	0.103916
18.825	-12.3264	0.0882474	18.8202	-11.6457	0.0976676
19.4525	-11.9628	0.0868017	19.4479	-11.2705	0.0666878
19.4525	-11.237	0.0882474	19.4479	-10.5353	0.0706741
18.1976	-11.9628	0.0868017	18.1924	-11.2705	0.0666878
18.1976	-11.237	0.0882474	18.1924	-10.5353	0.0706741
18.1976	-12.6886	0.0827974	18.1924	-12.0056	0.0873637
19.4525	-12.6886	0.0827974	19.4479	-12.0056	0.0873637
18.8412	-13.7762	0.0827974	18.8274	-13.0931	0.0873637
18.825	-13.0514	0.0846581	18.8202	-12.3732	0.130544
18.8579	-10.1511	0.0473746	18.8333	-9.46298	0.0584626
21.3349	-11.6013	0.0944278	21.3311	-10.9181	0.072595
21.3349	-10.8762	0.0868017	21.3311	-10.1905	0.103916
21.3349	-12.3264	0.0882474	21.3311	-11.6457	0.0976676
21.9623	-11.9628	0.0868017	21.9589	-11.2705	0.0666878
21.9623	-11.237	0.0882474	21.9589	-10.5353	0.0706741
20.7074	-11.9628	0.0868017	20.7034	-11.2705	0.0666878
20.7074	-11.237	0.0882474	20.7034	-10.5353	0.0706741
20.7074	-12.6886	0.0827974	20.7034	-12.0056	0.0873637
21.9623	-12.6886	0.0827974	21.9589	-12.0056	0.0873637
21.351	-13.7762	0.0827974	21.3384	-13.0931	0.0873637
21.3349	-13.0514	0.0846581	21.3311	-12.3732	0.130544
21.3678	-10.1511	0.0473746	21.3443	-9.46298	0.0584626
23.8447	-11.6013	0.0944278	23.8421	-10.9181	0.072595
23.8447	-10.8762	0.0868017	23.8421	-10.1905	0.103916
23.8447	-12.3264	0.0882474	23.8421	-11.6457	0.0976676
24.4722	-11.9628	0.0868017	24.4698	-11.2705	0.0666878
24.4722	-11.237	0.0882474	24.4698	-10.5353	0.0706741
23.2172	-11.9628	0.0868017	23.2143	-11.2705	0.0666878
23.2172	-11.237	0.0882474	23.2143	-10.5353	0.0706741
23.2172	-12.6886	0.0827974	23.2143	-12.0056	0.0873637
24.4722	-12.6886	0.0827974	24.4698	-12.0056	0.0873637
23.8608	-13.7762	0.0827974	23.8493	-13.0931	0.0873637
23.8447	-13.0514	0.0846581	23.8421	-12.3732	0.130544
23.8776	-10.1511	0.0473746	23.8553	-9.46298	0.0584626
26.3545	-11.6013	0.0944278	26.353	-10.9181	0.072595
26.3545	-10.8762	0.0868017	26.353	-10.1905	0.103916
26.3545	-12.3264	0.0882474	26.353	-11.6457	0.0976676
26.982	-11.9628	0.0868017	26.9808	-11.2705	0.0666878
26.982	-11.237	0.0882474	26.9808	-10.5353	0.0706741
25.7271	-11.9628	0.0868017	25.7253	-11.2705	0.0666878
25.7271	-11.237	0.0882474	25.7253	-10.5353	0.0706741
25.7271	-12.6886	0.0827974	25.7253	-12.0056	0.0873637
26.982	-12.6886	0.0827974	26.9808	-12.0056	0.0873637
26.3707	-13.7762	0.0827974	26.3603	-13.0931	0.0873637
26.3545	-13.0514	0.0846581	26.353	-12.3732	0.130544
26.3874	-10.1511	0.0473746	26.3662	-9.46298	0.0584626
-7.52823	-9.42602	0.0944278	-7.54492	-8.73541	0.072595
-7.52823	-8.70094	0.0868017	-7.54492	-8.00785	0.103916
-7.52823	-10.1511	0.0882474	-7.54492	-9.46298	0.0976676
-6.90077	-9.78753	0.0868017	-6.91718	-9.08779	0.0666878
-6.90077	-9.06175	0.0882474	-6.91718	-8.35262	0.0706741
-8.15569	-9.78753	0.0868017	-8.17266	-9.08779	0.0666878
-8.15569	-9.06175	0.0882474	-8.17266	-8.35262	0.0706741
-8.15569	-10.5133	0.0827974	-8.17266	-9.82295	0.0873637
-6.90077	-10.5133	0.0827974	-6.91718	-9.82295	0.0873637
-7.5121	-11.6009	0.0827974	-7.53768	-10.9104	0.0873637
-7.52823	-10.8762	0.0846581	-7.54492	-10.1905	0.130544
-7.49532	-7.97586	0.0473746	-7.53175	-7.28029	0.0584626
-5.0184	-9.42602	0.0944278	-5.03396	-8.73541	0.072595
-5.0184	-8.70094	0.0868017	-5.03396	-8.00785	0.103916
-5.0184	-10.1511	0.0882474	-5.03396	-9.46298	0.0976676
-4.39094	-9.78753	0.0868017	-4.40622	-9.08779	0.0666878
-4.39094	-9.06175	0.0882474	-4.40622	-8.35262	0.0706741
-5.64586	-9.78753	0.0868017	-5.6617	-9.08779	0.0666878
-5.64586	-9.06175	0.0882474	-5.6617	-8.35262	0.0706741
-5.64586	-10.5133	0.0827974	-5.6617	-9.82295	0.0873637
-4.39094	-10.5133	0.0827974	-4.40622	-9.82295	0.0873637
-5.00227	-11.6009	0.0827974	-5.02672	-10.9104	0.0873637
-5.0184	-10.8762	0.0846581	-5.03396	-10.1905	0.130544
-4.98549	-7.97586	0.0473746	-5.02079	-7.28029	0.0584626
-2.50856	-9.42602	0.0944278	-2.523	-8.73541	0.072595
-2.50856	-8.70094	0.0868017	-2.523	-8.00785	0.103916
-2.50856	-10.1511	0.0882474	-2.523	-9.46298	0.0976676
-1.8811	-9.78753	0.0868017	-1.89526	-9.08779	0.0666878
-1.8811	-9.06175	0.0882474	-1.89526	-8.35262	0.0706741
-3.13602	-9.78753	0.0868017	-3.15074	-9.08779	0.0666878
-3.13602	-9.06175	0.0882474	-3.15074	-8.35262	0.0706741
-3.13602	-10.5133	0.0827974	-3.15074	-9.82295	0.0873637
-1.8811	-10.5133	0.0827974	-1.89526	-9.82295	0.0873637
-2.49244	-11.6009	0.0827974	-2.51576	-10.9104	0.0873637
-2.50856	-10.8762	0.0846581	-2.523	-10.1905	0.130544
-2.47565	-7.97586	0.0473746	-2.50982	-7.28029	0.0584626
0.00127134	-9.42602	0.0944278	-0.0120429	-8.73541	0.072595
0.00127134	-8.70094	0.0868017	-0.0120429	-8.00785	0.103916
0.00127134	-10.1511	0.0882474	-0.0120429	-9.46298	0.0976676
0.62873	-9.78753	0.0868017	0.615697	-9.08779	0.0666878
0.62873	-9.06175	0.0882474	0.615697	-8.35262	0.0706741
-0.626187	-9.78753	0.0868017	-0.639783	-9.08779	0.0666878
-0.626187	-9.06175	0.0882474	-0.639783	-8.35262	0.0706741
-0.626187	-10.5133	0.0827974	-0.639783	-9.82295	0.0873637
0.62873	-10.5133	0.0827974	0.615697	-9.82295	0.0873637
0.017399	-11.6009	0.0827974	-0.00479804	-10.9104	0.0873637
0.00127134	-10.8762	0.0846581	-0.0120429	-10.1905	0.130544
0.0341828	-7.97586	0.0473746	0.00113577	-7.28029	0.0584626
2.51111	-9.42602	0.0944278	2.49892	-8.73541	0.072595
2.51111	-8.70094	0.0868017	2.49892	-8.00785	0.103916
2.51111	-10.1511	0.0882474	2.49892	-9.46298	0.0976676
3.13856	-9.78753	0.0868017	3.12666	-9.08779	0.0666878
3.13856	-9.06175	0.0882474	3.12666	-8.35262	0.0706741
1.88365	-9.78753	0.0868017	1.87118	-9.08779	0.0666878
1.88365	-9.06175	0.0882474	1.87118	-8.35262	0.0706741
1.88365	-10.5133	0.0827974	1.87118	-9.82295	0.0873637
3.13856	-10.5133	0.0827974	3.12666	-9.82295	0.0873637
2.52723	-11.6009	0.0827974	2.50616	-10.9104	0.0873637
2.51111	-10.8762	0.0846581	2.49892	-10.1905	0.130544
2.54402	-7.97586	0.0473746	2.5121	-7.28029	0.0584626
5.02094	-9.42602	0.0944278	5.00988	-8.73541	0.072595
5.02094	-8.70094	0.0868017	5.00988	-8.00785	0.103916
5.02094	-10.1511	0.0882474	5.00988	-9.46298	0.0976676
5.6484	-9.78753	0.0868017	5.63762	-9.08779	0.0666878
5.6484	-9.06175	0.0882474	5.63762	-8.35262	0.0706741
4.39348	-9.78753	0.0868017	4.38214	-9.08779	0.0666878
4.39348	-9.06175	0.0882474	4.38214	-8.35262	0.0706741
4.39348	-10.5133	0.0827974	4.38214	-9.82295	0.0873637
5.6484	-10.5133	0.0827974	5.63762	-9.82295	0.0873637
5.03707	-11.6009	0.0827974	5.01712	-10.9104	0.0873637
5.02094	-10.8762	0.0846581	5.00988	-10.1905	0.130544
5.05385	-7.97586	0.0473746	5.02306	-7.28029	0.0584626
7.53078	-9.42602	0.0944278	7.52084	-8.73541	0.072595
7.53078	-8.70094	0.0868017	7.52084	-8.00785	0.103916
7.53078	-10.1511	0.0882474	7.52084	-9.46298	0.0976676
8.15823	-9.78753	0.0868017	8.14858	-9.08779	0.0666878
8.15823	-9.06175	0.0882474	8.14858	-8.35262	0.0706741
6.90332	-9.78753	0.0868017	6.8931	-9.08779	0.0666878
6.90332	-9.06175	0.0882474	6.8931	-8.35262	0.0706741
6.90332	-10.5133	0.0827974	6.8931	-9.82295	0.0873637
8.15823	-10.5133	0.0827974	8.14858	-9.82295	0.0873637
7.5469	-11.6009	0.0827974	7.52808	-10.9104	0.0873637
7.53078	-10.8762	0.0846581	7.52084	-10.1905	0.130544
7.56369	-7.97586	0.0473746	7.53402	-7.28029	0.0584626
10.0406	-9.42602	0.0944278	10.0318	-8.73541	0.072595
10.0406	-8.70094	0.0868017	10.0318	-8.00785	0.103916
10.0406	-10.1511	0.0882474	10.0318	-9.46298	0.0976676
10.6681	-9.78753	0.0868017	10.6595	-9.08779	0.0666878
10.6681	-9.06175	0.0882474	10.6595	-8.35262	0.0706741
9.41315	-9.78753	0.0868017	9.40406	-9.08779	0.0666878
9.41315	-9.06175	0.0882474	9.40406	-8.35262	0.0706741
9.41315	-10.5133	0.0827974	9.40406	-9.82295	0.0873637
10.6681	-10.5133	0.0827974	10.6595	-9.82295	0.0873637
10.0567	-11.6009	0.0827974	10.039	-10.9104	0.0873637
10.0406	-10.8762	0.0846581	10.0318	-10.1905	0.130544
10.0735	-7.97586	0.0473746	10.045	-7.28029	0.0584626
12.5504	-9.42602	0.0944278	12.5428	-8.73541	0.072595
12.5504	-8.70094	0.0868017	12.5428	-8.00785	0.103916
12.5504	-10.1511	0.0882474	12.5428	-9.46298	0.0976676
13.1779	-9.78753	0.0868017	13.1705	-9.08779	0.0666878
13.1779	-9.06175	0.0882474	13.1705	-8.35262	0.0706741
11.923	-9.78753	0.0868017	11.915	-9.08779	0.0666878
11.923	-9.06175	0.0882474	11.915	-8.35262	0.0706741
11.923	-10.5133	0.0827974	11.915	-9.82295	0.0873637
13.1779	-10.5133	0.0827974	13.1705	-9.82295	0.0873637
12.5666	-11.6009	0.0827974	12.55	-10.9104	0.0873637
12.5504	-10.8762	0.0846581	12.5428	-10.1905	0.130544
12.5834	-7.97586	0.0473746	12.5559	-7.28029	0.0584626
15.0603	-9.42602	0.0944278	15.0537	-8.73541	0.072595
15.0603	-8.70094	0.0868017	15.0537	-8.00785	0.103916
15.0603	-10.1511	0.0882474	15.0537	-9.46298	0.0976676
15.6877	-9.78753	0.0868017	15.6815	-9.08779	0.0666878
15.6877	-9.06175	0.0882474	15.6815	-8.35262	0.0706741
14.4328	-9.78753	0.0868017	14.426	-9.08779	0.0666878
14.4328	-9.06175	0.0882474	14.426	-8.35262	0.0706741
14.4328	-10.5133	0.0827974	14.426	-9.82295	0.0873637
15.6877	-10.5133	0.0827974	15.6815	-9.82295	0.0873637
15.0764	-11.6009	0.0827974	15.061	-10.9104	0.0873637
15.0603	-10.8762	0.0846581	15.0537	-10.1905	0.130544
15.0932	-7.97586	0.0473746	15.0669	-7.28029	0.0584626
17.5701	-9.42602	0.0944278	17.5647	-8.73541	0.072595
17.5701	-8.70094	0.0868017	17.5647	-8.00785	0.103916
17.5701	-10.1511	0.0882474	17.5647	-9.46298	0.0976676
18.1976	-9.78753	0.0868017	18.1924	-9.08779	0.0666878
18.1976	-9.06175	0.0882474	18.1924	-8.35262	0.0706741
16.9427	-9.78753	0.0868017	16.9369	-9.08779	0.0666878
16.9427	-9.06175	0.0882474	16.9369	-8.35262	0.0706741
16.9427	-10.5133	0.0827974	16.9369	-9.82295	0.0873637
18.1976	-10.5133	0.0827974	18.1924	-9.82295	0.0873637
17.5862	-11.6009	0.0827974	17.5719	-10.9104	0.0873637
17.5701	-10.8762	0.0846581	17.5647	-10.1905	0.130544
17.603	-7.97586	0.0473746	17.5779	-7.28029	0.0584626
20.0799	-9.42602	0.0944278	20.0756	-8.73541	0.072595
20.0799	-8.70094	0.0868017	20.0756	-8.00785	0.103916
20.0799	-10.1511	0.0882474	20.0756	-9.46298	0.0976676
20.7074	-9.78753	0.0868017	20.7034	-9.08779	0.0666878
20.7074	-9.06175	0.0882474	20.7034	-8.35262	0.0706741
19.4525	-9.78753	0.0868017	19.4479	-9.08779	0.0666878
19.4525	-9.06175	0.0882474	19.4479	-8.35262	0.0706741
19.4525	-10.5133	0.0827974	19.4479	-9.82295	0.0873637
20.7074	-10.5133	0.0827974	20.7034	-9.82295	0.0873637
20.0961	-11.6009	0.0827974	20.0829	-10.9104	0.0873637
20.0799	-10.8762	0.0846581	20.0756	-10.1905	0.130544
20.1129	-7.97586	0.0473746	20.0888	-7.28029	0.0584626
22.5898	-9.42602	0.0944278	22.5866	-8.73541	0.072595
22.5898	-8.70094	0.0868017	22.5866	-8.00785	0.103916
22.5898	-10.1511	0.0882474	22.5866	-9.46298	0.0976676
23.2172	-9.78753	0.0868017	23.2143	-9.08779	0.0666878
23.2172	-9.06175	0.0882474	23.2143	-8.35262	0.0706741
21.9623	-9.78753	0.0868017	21.9589	-9.08779	0.0666878
21.9623	-9.06175	0.0882474	21.9589	-8.35262	0.0706741
21.9623	-10.5133	0.0827974	21.9589	-9.82295	0.0873637
23.2172	-10.5133	0.0827974	23.2143	-9.82295	0.0873637
22.6059	-11.6009	0.0827974	22.5938	-10.9104	0.0873637
22.5898	-10.8762	0.0846581	22.5866	-10.1905	0.130544
22.6227	-7.97586	0.0473746	22.5998	-7.28029	0.0584626
25.0996	-9.42602	0.0944278	25.0976	-8.73541	0.072595
25.0996	-8.70094	0.0868017	25.0976	-8.00785	0.103916
25.0996	-10.1511	0.0882474	25.0976	-9.46298	0.0976676
25.7271	-9.78753	0.0868017	25.7253	-9.08779	0.0666878
25.7271	-9.06175	0.0882474	25.7253	-8.35262	0.0706741
24.4722	-9.78753	0.0868017	24.4698	-9.08779	0.0666878
24.4722	-9.06175	0.0882474	24.4698	-8.35262	0.0706741
24.4722	-10.5133	0.0827974	24.4698	-9.82295	0.0873637
25.7271	-10.5133	0.0827974	25.7253	-9.82295	0.0873637
25.1157	-11.6009	0.0827974	25.1048	-10.9104	0.0873637
25.0996	-10.8762	0.0846581	25.0976	-10.1905	0.130544
25.1325	-7.97586	0.0473746	25.1107	-7.28029	0.0584626
-6.27332	-7.25077	0.0944278	-6.28944	-6.55272	0.072595
-6.27332	-6.52569	0.0868017	-6.28944	-5.82516	0.103916
-6.27332	-7.97586	0.0882474	-6.28944	-7.28029	0.0976676
-5.64586	-7.61228	0.0868017	-5.6617	-6.9051	0.0666878
-5.64586	-6.8865	0.0882474	-5.6617	-6.16993	0.0706741
-6.90077	-7.61228	0.0868017	-6.91718	-6.9051	0.0666878
-6.90077	-6.8865	0.0882474	-6.91718	-6.16993	0.0706741
-6.90077	-8.33805	0.0827974	-6.91718	-7.64026	0.0873637
-5.64586	-8.33805	0.0827974	-5.6617	-7.64026	0.0873637
-6.25719	-9.42567	0.0827974	-6.2822	-8.72772	0.0873637
-6.27332	-8.70094	0.0846581	-6.28944	-8.00785	0.130544
-6.2404	-5.80061	0.0473746	-6.27627	-5.0976	0.0584626
-3.76348	-7.25077	0.0944278	-3.77848	-6.55272	0.072595
-3.76348	-6.52569	0.0868017	-3.77848	-5.82516	0.103916
-3.76348	-7.97586	0.0882474	-3.77848	-7.28029	0.0976676
-3.13602	-7.61228	0.0868017	-3.15074	-6.9051	0.0666878
-3.13602	-6.8865	0.0882474	-3.15074	-6.16993	0.0706741
-4.39094	-7.61228	0.0868017	-4.40622	-6.9051	0.0666878
-4.39094	-6.8865	0.0882474	-4.40622	-6.16993	0.0706741
-4.39094	-8.33805	0.0827974	-4.40622	-7.64026	0.0873637
-3.13602	-8.33805	0.0827974	-3.15074	-7.64026	0.0873637
-3.74735	-9.42567	0.0827974	-3.77124	-8.72772	0.0873637
-3.76348	-8.70094	0.0846581	-3.77848	-8.00785	0.130544
-3.73057	-5.80061	0.0473746	-3.7653	-5.0976	0.0584626
-1.25365	-7.25077	0.0944278	-1.26752	-6.55272	0.072595
-1.25365	-6.52569	0.0868017	-1.26752	-5.82516	0.103916
-1.25365	-7.97586	0.0882474	-1.26752	-7.28029	0.0976676
-0.626187	-7.61228	0.0868017	-0.639783	-6.9051	0.0666878
-0.626187	-6.8865	0.0882474	-0.639783	-6.16993	0.0706741
-1.8811	-7.61228	0.0868017	-1.89526	-6.9051	0.0666878
-1.8811	-6.8865	0.0882474	-1.89526	-6.16993	0.0706741
-1.8811	-8.33805	0.0827974	-1.89526	-7.64026	0.0873637
-0.626187	-8.33805	0.0827974	-0.639783	-7.64026	0.0873637
-1.23752	-9.42567	0.0827974	-1.26028	-8.72772	0.0873637
-1.25365	-8.70094	0.0846581	-1.26752	-8.00785	0.130544
-1.22073	-5.80061	0.0473746	-1.25434	-5.0976	0.0584626
1.25619	-7.25077	0.0944278	1.24344	-6.55272	0.072595
1.25619	-6.52569	0.0868017	1.24344	-5.82516	0.103916
1.25619	-7.97586	0.0882474	1.24344	-7.28029	0.0976676
1.88365	-7.61228	0.0868017	1.87118	-6.9051	0.0666878
1.88365	-6.8865	0.0882474	1.87118	-6.16993	0.0706741
0.62873	-7.61228	0.0868017	0.615697	-6.9051	0.0666878
0.62873	-6.8865	0.0882474	0.615697	-6.16993	0.0706741
0.62873	-8.33805	0.0827974	0.615697	-7.64026	0.0873637
1.88365	-8.33805	0.0827974	1.87118	-7.64026	0.0873637
1.27232	-9.42567	0.0827974	1.25068	-8.72772	0.0873637
1.25619	-8.70094	0.0846581	1.24344	-8.00785	0.130544
1.2891	-5.80061	0.0473746	1.25662	-5.0976	0.0584626
3.76602	-7.25077	0.0944278	3.7544	-6.55272	0.072595
3.76602	-6.52569	0.0868017	3.7544	-5.82516	0.103916
3.76602	-7.97586	0.0882474	3.7544	-7.28029	0.0976676
4.39348	-7.61228	0.0868017	4.38214	-6.9051	0.0666878
4.39348	-6.8865	0.0882474	4.38214	-6.16993	0.0706741
3.13856	-7.61228	0.0868017	3.12666	-6.9051	0.0666878
3.13856	-6.8865	0.0882474	3.12666	-6.16993	0.0706741
3.13856	-8.33805	0.0827974	3.12666	-7.64026	0.0873637
4.39348	-8.33805	0.0827974	4.38214	-7.64026	0.0873637
3.78215	-9.42567	0.0827974	3.76164	-8.72772	0.0873637
3.76602	-8.70094	0.0846581	3.7544	-8.00785	0.130544
3.79893	-5.80061	0.0473746	3.76758	-5.0976	0.0584626
6.27586	-7.25077	0.0944278	6.26536	-6.55272	0.072595
6.27586	-6.52569	0.0868017	6.26536	-5.82516	0.103916
6.27586	-7.97586	0.0882474	6.26536	-7.28029	0.0976676
6.90332	-7.61228	0.0868017	6.8931	-6.9051	0.0666878
6.90332	-6.8865	0.0882474	6.8931	-6.16993	0.0706741
5.6484	-7.61228	0.0868017	5.63762	-6.9051	0.0666878
5.6484	-6.8865	0.0882474	5.63762	-6.16993	0.0706741
5.6484	-8.33805	0.0827974	5.63762	-7.64026	0.0873637
6.90332	-8.33805	0.0827974	6.8931	-7.64026	0.0873637
6.29199	-9.42567	0.0827974	6.2726	-8.72772	0.0873637
6.27586	-8.70094	0.0846581	6.26536	-8.00785	0.130544
6.30877	-5.80061	0.0473746	6.27854	-5.0976	0.0584626
8.78569	-7.25077	0.0944278	8.77632	-6.55272	0.072595
8.78569	-6.52569	0.0868017	8.77632	-5.82516	0.103916
8.78569	-7.97586	0.0882474	8.77632	-7.28029	0.0976676
9.41315	-7.61228	0.0868017	9.40406	-6.9051	0.0666878
9.41315	-6.8865	0.0882474	9.40406	-6.16993	0.0706741
8.15823	-7.61228	0.0868017	8.14858	-6.9051	0.0666878
8.15823	-6.8865	0.0882474	8.14858	-6.16993	0.0706741
8.15823	-8.33805	0.0827974	8.14858	-7.64026	0.0873637
9.41315	-8.33805	0.0827974	9.40406	-7.64026	0.0873637
8.80182	-9.42567	0.0827974	8.78356	-8.72772	0.0873637
8.78569	-8.70094	0.0846581	8.77632	-8.00785	0.130544
8.8186	-5.80061	0.0473746	8.7895	-5.0976	0.0584626
11.2955	-7.25077	0.0944278	11.2873	-6.55272	0.072595
11.2955	-6.52569	0.0868017	11.2873	-5.82516	0.103916
11.2955	-7.97586	0.0882474	11.2873	-7.28029	0.0976676
11.923	-7.61228	0.0868017	11.915	-6.9051	0.0666878
11.923	-6.8865	0.0882474	11.915	-6.16993	0.0706741
10.6681	-7.61228	0.0868017	10.6595	-6.9051	0.0666878
10.6681	-6.8865	0.0882474	10.6595	-6.16993	0.0706741
10.6681	-8.33805	0.0827974	10.6595	-7.64026	0.0873637
11.923	-8.33805	0.0827974	11.915	-7.64026	0.0873637
11.3117	-9.42567	0.0827974	11.2945	-8.72772	0.0873637
11.2955	-8.70094	0.0846581	11.2873	-8.00785	0.130544
11.3284	-5.80061	0.0473746	11.3005	-5.0976	0.0584626
13.8054	-7.25077	0.0944278	13.7982	-6.55272	0.072595
13.8054	-6.52569	0.0868017	13.7982	-5.82516	0.103916
13.8054	-7.97586	0.0882474	13.7982	-7.28029	0.0976676
14.4328	-7.61228	0.0868017	14.426	-6.9051	0.0666878
14.4328	-6.8865	0.0882474	14.426	-6.16993	0.0706741
13.1779	-7.61228	0.0868017	13.1705	-6.9051	0.0666878
13.1779	-6.8865	0.0882474	13.1705	-6.16993	0.0706741
13.1779	-8.33805	0.0827974	13.1705	-7.64026	0.0873637
14.4328	-8.33805	0.0827974	14.426	-7.64026	0.0873637
13.8215	-9.42567	0.0827974	13.8055	-8.72772	0.0873637
13.8054	-8.70094	0.0846581	13.7982	-8.00785	0.130544
13.8383	-5.80061	0.0473746	13.8114	-5.0976	0.0584626
16.3152	-7.25077	0.0944278	16.3092	-6.55272	0.072595
16.3152	-6.52569	0.0868017	16.3092	-5.82516	0.103916
16.3152	-7.97586	0.0882474	16.3092	-7.28029	0.0976676
16.9427	-7.61228	0.0868017	16.9369	-6.9051	0.0666878
16.9427	-6.8865	0.0882474	16.9369	-6.16993	0.0706741
15.6877	-7.61228	0.0868017	15.6815	-6.9051	0.0666878
15.6877	-6.8865	0.0882474	15.6815	-6.16993	0.0706741
15.6877	-8.33805	0.0827974	15.6815	-7.64026	0.0873637
16.9427	-8.33805	0.0827974	16.9369	-7.64026	0.0873637
16.3313	-9.42567	0.0827974	16.3164	-8.72772	0.0873637
16.3152	-8.70094	0.0846581	16.3092	-8.00785	0.130544
16.3481	-5.80061	0.0473746	16.3224	-5.0976	0.0584626
18.825	-7.25077	0.0944278	18.8202	-6.55272	0.072595
18.825	-6.52569	0.0868017	18.8202	-5.82516	0.103916
18.825	-7.97586	0.0882474	18.8202	-7.28029	0.0976676
19.4525	-7.61228	0.0868017	19.4479	-6.9051	0.0666878
19.4525	-6.8865	0.0882474	19.4479	-6.16993	0.0706741
18.1976	-7.61228	0.0868017	18.1924	-6.9051	0.0666878
18.1976	-6.8865	0.0882474	18.1924	-6.16993	0.0706741
18.1976	-8.33805	0.0827974	18.1924	-7.64026	0.0873637
19.4525	-8.33805	0.0827974	19.4479	-7.64026	0.0873637
18.8412	-9.42567	0.0827974	18.8274	-8.72772	0.0873637
18.825	-8.70094	0.0846581	18.8202	-8.00785	0.130544
18.8579	-5.80061	0.0473746	18.8333	-5.0976	0.0584626
21.3349	-7.25077	0.0944278	21.3311	-6.55272	0.072595
21.3349	-6.52569	0.0868017	21.3311	-5.82516	0.103916
21.3349	-7.97586	0.0882474	21.3311	-7.28029	0.0976676
21.9623	-7.61228	0.0868017	21.9589	-6.9051	0.0666878
21.9623	-6.8865	0.0882474	21.9589	-6.16993	0.0706741
20.7074	-7.61228	0.0868017	20.7034	-6.9051	0.0666878
20.7074	-6.8865	0.0882474	20.7034	-6.16993	0.0706741
20.7074	-8.33805	0.0827974	20.7034	-7.64026	0.0873637
21.9623	-8.33805	0.0827974	21.9589	-7.64026	0.0873637
21.351	-9.42567	0.0827974	21.3384	-8.72772	0.0873637
21.3349	-8.70094	0.0846581	21.3311	-8.00785	0.130544
21.3678	-5.80061	0.0473746	21.3443	-5.0976	0.0584626
23.8447	-7.25077	0.0944278	23.8421	-6.55272	0.072595
23.8447	-6.52569	0.0868017	23.8421	-5.82516	0.103916
23.8447	-7.97586	0.0882474	23.8421	-7.28029	0.0976676
24.4722	-7.61228	0.0868017	24.4698	-6.9051	0.0666878
24.4722	-6.8865	0.0882474	24.4698	-6.16993	0.0706741
23.2172	-7.61228	0.0868017	23.2143	-6.9051	0.0666878
23.2172	-6.8865	0.0882474	23.2143	-6.16993	0.0706741
23.2172	-8.33805	0.0827974	23.2143	-7.64026	0.0873637
24.4722	-8.33805	0.0827974	24.4698	-7.64026	0.0873637
23.8608	-9.42567	0.0827974	23.8493	-8.72772	0.0873637
23.8447	-8.70094	0.0846581	23.8421	-8.00785	0.130544
23.8776	-5.80061	0.0473746	23.8553	-5.0976	0.0584626
26.3545	-7.25077	0.0944278	26.353	-6.55272	0.072595
26.3545	-6.52569	0.0868017	26.353	-5.82516	0.103916
26.3545	-7.97586	0.0882474	26.353	-7.28029	0.0976676
26.982	-7.61228	0.0868017	26.9808	-6.9051	0.0666878
26.982	-6.8865	0.0882474	26.9808	-6.16993	0.0706741
25.7271	-7.61228	0.0868017	25.7253	-6.9051	0.0666878
25.7271	-6.8865	0.0882474	25.7253	-6.16993	0.0706741
25.7271	-8.33805	0.0827974	25.7253	-7.64026	0.0873637
26.982	-8.33805	0.0827974	26.9808	-7.64026	0.0873637
26.3707	-9.42567	0.0827974	26.3603	-8.72772	0.0873637
26.3545	-8.70094	0.0846581	26.353	-8.00785	0.130544
26.3874	-5.80061	0.0473746	26.3662	-5.0976	0.0584626
-7.52823	-5.07553	0.0944278	-7.54492	-4.37003	0.072595
-7.52823	-4.35044	0.0868017	-7.54492	-3.64247	0.103916
-7.52823	-5.80061	0.0882474	-7.54492	-5.0976	0.0976676
-6.90077	-5.43703	0.0868017	-6.91718	-4.72241	0.0666878
-6.90077	-4.71125	0.0882474	-6.91718	-3.98724	0.0706741
-8.15569	-5.43703	0.0868017	-8.17266	-4.72241	0.0666878
-8.15569	-4.71125	0.0882474	-8.17266	-3.98724	0.0706741
-8.15569	-6.1628	0.0827974	-8.17266	-5.45758	0.0873637
-6.90077	-6.1628	0.0827974	-6.91718	-5.45758	0.0873637
-7.5121	-7.25042	0.0827974	-7.53768	-6.54503	0.0873637
-7.52823	-6.52569	0.0846581	-7.54492	-5.82516	0.130544
-7.49532	-3.62536	0.0473746	-7.53175	-2.91491	0.0584626
-5.0184	-5.07553	0.0944278	-5.03396	-4.37003	0.072595
-5.0184	-4.35044	0.0868017	-5.03396	-3.64247	0.103916
-5.0184	-5.80061	0.0882474	-5.03396	-5.0976	0.0976676
-4.39094	-5.43703	0.0868017	-4.40622	-4.72241	0.0666878
-4.39094	-4.71125	0.0882474	-4.40622	-3.98724	0.0706741
-5.64586	-5.43703	0.0868017	-5.6617	-4.72241	0.0666878
-5.64586	-4.71125	0.0882474	-5.6617	-3.98724	0.0706741
-5.64586	-6.1628	0.0827974	-5.6617	-5.45758	0.0873637
-4.39094	-6.1628	0.0827974	-4.40622	-5.45758	0.0873637
-5.00227	-7.25042	0.0827974	-5.02672	-6.54503	0.0873637
-5.0184	-6.52569	0.0846581	-5.03396	-5.82516	0.130544
-4.98549	-3.62536	0.0473746	-5.02079	-2.91491	0.0584626
-2.50856	-5.07553	0.0944278	-2.523	-4.37003	0.072595
-2.50856	-4.35044	0.0868017	-2.523	-3.64247	0.103916
-2.50856	-5.80061	0.0882474	-2.523	-5.0976	0.0976676
-1.8811	-5.43703	0.0868017	-1.89526	-4.72241	0.0666878
-1.8811	-4.71125	0.0882474	-1.89526	-3.98724	0.0706741
-3.13602	-5.43703	0.0868017	-3.15074	-4.72241	0.0666878
-3.13602	-4.71125	0.0882474	-3.15074	-3.98724	0.0706741
-3.13602	-6.1628	0.0827974	-3.15074	-5.45758	0.0873637
-1.8811	-6.1628	0.0827974	-1.89526	-5.45758	0.0873637
-2.49244	-7.25042	0.0827974	-2.51576	-6.54503	0.0873637
-2.50856	-6.52569	0.0846581	-2.523	-5.82516	0.130544
-2.47565	-3.62536	0.0473746	-2.50982	-2.91491	0.0584626
0.00127134	-5.07553	0.0944278	-0.0120429	-4.37003	0.072595
0.00127134	-4.35044	0.0868017	-0.0120429	-3.64247	0.103916
0.00127134	-5.80061	0.0882474	-0.0120429	-5.0976	0.0976676
0.62873	-5.43703	0.0868017	0.615697	-4.72241	0.0666878
0.62873	-4.71125	0.0882474	0.615697	-3.98724	0.0706741
-0.626187	-5.43703	0.0868017	-0.639783	-4.72241	0.0666878
-0.626187	-4.71125	0.0882474	-0.639783	-3.98724	0.0706741
-0.626187	-6.1628	0.0827974	-0.639783	-5.45758	0.0873637
0.62873	-6.1628	0.0827974	0.615697	-5.45758	0.0873637
0.017399	-7.25042	0.0827974	-0.00479804	-6.54503	0.0873637
0.00127134	-6.52569	0.0846581	-0.0120429	-5.82516	0.130544
0.0341828	-3.62536	0.0473746	0.00113577	-2.91491	0.0584626
2.51111	-5.07553	0.0944278	2.49892	-4.37003	0.072595
2.51111	-4.35044	0.0868017	2.49892	-3.64247	0.103916
2.51111	-5.80061	0.0882474	2.49892	-5.0976	0.0976676
3.13856	-5.43703	0.0868017	3.12666	-4.72241	0.0666878
3.13856	-4.71125	0.0882474	3.12666	-3.98724	0.0706741
1.88365	-5.43703	0.0868017	1.87118	-4.72241	0.0666878
1.88365	-4.71125	0.0882474	1.87118	-3.98724	0.0706741
1.88365	-6.1628	0.0827974	1.87118	-5.45758	0.0873637
3.13856	-6.1628	0.0827974	3.12666	-5.45758	0.0873637
2.52723	-7.25042	0.0827974	2.50616	-6.54503	0.0873637
2.51111	-6.52569	0.0846581	2.49892	-5.82516	0.130544
2.54402	-3.62536	0.0473746	2.5121	-2.91491	0.0584626
5.02094	-5.07553	0.0944278	5.00988	-4.37003	0.072595
5.02094	-4.35044	0.0868017	5.00988	-3.64247	0.103916
5.02094	-5.80061	0.0882474	5.00988	-5.0976	0.0976676
5.6484	-5.43703	0.0868017	5.63762	-4.72241	0.0666878
5.6484	-4.71125	0.0882474	5.63762	-3.98724	0.0706741
4.39348	-5.43703	0.0868017	4.38214	-4.72241	0.0666878
4.39348	-4.71125	0.0882474	4.38214	-3.98724	0.0706741
4.39348	-6.1628	0.0827974	4.38214	-5.45758	0.0873637
5.6484	-6.1628	0.0827974	5.63762	-5.45758	0.0873637
5.03707	-7.25042	0.0827974	5.01712	-6.54503	0.0873637
5.02094	-6.52569	0.0846581	5.00988	-5.82516	0.130544
5.05385	-3.62536	0.0473746	5.02306	-2.91491	0.0584626
7.53078	-5.07553	0.0944278	7.52084	-4.37003	0.072595
7.53078	-4.35044	0.0868017	7.52084	-3.64247	0.103916
7.53078	-5.80061	0.0882474	7.52084	-5.0976	0.0976676
8.15823	-5.43703	0.0868017	8.14858	-4.72241	0.0666878
8.15823	-4.71125	0.0882474	8.14858	-3.98724	0.0706741
6.90332	-5.43703	0.0868017	6.8931	-4.72241	0.0666878
6.90332	-4.71125	0.0882474	6.8931	-3.98724	0.0706741
6.90332	-6.1628	0.0827974	6.8931	-5.45758	0.0873637
8.15823	-6.1628	0.0827974	8.14858	-5.45758	0.0873637
7.5469	-7.25042	0.0827974	7.52808	-6.54503	0.0873637
7.53078	-6.52569	0.0846581	7.52084	-5.82516	0.130544
7.56369	-3.62536	0.0473746	7.53402	-2.91491	0.0584626
10.0406	-5.07553	0.0944278	10.0318	-4.37003	0.072595
10.0406	-4.35044	0.0868017	10.0318	-3.64247	0.103916
10.0406	-5.80061	0.0882474	10.0318	-5.0976	0.0976676
10.6681	-5.43703	0.0868017	10.6595	-4.72241	0.0666878
10.6681	-4.71125	0.0882474	10.6595	-3.98724	0.0706741
9.41315	-5.43703	0.0868017	9.40406	-4.72241	0.0666878
9.41315	-4.71125	0.0882474	9.40406	-3.98724	0.0706741
9.41315	-6.1628	0.0827974	9.40406	-5.45758	0.0873637
10.6681	-6.1628	0.0827974	10.6595	-5.45758	0.0873637
10.0567	-7.25042	0.0827974	10.039	-6.54503	0.0873637
10.0406	-6.52569	0.0846581	10.0318	-5.82516	0.130544
10.0735	-3.62536	0.0473746	10.045	-2.91491	0.0584626
12.5504	-5.07553	0.0944278	12.5428	-4.37003	0.072595
12.5504	-4.35044	0.0868017	12.5428	-3.64247	0.103916
12.5504	-5.80061	0.0882474	12.5428	-5.0976	0.0976676
13.1779	-5.43703	0.0868017	13.1705	-4.72241	0.0666878
13.1779	-4.71125	0.0882474	13.1705	-3.98724	0.0706741
11.923	-5.43703	0.0868017	11.915	-4.72241	0.0666878
11.923	-4.71125	0.0882474	11.915	-3.98724	0.0706741
11.923	-6.1628	0.0827974	11.915	-5.45758	0.0873637
13.1779	-6.1628	0.0827974	13.1705	-5.45758	0.0873637
12.5666	-7.25042	0.0827974	12.55	-6.54503	0.0873637
12.5504	-6.52569	0.0846581	12.5428	-5.82516	0.130544
12.5834	-3.62536	0.0473746	12.5559	-2.91491	0.0584626
15.0603	-5.07553	0.0944278	15.0537	-4.37003	0.072595
15.0603	-4.35044	0.0868017	15.0537	-3.64247	0.103916
15.0603	-5.80061	0.0882474	15.0537	-5.0976	0.0976676
15.6877	-5.43703	0.0868017	15.6815	-4.72241	0.0666878
15.6877	-4.71125	0.0882474	15.6815	-3.98724	0.0706741
14.4328	-5.43703	0.0868017	14.426	-4.72241	0.0666878
14.4328	-4.71125	0.0882474	14.426	-3.98724	0.0706741
14.4328	-6.1628	0.0827974	14.426	-5.45758	0.0873637
15.6877	-6.1628	0.0827974	15.6815	-5.45758	0.0873637
15.0764	-7.25042	0.0827974	15.061	-6.54503	0.0873637
15.0603	-6.52569	0.0846581	15.0537	-5.82516	0.130544
15.0932	-3.62536	0.0473746	15.0669	-2.91491	0.0584626
17.5701	-5.07553	0.0944278	17.5647	-4.37003	0.072595
17.5701	-4.35044	0.0868017	17.5647	-3.64247	0.103916
17.5701	-5.80061	0.0882474	17.5647	-5.0976	0.0976676
18.1976	-5.43703	0.0868017	18.1924	-4.72241	0.0666878
18.1976	-4.71125	0.0882474	18.1924	-3.98724	0.0706741
16.9427	-5.43703	0.0868017	16.9369	-4.72241	0.0666878
16.9427	-4.71125	0.0882474	16.9369	-3.98724	0.0706741
16.9427	-6.1628	0.0827974	16.9369	-5.45758	0.0873637
18.1976	-6.1628	0.0827974	18.1924	-5.45758	0.0873637
17.5862	-7.25042	0.0827974	17.5719	-6.54503	0.0873637
17.5701	-6.52569	0.0846581	17.5647	-5.82516	0.130544
17.603	-3.62536	0.0473746	17.5779	-2.91491	0.0584626
20.0799	-5.07553	0.0944278	20.0756	-4.37003	0.072595
20.0799	-4.35044	0.0868017	20.0756	-3.64247	0.103916
20.0799	-5.80061	0.0882474	20.0756	-5.0976	0.0976676
20.7074	-5.43703	0.0868017	20.7034	-4.72241	0.0666878
20.7074	-4.71125	0.0882474	20.7034	-3.98724	0.0706741
19.4525	-5.43703	0.0868017	19.4479	-4.72241	0.0666878
19.4525	-4.71125	0.0882474	19.4479	-3.98724	0.0706741
19.4525	-6.1628	0.0827974	19.4479	-5.45758	0.0873637
20.7074	-6.1628	0.0827974	20.7034	-5.45758	0.0873637
20.0961	-7.25042	0.0827974	20.0829	-6.54503	0.0873637
20.0799	-6.52569	0.0846581	20.0756	-5.82516	0.130544
20.1129	-3.62536	0.0473746	20.0888	-2.91491	0.0584626
22.5898	-5.07553	0.0944278	22.5866	-4.37003	0.072595
22.5898	-4.35044	0.0868017	22.5866	-3.64247	0.103916
22.5898	-5.80061	0.0882474	22.5866	-5.0976	0.0976676
23.2172	-5.43703	0.0868017	23.2143	-4.72241	0.0666878
23.2172	-4.71125	0.0882474	23.2143	-3.98724	0.0706741
21.9623	-5.43703	0.0868017	21.9589	-4.72241	0.0666878
21.9623	-4.71125	0.0882474	21.9589	-3.98724	0.0706741
21.9623	-6.1628	0.0827974	21.9589	-5.45758	0.0873637
23.2172	-6.1628	0.0827974	23.2143	-5.45758	0.0873637
22.6059	-7.25042	0.0827974	22.5938	-6.54503	0.0873637
22.5898	-6.52569	0.0846581	22.5866	-5.82516	0.130544
22.6227	-3.62536	0.0473746	22.5998	-2.91491	0.0584626
25.0996	-5.07553	0.0944278	25.0976	-4.37003	0.072595
25.0996	-4.35044	0.0868017	25.0976	-3.64247	0.103916
25.0996	-5.80061	0.0882474	25.0976	-5.0976	0.0976676
25.7271	-5.43703	0.0868017	25.7253	-4.72241	0.0666878
25.7271	-4.71125	0.0882474	25.7253	-3.98724	0.0706741
24.4722	-5.43703	0.0868017	24.4698	-4.72241	0.0666878
24.4722	-4.71125	0.0882474	24.4698	-3.98724	0.0706741
24.4722	-6.1628	0.0827974	24.4698	-5.45758	0.0873637
25.7271	-6.1628	0.0827974	25.7253	-5.45758	0.0873637
25.1157	-7.25042	0.0827974	25.1048	-6.54503	0.0873637
25.0996	-6.52569	0.0846581	25.0976	-5.82516	0.130544
25.1325	-3.62536	0.0473746	25.1107	-2.91491	0.0584626
-6.27332	-2.90028	0.0944278	-6.28944	-2.18734	0.072595
-6.27332	-2.17519	0.0868017	-6.28944	-1.45978	0.103916
-6.27332	-3.62536	0.0882474	-6.28944	-2.91491	0.0976676
-5.64586	-3.26178	0.0868017	-5.6617	-2.53972	0.0666878
-5.64586	-2.536	0.0882474	-5.6617	-1.80455	0.0706741
-6.90077	-3.26178	0.0868017	-6.91718	-2.53972	0.0666878
-6.90077	-2.536	0.0882474	-6.91718	-1.80455	0.0706741
-6.90077	-3.98755	0.0827974	-6.91718	-3.27489	0.0873637
-5.64586	-3.98755	0.0827974	-5.6617	-3.27489	0.0873637
-6.25719	-5.07517	0.0827974	-6.2822	-4.36234	0.0873637
-6.27332	-4.35044	0.0846581	-6.28944	-3.64247	0.130544
-6.2404	-1.45011	0.0473746	-6.27627	-0.732216	0.0584626
-3.76348	-2.90028	0.0944278	-3.77848	-2.18734	0.072595
-3.76348	-2.17519	0.0868017	-3.77848	-1.45978	0.103916
-3.76348	-3.62536	0.0882474	-3.77848	-2.91491	0.0976676
-3.13602	-3.26178	0.0868017	-3.15074	-2.53972	0.0666878
-3.13602	-2.536	0.0882474	-3.15074	-1.80455	0.0706741
-4.39094	-3.26178	0.0868017	-4.40622	-2.53972	0.0666878
-4.39094	-2.536	0.0882474	-4.40622	-1.80455	0.0706741
-4.39094	-3.98755	0.0827974	-4.40622	-3.27489	0.0873637
-3.13602	-3.98755	0.0827974	-3.15074	-3.27489	0.0873637
-3.74735	-5.07517	0.0827974	-3.77124	-4.36234	0.0873637
-3.76348	-4.35044	0.0846581	-3.77848	-3.64247	0.130544
-3.73057	-1.45011	0.0473746	-3.7653	-0.732216	0.0584626
-1.25365	-2.90028	0.0944278	-1.26752	-2.18734	0.072595
-1.25365	-2.17519	0.0868017	-1.26752	-1.45978	0.103916
-1.25365	-3.62536	0.0882474	-1.26752	-2.91491	0.0976676
-0.626187	-3.26178	0.0868017	-0.639783	-2.53972	0.0666878
-0.626187	-2.536	0.0882474	-0.639783	-1.80455	0.0706741
-1.8811	-3.26178	0.0868017	-1.89526	-2.53972	0.0666878
-1.8811	-2.536	0.0882474	-1.89526	-1.80455	0.0706741
-1.8811	-3.98755	0.0827974	-1.89526	-3.27489	0.0873637
-0.626187	-3.98755	0.0827974	-0.639783	-3.27489	0.0873637
-1.23752	-5.07517	0.0827974	-1.26028	-4.36234	0.0873637
-1.25365	-4.35044	0.0846581	-1.26752	-3.64247	0.130544
-1.22073	-1.45011	0.0473746	-1.25434	-0.732216	0.0584626
1.25619	-2.90028	0.0944278	1.24344	-2.18734	0.072595
1.25619	-2.17519	0.0868017	1.24344	-1.45978	0.103916
1.25619	-3.62536	0.0882474	1.24344	-2.91491	0.0976676
1.88365	-3.26178	0.0868017	1.87118	-2.53972	0.0666878
1.88365	-2.536	0.0882474	1.87118	-1.80455	0.0706741
0.62873	-3.26178	0.0868017	0.615697	-2.53972	0.0666878
0.62873	-2.536	0.0882474	0.615697	-1.80455	0.0706741
0.62873	-3.98755	0.0827974	0.615697	-3.27489	0.0873637
1.88365	-3.98755	0.0827974	1.87118	-3.27489	0.0873637
1.27232	-5.07517	0.0827974	1.25068	-4.36234	0.0873637
1.25619	-4.35044	0.0846581	1.24344	-3.64247	0.130544
1.2891	-1.45011	0.0473746	1.25662	-0.732216	0.0584626
3.76602	-2.90028	0.0944278	3.7544	-2.18734	0.072595
3.76602	-2.17519	0.0868017	3.7544	-1.45978	0.103916
3.76602	-3.62536	0.0882474	3.7544	-2.91491	0.0976676
4.39348	-3.26178	0.0868017	4.38214	-2.53972	0.0666878
4.39348	-2.536	0.0882474	4.38214	-1.80455	0.0706741
3.13856	-3.26178	0.0868017	3.12666	-2.53972	0.0666878
3.13856	-2.536	0.0882474	3.12666	-1.80455	0.0706741
3.13856	-3.98755	0.0827974	3.12666	-3.27489	0.0873637
4.39348	-3.98755	0.0827974	4.38214	-3.27489	0.0873637
3.78215	-5.07517	0.0827974	3.76164	-4.36234	0.0873637
3.76602	-4.35044	0.0846581	3.7544	-3.64247	0.130544
3.79893	-1.45011	0.0473746	3.76758	-0.732216	0.0584626
6.27586	-2.90028	0.0944278	6.26536	-2.18734	0.072595
6.27586	-2.17519	0.0868017	6.26536	-1.45978	0.103916
6.27586	-3.62536	0.0882474	6.26536	-2.91491	0.0976676
6.90332	-3.26178	0.0868017	6.8931	-2.53972	0.0666878
6.90332	-2.536	0.0882474	6.8931	-1.80455	0.0706741
5.6484	-3.26178	0.0868017	5.63762	-2.53972	0.0666878
5.6484	-2.536	0.0882474	5.63762	-1.80455	0.0706741
5.6484	-3.98755	0.0827974	5.63762	-3.27489	0.0873637
6.90332	-3.98755	0.0827974	6.8931	-3.27489	0.0873637
6.29199	-5.07517	0.0827974	6.2726	-4.36234	0.0873637
6.27586	-4.35044	0.0846581	6.26536	-3.64247	0.130544
6.30877	-1.45011	0.0473746	6.27854	-0.732216	0.0584626
8.78569	-2.90028	0.0944278	8.77632	-2.18734	0.072595
8.78569	-2.17519	0.0868017	8.77632	-1.45978	0.103916
8.78569	-3.62536	0.0882474	8.77632	-2.91491	0.0976676
9.41315	-3.26178	0.0868017	9.40406	-2.53972	0.0666878
9.41315	-2.536	0.0882474	9.40406	-1.80455	0.0706741
8.15823	-3.26178	0.0868017	8.14858	-2.53972	0.0666878
8.15823	-2.536	0.0882474	8.14858	-1.80455	0.0706741
8.15823	-3.98755	0.0827974	8.14858	-3.27489	0.0873637
9.41315	-3.98755	0.0827974	9.40406	-3.27489	0.0873637
8.80182	-5.07517	0.0827974	8.78356	-4.36234	0.0873637
8.78569	-4.35044	0.0846581	8.77632	-3.64247	0.130544
8.8186	-1.45011	0.0473746	8.7895	-0.732216	0.0584626
11.2955	-2.90028	0.0944278	11.2873	-2.18734	0.072595
11.2955	-2.17519	0.0868017	11.2873	-1.45978	0.103916
11.2955	-3.62536	0.0882474	11.2873	-2.91491	0.0976676
11.923	-3.26178	0.0868017	11.915	-2.53972	0.0666878
11.923	-2.536	0.0882474	11.915	-1.80455	0.0706741
10.6681	-3.26178	0.0868017	10.6595	-2.53972	0.0666878
10.6681	-2.536	0.0882474	10.6595	-1.80455	0.0706741
10.6681	-3.98755	0.0827974	10.6595	-3.27489	0.0873637
11.923	-3.98755	0.0827974	11.915	-3.27489	0.0873637
11.3117	-5.07517	0.0827974	11.2945	-4.36234	0.0873637
11.2955	-4.35044	0.0846581	11.2873	-3.64247	0.130544
11.3284	-1.45011	0.0473746	11.3005	-0.732216	0.0584626
13.8054	-2.90028	0.0944278	13.7982	-2.18734	0.072595
13.8054	-2.17519	0.0868017	13.7982	-1.45978	0.103916
13.8054	-3.62536	0.0882474	13.7982	-2.91491	0.0976676
14.4328	-3.26178	0.0868017	14.426	-2.53972	0.0666878
14.4328	-2.536	0.0882474	14.426	-1.80455	0.0706741
13.1779	-3.26178	0.0868017	13.1705	-2.53972	0.0666878
13.1779	-2.536	0.0882474	13.1705	-1.80455	0.0706741
13.1779	-3.98755	0.0827974	13.1705	-3.27489	0.0873637
14.4328	-3.98755	0.0827974	14.426	-3.27489	0.0873637
13.8215	-5.07517	0.0827974	13.8055	-4.36234	0.0873637
13.8054	-4.35044	0.0846581	13.7982	-3.64247	0.130544
13.8383	-1.45011	0.0473746	13.8114	-0.732216	0.0584626
16.3152	-2.90028	0.0944278	16.3092	-2.18734	0.072595
16.3152	-2.17519	0.0868017	16.3092	-1.45978	0.103916
16.3152	-3.62536	0.0882474	16.3092	-2.91491	0.0976676
16.9427	-3.26178	0.0868017	16.9369	-2.53972	0.0666878
16.9427	-2.536	0.0882474	16.9369	-1.80455	0.0706741
15.6877	-3.26178	0.0868017	15.6815	-2.53972	0.0666878
15.6877	-2.536	0.0882474	15.6815	-1.80455	0.0706741
15.6877	-3.98755	0.0827974	15.6815	-3.27489	0.0873637
16.9427	-3.98755	0.0827974	16.9369	-3.27489	0.0873637
16.3313	-5.07517	0.0827974	16.3164	-4.36234	0.0873637
16.3152	-4.35044	0.0846581	16.3092	-3.64247	0.130544
16.3481	-1.45011	0.0473746	16.3224	-0.732216	0.0584626
18.825	-2.90028	0.0944278	18.8202	-2.18734	0.072595
18.825	-2.17519	0.0868017	18.8202	-1.45978	0.103916
18.825	-3.62536	0.0882474	18.8202	-2.91491	0.0976676
19.4525	-3.26178	0.0868017	19.4479	-2.53972	0.0666878
19.4525	-2.536	0.0882474	19.4479	-1.80455	0.0706741
18.1976	-3.26178	0.0868017	18.1924	-2.53972	0.0666878
18.1976	-2.536	0.0882474	18.1924	-1.80455	0.0706741
18.1976	-3.98755	0.0827974	18.1924	-3.27489	0.0873637
19.4525	-3.98755	0.0827974	19.4479	-3.27489	0.0873637
18.8412	-5.07517	0.0827974	18.8274	-4.36234	0.0873637
18.825	-4.35044	0.0846581	18.8202	-3.64247	0.130544
18.8579	-1.45011	0.0473746	18.8333	-0.732216	0.0584626
21.3349	-2.90028	0.0944278	21.3311	-2.18734	0.072595
21.3349	-2.17519	0.0868017	21.3311	-1.45978	0.103916
21.3349	-3.62536	0.0882474	21.3311	-2.91491	0.0976676
21.9623	-3.26178	0.0868017	21.9589	-2.53972	0.0666878
21.9623	-2.536	0.0882474	21.9589	-1.80455	0.0706741
20.7074	-3.26178	0.0868017	20.7034	-2.53972	0.0666878
20.7074	-2.536	0.0882474	20.7034	-1.80455	0.0706741
20.7074	-3.98755	0.0827974	20.7034	-3.27489	0.0873637
21.9623	-3.98755	0.0827974	21.9589	-3.27489	0.0873637
21.351	-5.07517	0.0827974	21.3384	-4.36234	0.0873637
21.3349	-4.35044	0.0846581	21.3311	-3.64247	0.130544
21.3678	-1.45011	0.0473746	21.3443	-0.732216	0.0584626
23.8447	-2.90028	0.0944278	23.8421	-2.18734	0.072595
23.8447	-2.17519	0.0868017	23.8421	-1.45978	0.103916
23.8447	-3.62536	0.0882474	23.8421	-2.91491	0.0976676
24.4722	-3.26178	0.0868017	24.4698	-2.53972	0.0666878
24.4722	-2.536	0.0882474	24.4698	-1.80455	0.0706741
23.2172	-3.26178	0.0868017	23.2143	-2.53972	0.0666878
23.2172	-2.536	0.0882474	23.2143	-1.80455	0.0706741
23.2172	-3.98755	0.0827974	23.2143	-3.27489	0.0873637
24.4722	-3.98755	0.0827974	24.4698	-3.27489	0.0873637
23.8608	-5.07517	0.0827974	23.8493	-4.36234	0.0873637
23.8447	-4.35044	0.0846581	23.8421	-3.64247	0.130544
23.8776	-1.45011	0.0473746	23.8553	-0.732216	0.0584626
26.3545	-2.90028	0.0944278	26.353	-2.18734	0.072595
26.3545	-2.17519	0.0868017	26.353	-1.45978	0.103916
26.3545	-3.62536	0.0882474	26.353	-2.91491	0.0976676
26.982	-3.26178	0.0868017	26.9808	-2.53972	0.0666878
26.982	-2.536	0.0882474	26.9808	-1.80455	0.0706741
25.7271	-3.26178	0.0868017	25.7253	-2.53972	0.0666878
25.7271	-2.536	0.0882474	25.7253	-1.80455	0.0706741
25.7271	-3.98755	0.0827974	25.7253	-3.27489	0.0873637
26.982	-3.98755	0.0827974	26.9808	-3.27489	0.0873637
26.3707	-5.07517	0.0827974	26.3603	-4.36234	0.0873637
26.3545	-4.35044	0.0846581	26.353	-3.64247	0.130544
26.3874	-1.45011	0.0473746	26.3662	-0.732216	0.0584626
-7.52823	-0.725028	0.0944278	-7.54492	-0.00465229	0.072595
-7.52823	5.54802e-05	0.0868017	-7.54492	0.722911	0.103916
-7.52823	-1.45011	0.0882474	-7.54492	-0.732216	0.0976676
-6.90077	-1.08653	0.0868017	-6.91718	-0.357028	0.0666878
-6.90077	-0.360754	0.0882474	-6.91718	0.37814	0.0706741
-8.15569	-1.08653	0.0868017	-8.17266	-0.357028	0.0666878
-8.15569	-0.360754	0.0882474	-8.17266	0.37814	0.0706741
-8.15569	-1.81231	0.0827974	-8.17266	-1.0922	0.0873637
-6.90077	-1.81231	0.0827974	-6.91718	-1.0922	0.0873637
-7.5121	-2.89992	0.0827974	-7.53768	-2.17965	0.0873637
-7.52823	-2.17519	0.0846581	-7.54492	-1.45978	0.130544
-7.49532	0.725138	0.0473746	-7.53175	1.45047	0.0584626
-5.0184	-0.725028	0.0944278	-5.03396	-0.00465229	0.072595
-5.0184	5.54802e-05	0.0868017	-5.03396	0.722911	0.103916
-5.0184	-1.45011	0.0882474	-5.03396	-0.732216	0.0976676
-4.39094	-1.08653	0.0868017	-4.40622	-0.357028	0.0666878
-4.39094	-0.360754	0.0882474	-4.40622	0.37814	0.0706741
-5.64586	-1.08653	0.0868017	-5.6617	-0.357028	0.0666878
-5.64586	-0.360754	0.0882474	-5.6617	0.37814	0.0706741
-5.64586	-1.81231	0.0827974	-5.6617	-1.0922	0.0873637
-4.39094	-1.81231	0.0827974	-4.40622	-1.0922	0.0873637
-5.00227	-2.89992	0.0827974	-5.02672	-2.17965	0.0873637
-5.0184	-2.17519	0.0846581	-5.03396	-1.45978	0.130544
-4.98549	0.725138	0.0473746	-5.02079	1.45047	0.0584626
-2.50856	-0.725028	0.0944278	-2.523	-0.00465229	0.072595
-2.50856	5.54802e-05	0.0868017	-2.523	0.722911	0.103916
-2.50856	-1.45011	0.0882474	-2.523	-0.732216	0.0976676
-1.8811	-1.08653	0.0868017	-1.89526	-0.357028	0.0666878
-1.8811	-0.360754	0.0882474	-1.89526	0.37814	0.0706741
-3.13602	-1.08653	0.0868017	-3.15074	-0.357028	0.0666878
-3.13602	-0.360754	0.0882474	-3.15074	0.37814	0.0706741
-3.13602	-1.81231	0.0827974	-3.15074	-1.0922	0.0873637
-1.8811	-1.81231	0.0827974	-1.89526	-1.0922	0.0873637
-2.49244	-2.89992	0.0827974	-2.51576	-2.17965	0.0873637
-2.50856	-2.17519	0.0846581	-2.523	-1.45978	0.130544
-2.47565	0.725138	0.0473746	-2.50982	1.45047	0.0584626
0.00127134	-0.725028	0.0944278	-0.0120429	-0.00465229	0.072595
0.00127134	5.54802e-05	0.0868017	-0.0120429	0.722911	0.103916
0.00127134	-1.45011	0.0882474	-0.0120429	-0.732216	0.0976676
0.62873	-1.08653	0.0868017	0.615697	-0.357028	0.0666878
0.62873	-0.360754	0.0882474	0.615697	0.37814	0.0706741
-0.626187	-1.08653	0.0868017	-0.639783	-0.357028	0.0666878
-0.626187	-0.360754	0.0882474	-0.639783	0.37814	0.0706741
-0.626187	-1.81231	0.0827974	-0.639783	-1.0922	0.0873637
0.62873	-1.81231	0.0827974	0.615697	-1.0922	0.0873637
0.017399	-2.89992	0.0827974	-0.00479804	-2.17965	0.0873637
0.00127134	-2.17519	0.0846581	-0.0120429	-1.45978	0.130544
0.0341828	0.725138	0.0473746	0.00113577	1.45047	0.0584626
2.51111	-0.725028	0.0944278	2.49892	-0.00465229	0.072595
2.51111	5.54802e-05	0.0868017	2.49892	0.722911	0.103916
2.51111	-1.45011	0.0882474	2.49892	-0.732216	0.0976676
3.13856	-1.08653	0.0868017	3.12666	-0.357028	0.0666878
3.13856	-0.360754	0.0882474	3.12666	0.37814	0.0706741
1.88365	-1.08653	0.0868017	1.87118	-0.357028	0.0666878
1.88365	-0.360754	0.0882474	1.87118	0.37814	0.0706741
1.88365	-1.81231	0.0827974	1.87118	-1.0922	0.0873637
3.13856	-1.81231	0.0827974	3.12666	-1.0922	0.0873637
2.52723	-2.89992	0.0827974	2.50616	-2.17965	0.0873637
2.51111	-2.17519	0.0846581	2.49892	-1.45978	0.130544
2.54402	0.725138	0.0473746	2.5121	1.45047	0.0584626
5.02094	-0.725028	0.0944278	5.00988	-0.00465229	0.072595
5.02094	5.54802e-05	0.0868017	5.00988	0.722911	0.103916
5.02094	-1.45011	0.0882474	5.00988	-0.732216	0.0976676
5.6484	-1.08653	0.0868017	5.63762	-0.357028	0.0666878
5.6484	-0.360754	0.0882474	5.63762	0.37814	0.0706741
4.39348	-1.08653	0.0868017	4.38214	-0.357028	0.0666878
4.39348	-0.360754	0.0882474	4.38214	0.37814	0.0706741
4.39348	-1.81231	0.0827974	4.38214	-1.0922	0.0873637
5.6484	-1.81231	0.0827974	5.63762	-1.0922	0.0873637
5.03707	-2.89992	0.0827974	5.01712	-2.17965	0.0873637
5.02094	-2.17519	0.0846581	5.00988	-1.45978	0.130544
5.05385	0.725138	0.0473746	5.02306	1.45047	0.0584626
7.53078	-0.725028	0.0944278	7.52084	-0.00465229	0.072595
7.53078	5.54802e-05	0.0868017	7.52084	0.722911	0.103916
7.53078	-1.45011	0.0882474	7.52084	-0.732216	0.0976676
8.15823	-1.08653	0.0868017	8.14858	-0.357028	0.0666878
8.15823	-0.360754	0.0882474	8.14858	0.37814	0.0706741
6.90332	-1.08653	0.0868017	6.8931	-0.357028	0.0666878
6.90332	-0.360754	0.0882474	6.8931	0.37814	0.0706741
6.90332	-1.81231	0.0827974	6.8931	-1.0922	0.0873637
8.15823	-1.81231	0.0827974	8.14858	-1.0922	0.0873637
7.5469	-2.89992	0.0827974	7.52808	-2.17965	0.0873637
7.53078	-2.17519	0.0846581	7.52084	-1.45978	0.130544
7.56369	0.725138	0.0473746	7.53402	1.45047	0.0584626
10.0406	-0.725028	0.0944278	10.0318	-0.00465229	0.072595
10.0406	5.54802e-05	0.0868017	10.0318	0.722911	0.103916
10.0406	-1.45011	0.0882474	10.0318	-0.732216	0.0976676
10.6681	-1.08653	0.0868017	10.6595	-0.357028	0.0666878
10.6681	-0.360754	0.0882474	10.6595	0.37814	0.0706741
9.41315	-1.08653	0.0868017	9.40406	-0.357028	0.0666878
9.41315	-0.360754	0.0882474	9.40406	0.37814	0.0706741
9.41315	-1.81231	0.0827974	9.40406	-1.0922	0.0873637
10.6681	-1.81231	0.0827974	10.6595	-1.0922	0.0873637
10.0567	-2.89992	0.0827974	10.039	-2.17965	0.0873637
10.0406	-2.17519	0.0846581	10.0318	-1.45978	0.130544
10.0735	0.725138	0.0473746	10.045	1.45047	0.0584626
12.5504	-0.725028	0.0944278	12.5428	-0.00465229	0.072595
12.5504	5.54802e-05	0.0868017	12.5428	0.722911	0.103916
12.5504	-1.45011	0.0882474	12.5428	-0.732216	0.0976676
13.1779	-1.08653	0.0868017	13.1705	-0.357028	0.0666878
13.1779	-0.360754	0.0882474	13.1705	0.37814	0.0706741
11.923	-1.08653	0.0868017	11.915	-0.357028	0.0666878
11.923	-0.360754	0.0882474	11.915	0.37814	0.0706741
11.923	-1.81231	0.0827974	11.915	-1.0922	0.0873637
13.1779	-1.81231	0.0827974	13.1705	-1.0922	0.0873637
12.5666	-2.89992	0.0827974	12.55	-2.17965	0.0873637
12.5504	-2.17519	0.0846581	12.5428	-1.45978	0.130544
12.5834	0.725138	0.0473746	12.5559	1.45047	0.0584626
15.0603	-0.725028	0.0944278	15.0537	-0.00465229	0.072595
15.0603	5.54802e-05	0.0868017	15.0537	0.722911	0.103916
15.0603	-1.45011	0.0882474	15.0537	-0.732216	0.0976676
15.6877	-1.08653	0.0868017	15.6815	-0.357028	0.0666878
15.6877	-0.360754	0.0882474	15.6815	0.37814	0.0706741
14.4328	-1.08653	0.0868017	14.426	-0.357028	0.0666878
14.4328	-0.360754	0.0882474	14.426	0.37814	0.0706741
14.4328	-1.81231	0.0827974	14.426	-1.0922	0.0873637
15.6877	-1.81231	0.0827974	15.6815	-1.0922	0.0873637
15.0764	-2.89992	0.0827974	15.061	-2.17965	0.0873637
15.0603	-2.17519	0.0846581	15.0537	-1.45978	0.130544
15.0932	0.725138	0.0473746	15.0669	1.45047	0.0584626
17.5701	-0.725028	0.0944278	17.5647	-0.00465229	0.072595
17.5701	5.54802e-05	0.0868017	17.5647	0.722911	0.103916
17.5701	-1.45011	0.0882474	17.5647	-0.732216	0.0976676
18.1976	-1.08653	0.0868017	18.1924	-0.357028	0.0666878
18.1976	-0.360754	0.0882474	18.1924	0.37814	0.0706741
16.9427	-1.08653	0.0868017	16.9369	-0.357028	0.0666878
16.9427	-0.360754	0.0882474	16.9369	0.37814	0.0706741
16.9427	-1.81231	0.0827974	16.9369	-1.0922	0.0873637
18.1976	-1.81231	0.0827974	18.1924	-1.0922	0.0873637
17.5862	-2.89992	0.0827974	17.5719	-2.17965	0.0873637
17.5701	-2.17519	0.0846581	17.5647	-1.45978	0.130544
17.603	0.725138	0.0473746	17.5779	1.45047	0.0584626
20.0799	-0.725028	0.0944278	20.0756	-0.00465229	0.072595
20.0799	5.54802e-05	0.0868017	20.0756	0.722911	0.103916
20.0799	-1.45011	0.0882474	20.0756	-0.732216	0.0976676
20.7074	-1.08653	0.0868017	20.7034	-0.357028	0.0666878
20.7074	-0.360754	0.0882474	20.7034	0.37814	0.0706741
19.4525	-1.08653	0.0868017	19.4479	-0.357028	0.0666878
19.4525	-0.360754	0.0882474	19.4479	0.37814	0.0706741
19.4525	-1.81231	0.0827974	19.4479	-1.0922	0.0873637
20.7074	-1.81231	0.0827974	20.7034	-1.0922	0.0873637
20.0961	-2.89992	0.0827974	20.0829	-2.17965	0.0873637
20.0799	-2.17519	0.0846581	20.0756	-1.45978	0.130544
20.1129	0.725138	0.0473746	20.0888	1.45047	0.0584626
22.5898	-0.725028	0.0944278	22.5866	-0.00465229	0.072595
22.5898	5.54802e-05	0.0868017	22.5866	0.722911	0.103916
22.5898	-1.45011	0.0882474	22.5866	-0.732216	0.0976676
23.2172	-1.08653	0.0868017	23.2143	-0.357028	0.0666878
23.2172	-0.360754	0.0882474	23.2143	0.37814	0.0706741
21.9623	-1.08653	0.0868017	21.9589	-0.357028	0.0666878
21.9623	-0.360754	0.0882474	21.9589	0.37814	0.0706741
21.9623	-1.81231	0.0827974	21.9589	-1.0922	0.0873637
23.2172	-1.81231	0.0827974	23.2143	-1.0922	0.0873637
22.6059	-2.89992	0.0827974	22.5938	-2.17965	0.0873637
22.5898	-2.17519	0.0846581	22.5866	-1.45978	0.130544
22.6227	0.725138	0.0473746	22.5998	1.45047	0.0584626
25.0996	-0.725028	0.0944278	25.0976	-0.00465229	0.072595
25.0996	5.54802e-05	0.0868017	25.0976	0.722911	0.103916
25.0996	-1.45011	0.0882474	25.0976	-0.732216	0.0976676
25.7271	-1.08653	0.0868017	25.7253	-0.357028	0.0666878
25.7271	-0.360754	0.0882474	25.7253	0.37814	0.0706741
24.4722	-1.08653	0.0868017	24.4698	-0.357028	0.0666878
24.4722	-0.360754	0.0882474	24.4698	0.37814	0.0706741
24.4722	-1.81231	0.0827974	24.4698	-1.0922	0.0873637
25.7271	-1.81231	0.0827974	25.7253	-1.0922	0.0873637
25.1157	-2.89992	0.0827974	25.1048	-2.17965	0.0873637
25.0996	-2.17519	0.0846581	25.0976	-1.45978	0.130544
25.1325	0.725138	0.0473746	25.1107	1.45047	0.0584626
-6.27332	1.45022	0.0944278	-6.28944	2.17804	0.072595
-6.27332	2.1753	0.0868017	-6.28944	2.9056	0.103916
-6.27332	0.725138	0.0882474	-6.28944	1.45047	0.0976676
-5.64586	1.08872	0.0868017	-5.6617	1.82566	0.0666878
-5.64586	1.81449	0.0882474	-5.6617	2.56083	0.0706741
-6.90077	1.08872	0.0868017	-6.91718	1.82566	0.0666878
-6.90077	1.81449	0.0882474	-6.91718	2.56083	0.0706741
-6.90077	0.362943	0.0827974	-6.91718	1.09049	0.0873637
-5.64586	0.362943	0.0827974	-5.6617	1.09049	0.0873637
-6.25719	-0.724671	0.0827974	-6.2822	0.00303702	0.0873637
-6.27332	5.54802e-05	0.0846581	-6.28944	0.722911	0.130544
-6.2404	2.90039	0.0473746	-6.27627	3.63316	0.0584626
-3.76348	1.45022	0.0944278	-3.77848	2.17804	0.072595
-3.76348	2.1753	0.0868017	-3.77848	2.9056	0.103916
-3.76348	0.725138	0.0882474	-3.77848	1.45047	0.0976676
-3.13602	1.08872	0.0868017	-3.15074	1.82566	0.0666878
-3.13602	1.81449	0.0882474	-3.15074	2.56083	0.0706741
-4.39094	1.08872	0.0868017	-4.40622	1.82566	0.0666878
-4.39094	1.81449	0.0882474	-4.40622	2.56083	0.0706741
-4.39094	0.362943	0.0827974	-4.40622	1.09049	0.0873637
-3.13602	0.362943	0.0827974	-3.15074	1.09049	0.0873637
-3.74735	-0.724671	0.0827974	-3.77124	0.00303702	0.0873637
-3.76348	5.54802e-05	0.0846581	-3.77848	0.722911	0.130544
-3.73057	2.90039	0.0473746	-3.7653	3.63316	0.0584626
-1.25365	1.45022	0.0944278	-1.26752	2.17804	0.072595
-1.25365	2.1753	0.0868017	-1.26752	2.9056	0.103916
-1.25365	0.725138	0.0882474	-1.26752	1.45047	0.0976676
-0.626187	1.08872	0.0868017	-0.639783	1.82566	0.0666878
-0.626187	1.81449	0.0882474	-0.639783	2.56083	0.0706741
-1.8811	1.08872	0.0868017	-1.89526	1.82566	0.0666878
-1.8811	1.81449	0.0882474	-1.89526	2.56083	0.0706741
-1.8811	0.362943	0.0827974	-1.89526	1.09049	0.0873637
-0.626187	0.362943	0.0827974	-0.639783	1.09049	0.0873637
-1.23752	-0.724671	0.0827974	-1.26028	0.00303702	0.0873637
-1.25365	5.54802e-05	0.0846581	-1.26752	0.722911	0.130544
-1.22073	2.90039	0.0473746	-1.25434	3.63316	0.0584626
1.25619	1.45022	0.0944278	1.24344	2.17804	0.072595
1.25619	2.1753	0.0868017	1.24344	2.9056	0.103916
1.25619	0.725138	0.0882474	1.24344	1.45047	0.0976676
1.88365	1.08872	0.0868017	1.87118	1.82566	0.0666878
1.88365	1.81449	0.0882474	1.87118	2.56083	0.0706741
0.62873	1.08872	0.0868017	0.615697	1.82566	0.0666878
0.62873	1.81449	0.0882474	0.615697	2.56083	0.0706741
0.62873	0.362943	0.0827974	0.615697	1.09049	0.0873637
1.88365	0.362943	0.0827974	1.87118	1.09049	0.0873637
1.27232	-0.724671	0.0827974	1.25068	0.00303702	0.0873637
1.25619	5.54802e-05	0.0846581	1.24344	0.722911	0.130544
1.2891	2.90039	0.0473746	1.25662	3.63316	0.0584626
3.76602	1.45022	0.0944278	3.7544	2.17804	0.072595
3.76602	2.1753	0.0868017	3.7544	2.9056	0.103916
3.76602	0.725138	0.0882474	3.7544	1.45047	0.0976676
4.39348	1.08872	0.0868017	4.38214	1.82566	0.0666878
4.39348	1.81449	0.0882474	4.38214	2.56083	0.0706741
3.13856	1.08872	0.0868017	3.12666	1.82566	0.0666878
3.13856	1.81449	0.0882474	3.12666	2.56083	0.0706741
3.13856	0.362943	0.0827974	3.12666	1.09049	0.0873637
4.39348	0.362943	0.0827974	4.38214	1.09049	0.0873637
3.78215	-0.724671	0.0827974	3.76164	0.00303702	0.0873637
3.76602	5.54802e-05	0.0846581	3.7544	0.722911	0.130544
3.79893	2.90039	0.0473746	3.76758	3.63316	0.0584626
6.27586	1.45022	0.0944278	6.26536	2.17804	0.072595
6.27586	2.1753	0.0868017	6.26536	2.9056	0.103916
6.27586	0.725138	0.0882474	6.26536	1.45047	0.0976676
6.90332	1.08872	0.0868017	6.8931	1.82566	0.0666878
6.90332	1.81449	0.0882474	6.8931	2.56083	0.0706741
5.6484	1.08872	0.0868017	5.63762	1.82566	0.0666878
5.6484	1.81449	0.0882474	5.63762	2.56083	0.0706741
5.6484	0.362943	0.0827974	5.63762	1.09049	0.0873637
6.90332	0.362943	0.0827974	6.8931	1.09049	0.0873637
6.29199	-0.724671	0.0827974	6.2726	0.00303702	0.0873637
6.27586	5.54802e-05	0.0846581	6.26536	0.722911	0.130544
6.30877	2.90039	0.0473746	6.27854	3.63316	0.0584626
8.78569	1.45022	0.0944278	8.77632	2.17804	0.072595
8.78569	2.1753	0.0868017	8.77632	2.9056	0.103916
8.78569	0.725138	0.0882474	8.77632	1.45047	0.0976676
9.41315	1.08872	0.0868017	9.40406	1.82566	0.0666878
9.41315	1.81449	0.0882474	9.40406	2.56083	0.0706741
8.15823	1.08872	0.0868017	8.14858	1.82566	0.0666878
8.15823	1.81449	0.0882474	8.14858	2.56083	0.0706741
8.15823	0.362943	0.0827974	8.14858	1.09049	0.0873637
9.41315	0.362943	0.0827974	9.40406	1.09049	0.0873637
8.80182	-0.724671	0.0827974	8.78356	0.00303702	0.0873637
8.78569	5.54802e-05	0.0846581	8.77632	0.722911	0.130544
8.8186	2.90039	0.0473746	8.7895	3.63316	0.0584626
11.2955	1.45022	0.0944278	11.2873	2.17804	0.072595
11.2955	2.1753	0.0868017	11.2873	2.9056	0.103916
11.2955	0.725138	0.0882474	11.2873	1.45047	0.0976676
11.923	1.08872	0.0868017	11.915	1.82566	0.0666878
11.923	1.81449	0.0882474	11.915	2.56083	0.0706741
10.6681	1.08872	0.0868017	10.6595	1.82566	0.0666878
10.6681	1.81449	0.0882474	10.6595	2.56083	0.0706741
10.6681	0.362943	0.0827974	10.6595	1.09049	0.0873637
11.923	0.362943	0.0827974	11.915	1.09049	0.0873637
11.3117	-0.724671	0.0827974	11.2945	0.00303702	0.0873637
11.2955	5.54802e-05	0.0846581	11.2873	0.722911	0.130544
11.3284	2.90039	0.0473746	11.3005	3.63316	0.0584626
13.8054	1.45022	0.0944278	13.7982	2.17804	0.072595
13.8054	2.1753	0.0868017	13.7982	2.9056	0.103916
13.8054	0.725138	0.0882474	13.7982	1.45047	0.0976676
14.4328	1.08872	0.0868017	14.426	1.82566	0.0666878
14.4328	1.81449	0.0882474	14.426	2.56083	0.0706741
13.1779	1.08872	0.0868017	13.1705	1.82566	0.0666878
13.1779	1.81449	0.0882474	13.1705	2.56083	0.0706741
13.1779	0.362943	0.0827974	13.1705	1.09049	0.0873637
14.4328	0.362943	0.0827974	14.426	1.09049	0.0873637
13.8215	-0.724671	0.0827974	13.8055	0.00303702	0.0873637
13.8054	5.54802e-05	0.0846581	13.7982	0.722911	0.130544
13.8383	2.90039	0.0473746	13.8114	3.63316	0.0584626
16.3152	1.45022	0.0944278	16.3092	2.17804	0.072595
16.3152	2.1753	0.0868017	16.3092	2.9056	0.103916
16.3152	0.725138	0.0882474	16.3092	1.45047	0.0976676
16.9427	1.08872	0.0868017	16.9369	1.82566	0.0666878
16.9427	1.81449	0.0882474	16.9369	2.56083	0.0706741
15.6877	1.08872	0.0868017	15.6815	1.82566	0.0666878
15.6877	1.81449	0.0882474	15.6815	2.56083	0.0706741
15.6877	0.362943	0.0827974	15.6815	1.09049	0.0873637
16.9427	0.362943	0.0827974	16.9369	1.09049	0.0873637
16.3313	-0.724671	0.0827974	16.3164	0.00303702	0.0873637
16.3152	5.54802e-05	0.0846581	16.3092	0.722911	0.130544
16.3481	2.90039	0.0473746	16.3224	3.63316	0.0584626
18.825	1.45022	0.0944278	18.8202	2.17804	0.072595
18.825	2.1753	0.0868017	18.8202	2.9056	0.103916
18.825	0.725138	0.0882474	18.8202	1.45047	0.0976676
19.4525	1.08872	0.0868017	19.4479	1.82566	0.0666878
19.4525	1.81449	0.0882474	19.4479	2.56083	0.0706741
18.1976	1.08872	0.0868017	18.1924	1.82566	0.0666878
18.1976	1.81449	0.0882474	18.1924	2.56083	0.0706741
18.1976	0.362943	0.0827974	18.1924	1.09049	0.0873637
19.4525	0.362943	0.0827974	19.4479	1.09049	0.0873637
18.8412	-0.724671	0.0827974	18.8274	0.00303702	0.0873637
18.825	5.54802e-05	0.0846581	18.8202	0.722911	0.130544
18.8579	2.90039	0.0473746	18.8333	3.63316	0.0584626
21.3349	1.45022	0.0944278	21.3311	2.17804	0.072595
21.3349	2.1753	0.0868017	21.3311	2.9056	0.103916
21.3349	0.725138	0.0882474	21.3311	1.45047	0.0976676
21.9623	1.08872	0.0868017	21.9589	1.82566	0.0666878
21.9623	1.81449	0.0882474	21.9589	2.56083	0.0706741
20.7074	1.08872	0.0868017	20.7034	1.82566	0.0666878
20.7074	1.81449	0.0882474	20.7034	2.56083	0.0706741
20.7074	0.362943	0.0827974	20.7034	1.09049	0.0873637
21.9623	0.362943	0.0827974	21.9589	1.09049	0.0873637
21.351	-0.724671	0.0827974	21.3384	0.00303702	0.0873637
21.3349	5.54802e-05	0.0846581	21.3311	0.722911	0.130544
21.3678	2.90039	0.0473746	21.3443	3.63316	0.0584626
23.8447	1.45022	0.0944278	23.8421	2.17804	0.072595
23.8447	2.1753	0.0868017	23.8421	2.9056	0.103916
23.8447	0.725138	0.0882474	23.8421	1.45047	0.0976676
24.4722	1.08872	0.0868017	24.4698	1.82566	0.0666878
24.4722	1.81449	0.0882474	24.4698	2.56083	0.0706741
23.2172	1.08872	0.0868017	23.2143	1.82566	0.0666878
23.2172	1.81449	0.0882474	23.2143	2.56083	0.0706741
23.2172	0.362943	0.0827974	23.2143	1.09049	0.0873637
24.4722	0.362943	0.0827974	24.4698	1.09049	0.0873637
23.8608	-0.724671	0.0827974	23.8493	0.00303702	0.0873637
23.8447	5.54802e-05	0.0846581	23.8421	0.722911	0.130544
23.8776	2.90039	0.0473746	23.8553	3.63316	0.0584626
26.3545	1.45022	0.0944278	26.353	2.17804	0.072595
26.3545	2.1753	0.0868017	26.353	2.9056	0.103916
26.3545	0.725138	0.0882474	26.353	1.45047	0.0976676
26.982	1.08872	0.0868017	26.9808	1.82566	0.0666878
26.982	1.81449	0.0882474	26.9808	2.56083	0.0706741
25.7271	1.08872	0.0868017	25.7253	1.82566	0.0666878
25.7271	1.81449	0.0882474	25.7253	2.56083	0.0706741
25.7271	0.362943	0.0827974	25.7253	1.09049	0.0873637
26.982	0.362943	0.0827974	26.9808	1.09049	0.0873637
26.3707	-0.724671	0.0827974	26.3603	0.00303702	0.0873637
26.3545	5.54802e-05	0.0846581	26.353	0.722911	0.130544
26.3874	2.90039	0.0473746	26.3662	3.63316	0.0584626
-7.52823	3.62547	0.0944278	-7.54492	4.36073	0.072595
-7.52823	4.35055	0.0868017	-7.54492	5.08829	0.103916
-7.52823	2.90039	0.0882474	-7.54492	3.63316	0.0976676
-6.90077	3.26397	0.0868017	-6.91718	4.00835	0.0666878
-6.90077	3.98974	0.0882474	-6.91718	4.74352	0.0706741
-8.15569	3.26397	0.0868017	-8.17266	4.00835	0.0666878
-8.15569	3.98974	0.0882474	-8.17266	4.74352	0.0706741
-8.15569	2.53819	0.0827974	-8.17266	3.27318	0.0873637
-6.90077	2.53819	0.0827974	-6.91718	3.27318	0.0873637
-7.5121	1.45058	0.0827974	-7.53768	2.18573	0.0873637
-7.52823	2.1753	0.0846581	-7.54492	2.9056	0.130544
-7.49532	5.07564	0.0473746	-7.53175	5.81585	0.0584626
-5.0184	3.62547	0.0944278	-5.03396	4.36073	0.072595
-5.0184	4.35055	0.0868017	-5.03396	5.08829	0.103916
-5.0184	2.90039	0.0882474	-5.03396	3.63316	0.0976676
-4.39094	3.26397	0.0868017	-4.40622	4.00835	0.0666878
-4.39094	3.98974	0.0882474	-4.40622	4.74352	0.0706741
-5.64586	3.26397	0.0868017	-5.6617	4.00835	0.0666878
-5.64586	3.98974	0.0882474	-5.6617	4.74352	0.0706741
-5.64586	2.53819	0.0827974	-5.6617	3.27318	0.0873637
-4.39094	2.53819	0.0827974	-4.40622	3.27318	0.0873637
-5.00227	1.45058	0.0827974	-5.02672	2.18573	0.0873637
-5.0184	2.1753	0.0846581	-5.03396	2.9056	0.130544
-4.98549	5.07564	0.0473746	-5.02079	5.81585	0.0584626
-2.50856	3.62547	0.0944278	-2.523	4.36073	0.072595
-2.50856	4.35055	0.0868017	-2.523	5.08829	0.103916
-2.50856	2.90039	0.0882474	-2.523	3.63316	0.0976676
-1.8811	3.26397	0.0868017	-1.89526	4.00835	0.0666878
-1.8811	3.98974	0.0882474	-1.89526	4.74352	0.0706741
-3.13602	3.26397	0.0868017	-3.15074	4.00835	0.0666878
-3.13602	3.98974	0.0882474	-3.15074	4.74352	0.0706741
-3.13602	2.53819	0.0827974	-3.15074	3.27318	0.0873637
-1.8811	2.53819	0.0827974	-1.89526	3.27318	0.0873637
-2.49244	1.45058	0.0827974	-2.51576	2.18573	0.0873637
-2.50856	2.1753	0.0846581	-2.523	2.9056	0.130544
-2.47565	5.07564	0.0473746	-2.50982	5.81585	0.0584626
0.00127134	3.62547	0.0944278	-0.0120429	4.36073	0.072595
0.00127134	4.35055	0.0868017	-0.0120429	5.08829	0.103916
0.00127134	2.90039	0.0882474	-0.0120429	3.63316	0.0976676
0.62873	3.26397	0.0868017	0.615697	4.00835	0.0666878
0.62873	3.98974	0.0882474	0.615697	4.74352	0.0706741
-0.626187	3.26397	0.0868017	-0.639783	4.00835	0.0666878
-0.626187	3.98974	0.0882474	-0.639783	4.74352	0.0706741
-0.626187	2.53819	0.0827974	-0.639783	3.27318	0.0873637
0.62873	2.53819	0.0827974	0.615697	3.27318	0.0873637
0.017399	1.45058	0.0827974	-0.00479804	2.18573	0.0873637
0.00127134	2.1753	0.0846581	-0.0120429	2.9056	0.130544
0.0341828	5.07564	0.0473746	0.00113577	5.81585	0.0584626
2.51111	3.62547	0.0944278	2.49892	4.36073	0.072595
2.51111	4.35055	0.0868017	2.49892	5.08829	0.103916
2.51111	2.90039	0.0882474	2.49892	3.63316	0.0976676
3.13856	3.26397	0.0868017	3.12666	4.00835	0.0666878
3.13856	3.98974	0.0882474	3.12666	4.74352	0.0706741
1.88365	3.26397	0.0868017	1.87118	4.00835	0.0666878
1.88365	3.98974	0.0882474	1.87118	4.74352	0.0706741
1.88365	2.53819	0.0827974	1.87118	3.27318	0.0873637
3.13856	2.53819	0.0827974	3.12666	3.27318	0.0873637
2.52723	1.45058	0.0827974	2.50616	2.18573	0.0873637
2.51111	2.1753	0.0846581	2.49892	2.9056	0.130544
2.54402	5.07564	0.0473746	2.5121	5.81585	0.0584626
5.02094	3.62547	0.0944278	5.00988	4.36073	0.072595
5.02094	4.35055	0.0868017	5.00988	5.08829	0.103916
5.02094	2.90039	0.0882474	5.00988	3.63316	0.0976676
5.6484	3.26397	0.0868017	5.63762	4.00835	0.0666878
5.6484	3.98974	0.0882474	5.63762	4.74352	0.0706741
4.39348	3.26397	0.0868017	4.38214	4.00835	0.0666878
4.39348	3.98974	0.0882474	4.38214	4.74352	0.0706741
4.39348	2.53819	0.0827974	4.38214	3.27318	0.0873637
5.6484	2.53819	0.0827974	5.63762	3.27318	0.0873637
5.03707	1.45058	0.0827974	5.01712	2.18573	0.0873637
5.02094	2.1753	0.0846581	5.00988	2.9056	0.130544
5.05385	5.07564	0.0473746	5.02306	5.81585	0.0584626
7.53078	3.62547	0.0944278	7.52084	4.36073	0.072595
7.53078	4.35055	0.0868017	7.52084	5.08829	0.103916
7.53078	2.90039	0.0882474	7.52084	3.63316	0.0976676
8.15823	3.26397	0.0868017	8.14858	4.00835	0.0666878
8.15823	3.98974	0.0882474	8.14858	4.74352	0.0706741
6.90332	3.26397	0.0868017	6.8931	4.00835	0.0666878
6.90332	3.98974	0.0882474	6.8931	4.74352	0.0706741
6.90332	2.53819	0.0827974	6.8931	3.27318	0.0873637
8.15823	2.53819	0.0827974	8.14858	3.27318	0.0873637
7.5469	1.45058	0.0827974	7.52808	2.18573	0.0873637
7.53078	2.1753	0.0846581	7.52084	2.9056	0.130544
7.56369	5.07564	0.0473746	7.53402	5.81585	0.0584626
10.0406	3.62547	0.0944278	10.0318	4.36073	0.072595
10.0406	4.35055	0.0868017	10.0318	5.08829	0.103916
10.0406	2.90039	0.0882474	10.0318	3.63316	0.0976676
10.6681	3.26397	0.0868017	10.6595	4.00835	0.0666878
10.6681	3.98974	0.0882474	10.6595	4.74352	0.0706741
9.41315	3.26397	0.0868017	9.40406	4.00835	0.0666878
9.41315	3.98974	0.0882474	9.40406	4.74352	0.0706741
9.41315	2.53819	0.0827974	9.40406	3.27318	0.0873637
10.6681	2.53819	0.0827974	10.6595	3.27318	0.0873637
10.0567	1.45058	0.0827974	10.039	2.18573	0.0873637
10.0406	2.1753	0.0846581	10.0318	2.9056	0.130544
10.0735	5.07564	0.0473746	10.045	5.81585	0.0584626
12.5504	3.62547	0.0944278	12.5428	4.36073	0.072595
12.5504	4.35055	0.0868017	12.5428	5.08829	0.103916
12.5504	2.90039	0.0882474	12.5428	3.63316	0.0976676
13.1779	3.26397	0.0868017	13.1705	4.00835	0.0666878
13.1779	3.98974	0.0882474	13.1705	4.74352	0.0706741
11.923	3.26397	0.0868017	11.915	4.00835	0.0666878
11.923	3.98974	0.0882474	11.915	4.74352	0.0706741
11.923	2.53819	0.0827974	11.915	3.27318	0.0873637
13.1779	2.53819	0.0827974	13.1705	3.27318	0.0873637
12.5666	1.45058	0.0827974	12.55	2.18573	0.0873637
12.5504	2.1753	0.0846581	12.5428	2.9056	0.130544
12.5834	5.07564	0.0473746	12.5559	5.81585	0.0584626
15.0603	3.62547	0.0944278	15.0537	4.36073	0.072595
15.0603	4.35055	0.0868017	15.0537	5.08829	0.103916
15.0603	2.90039	0.0882474	15.0537	3.63316	0.0976676
15.6877	3.26397	0.0868017	15.6815	4.00835	0.0666878
15.6877	3.98974	0.0882474	15.6815	4.74352	0.0706741
14.4328	3.26397	0.0868017	14.426	4.00835	0.0666878
14.4328	3.98974	0.0882474	14.426	4.74352	0.0706741
14.4328	2.53819	0.0827974	14.426	3.27318	0.0873637
15.6877	2.53819	0.0827974	15.6815	3.27318	0.0873637
15.0764	1.45058	0.0827974	15.061	2.18573	0.0873637
15.0603	2.1753	0.0846581	15.0537	2.9056	0.130544
15.0932	5.07564	0.0473746	15.0669	5.81585	0.0584626
17.5701	3.62547	0.0944278	17.5647	4.36073	0.072595
17.5701	4.35055	0.0868017	17.5647	5.08829	0.103916
17.5701	2.90039	0.0882474	17.5647	3.63316	0.0976676
18.1976	3.26397	0.0868017	18.1924	4.00835	0.0666878
18.1976	3.98974	0.0882474	18.1924	4.74352	0.0706741
16.9427	3.26397	0.0868017	16.9369	4.00835	0.0666878
16.9427	3.98974	0.0882474	16.9369	4.74352	0.0706741
16.9427	2.53819	0.0827974	16.9369	3.27318	0.0873637
18.1976	2.53819	0.0827974	18.1924	3.27318	0.0873637
17.5862	1.45058	0.0827974	17.5719	2.18573	0.0873637
17.5701	2.1753	0.0846581	17.5647	2.9056	0.130544
17.603	5.07564	0.0473746	17.5779	5.81585	0.0584626
20.0799	3.62547	0.0944278	20.0756	4.36073	0.072595
20.0799	4.35055	0.0868017	20.0756	5.08829	0.103916
20.0799	2.90039	0.0882474	20.0756	3.63316	0.0976676
20.7074	3.26397	0.0868017	20.7034	4.00835	0.0666878
20.7074	3.98974	0.0882474	20.7034	4.74352	0.0706741
19.4525	3.26397	0.0868017	19.4479	4.00835	0.0666878
19.4525	3.98974	0.0882474	19.4479	4.74352	0.0706741
19.4525	2.53819	0.0827974	19.4479	3.27318	0.0873637
20.7074	2.53819	0.0827974	20.7034	3.27318	0.0873637
20.0961	1.45058	0.0827974	20.0829	2.18573	0.0873637
20.0799	2.1753	0.0846581	20.0756	2.9056	0.130544
20.1129	5.07564	0.0473746	20.0888	5.81585	0.0584626
22.5898	3.62547	0.0944278	22.5866	4.36073	0.072595
22.5898	4.35055	0.0868017	22.5866	5.08829	0.103916
22.5898	2.90039	0.0882474	22.5866	3.63316	0.0976676
23.2172	3.26397	0.0868017	23.2143	4.00835	0.0666878
23.2172	3.98974	0.0882474	23.2143	4.74352	0.0706741
21.9623	3.26397	0.0868017	21.9589	4.00835	0.0666878
21.9623	3.98974	0.0882474	21.9589	4.74352	0.0706741
21.9623	2.53819	0.0827974	21.9589	3.27318	0.0873637
23.2172	2.53819	0.0827974	23.2143	3.27318	0.0873637
22.6059	1.45058	0.0827974	22.5938	2.18573	0.0873637
22.5898	2.1753	0.0846581	22.5866	2.9056	0.130544
22.6227	5.07564	0.0473746	22.5998	5.81585	0.0584626
25.0996	3.62547	0.0944278	25.0976	4.36073	0.072595
25.0996	4.35055	0.0868017	25.0976	5.08829	0.103916
25.0996	2.90039	0.0882474	25.0976	3.63316	0.0976676
25.7271	3.26397	0.0868017	25.7253	4.00835	0.0666878
25.7271	3.98974	0.0882474	25.7253	4.74352	0.0706741
24.4722	3.26397	0.0868017	24.4698	4.00835	0.0666878
24.4722	3.98974	0.0882474	24.4698	4.74352	0.0706741
24.4722	2.53819	0.0827974	24.4698	3.27318	0.0873637
25.7271	2.53819	0.0827974	25.7253	3.27318	0.0873637
25.1157	1.45058	0.0827974	25.1048	2.18573	0.0873637
25.0996	2.1753	0.0846581	25.0976	2.9056	0.130544
25.1325	5.07564	0.0473746	25.1107	5.81585	0.0584626
-6.27332	5.80072	0.0944278	-6.28944	6.54342	0.072595
-6.27332	6.5258	0.0868017	-6.28944	7.27098	0.103916
-6.27332	5.07564	0.0882474	-6.28944	5.81585	0.0976676
-5.64586	5.43922	0.0868017	-5.6617	6.19104	0.0666878
-5.64586	6.16499	0.0882474	-5.6617	6.92621	0.0706741
-6.90077	5.43922	0.0868017	-6.91718	6.19104	0.0666878
-6.90077	6.16499	0.0882474	-6.91718	6.92621	0.0706741
-6.90077	4.71344	0.0827974	-6.91718	5.45587	0.0873637
-5.64586	4.71344	0.0827974	-5.6617	5.45587	0.0873637
-6.25719	3.62583	0.0827974	-6.2822	4.36842	0.0873637
-6.27332	4.35055	0.0846581	-6.28944	5.08829	0.130544
-6.2404	7.25089	0.0473746	-6.27627	7.99854	0.0584626
-3.76348	5.80072	0.0944278	-3.77848	6.54342	0.072595
-3.76348	6.5258	0.0868017	-3.77848	7.27098	0.103916
-3.76348	5.07564	0.0882474	-3.77848	5.81585	0.0976676
-3.13602	5.43922	0.0868017	-3.15074	6.19104	0.0666878
-3.13602	6.16499	0.0882474	-3.15074	6.92621	0.0706741
-4.39094	5.43922	0.0868017	-4.40622	6.19104	0.0666878
-4.39094	6.16499	0.0882474	-4.40622	6.92621	0.0706741
-4.39094	4.71344	0.0827974	-4.40622	5.45587	0.0873637
-3.13602	4.71344	0.0827974	-3.15074	5.45587	0.0873637
-3.74735	3.62583	0.0827974	-3.77124	4.36842	0.0873637
-3.76348	4.35055	0.0846581	-3.77848	5.08829	0.130544
-3.73057	7.25089	0.0473746	-3.7653	7.99854	0.0584626
-1.25365	5.80072	0.0944278	-1.26752	6.54342	0.072595
-1.25365	6.5258	0.0868017	-1.26752	7.27098	0.103916
-1.25365	5.07564	0.0882474	-1.26752	5.81585	0.0976676
-0.626187	5.43922	0.0868017	-0.639783	6.19104	0.0666878
-0.626187	6.16499	0.0882474	-0.639783	6.92621	0.0706741
-1.8811	5.43922	0.0868017	-1.89526	6.19104	0.0666878
-1.8811	6.16499	0.0882474	-1.89526	6.92621	0.0706741
-1.8811	4.71344	0.0827974	-1.89526	5.45587	0.0873637
-0.626187	4.71344	0.0827974	-0.639783	5.45587	0.0873637
-1.23752	3.62583	0.0827974	-1.26028	4.36842	0.0873637
-1.25365	4.35055	0.0846581	-1.26752	5.08829	0.130544
-1.22073	7.25089	0.0473746	-1.25434	7.99854	0.0584626
1.25619	5.80072	0.0944278	1.24344	6.54342	0.072595
1.25619	6.5258	0.0868017	1.24344	7.27098	0.103916
1.25619	5.07564	0.0882474	1.24344	5.81585	0.0976676
1.88365	5.43922	0.0868017	1.87118	6.19104	0.0666878
1.88365	6.16499	0.0882474	1.87118	6.92621	0.0706741
0.62873	5.43922	0.0868017	0.615697	6.19104	0.0666878
0.62873	6.16499	0.0882474	0.615697	6.92621	0.0706741
0.62873	4.71344	0.0827974	0.615697	5.45587	0.0873637
1.88365	4.71344	0.0827974	1.87118	5.45587	0.0873637
1.27232	3.62583	0.0827974	1.25068	4.36842	0.0873637
1.25619	4.35055	0.0846581	1.24344	5.08829	0.130544
1.2891	7.25089	0.0473746	1.25662	7.99854	0.0584626
3.76602	5.80072	0.0944278	3.7544	6.54342	0.072595
3.76602	6.5258	0.0868017	3.7544	7.27098	0.103916
3.76602	5.07564	0.0882474	3.7544	5.81585	0.0976676
4.39348	5.43922	0.0868017	4.38214	6.19104	0.0666878
4.39348	6.16499	0.0882474	4.38214	6.92621	0.0706741
3.13856	5.43922	0.0868017	3.12666	6.19104	0.0666878
3.13856	6.16499	0.0882474	3.12666	6.92621	0.0706741
3.13856	4.71344	0.0827974	3.12666	5.45587	0.0873637
4.39348	4.71344	0.0827974	4.38214	5.45587	0.0873637
3.78215	3.62583	0.0827974	3.76164	4.36842	0.0873637
3.76602	4.35055	0.0846581	3.7544	5.08829	0.130544
3.79893	7.25089	0.0473746	3.76758	7.99854	0.0584626
6.27586	5.80072	0.0944278	6.26536	6.54342	0.072595
6.27586	6.5258	0.0868017	6.26536	7.27098	0.103916
6.27586	5.07564	0.0882474	6.26536	5.81585	0.0976676
6.90332	5.43922	0.0868017	6.8931	6.19104	0.0666878
6.90332	6.16499	0.0882474	6.8931	6.92621	0.0706741
5.6484	5.43922	0.0868017	5.63762	6.19104	0.0666878
5.6484	6.16499	0.0882474	5.63762	6.92621	0.0706741
5.6484	4.71344	0.0827974	5.63762	5.45587	0.0873637
6.90332	4.71344	0.0827974	6.8931	5.45587	0.0873637
6.29199	3.62583	0.0827974	6.2726	4.36842	0.0873637
6.27586	4.35055	0.0846581	6.26536	5.08829	0.130544
6.30877	7.25089	0.0473746	6.27854	7.99854	0.0584626
8.78569	5.80072	0.0944278	8.77632	6.54342	0.072595
8.78569	6.5258	0.0868017	8.77632	7.27098	0.103916
8.78569	5.07564	0.0882474	8.77632	5.81585	0.0976676
9.41315	5.43922	0.0868017	9.40406	6.19104	0.0666878
9.41315	6.16499	0.0882474	9.40406	6.92621	0.0706741
8.15823	5.43922	0.0868017	8.14858	6.19104	0.0666878
8.15823	6.16499	0.0882474	8.14858	6.92621	0.0706741
8.15823	4.71344	0.0827974	8.14858	5.45587	0.0873637
9.41315	4.71344	0.0827974	9.40406	5.45587	0.0873637
8.80182	3.62583	0.0827974	8.78356	4.36842	0.0873637
8.78569	4.35055	0.0846581	8.77632	5.08829	0.130544
8.8186	7.25089	0.0473746	8.7895	7.99854	0.0584626
11.2955	5.80072	0.0944278	11.2873	6.54342	0.072595
11.2955	6.5258	0.0868017	11.2873	7.27098	0.103916
11.2955	5.07564	0.0882474	11.2873	5.81585	0.0976676
11.923	5.43922	0.0868017	11.915	6.19104	0.0666878
11.923	6.16499	0.0882474	11.915	6.92621	0.0706741
10.6681	5.43922	0.0868017	10.6595	6.19104	0.0666878
10.6681	6.16499	0.0882474	10.6595	6.92621	0.0706741
10.6681	4.71344	0.0827974	10.6595	5.45587	0.0873637
11.923	4.71344	0.0827974	11.915	5.45587	0.0873637
11.3117	3.62583	0.0827974	11.2945	4.36842	0.0873637
11.2955	4.35055	0.0846581	11.2873	5.08829	0.130544
11.3284	7.25089	0.0473746	11.3005	7.99854	0.0584626
13.8054	5.80072	0.0944278	13.7982	6.54342	0.072595
13.8054	6.5258	0.0868017	13.7982	7.27098	0.103916
13.8054	5.07564	0.0882474	13.7982	5.81585	0.0976676
14.4328	5.43922	0.0868017	14.426	6.19104	0.0666878
14.4328	6.16499	0.0882474	14.426	6.92621	0.0706741
13.1779	5.43922	0.0868017	13.1705	6.19104	0.0666878
13.1779	6.16499	0.0882474	13.1705	6.92621	0.0706741
13.1779	4.71344	0.0827974	13.1705	5.45587	0.0873637
14.4328	4.71344	0.0827974	14.426	5.45587	0.0873637
13.8215	3.62583	0.0827974	13.8055	4.36842	0.0873637
13.8054	4.35055	0.0846581	13.7982	5.08829	0.130544
13.8383	7.25089	0.0473746	13.8114	7.99854	0.0584626
16.3152	5.80072	0.0944278	16.3092	6.54342	0.072595
16.3152	6.5258	0.0868017	16.3092	7.27098	0.103916
16.3152	5.07564	0.0882474	16.3092	5.81585	0.0976676
16.9427	5.43922	0.0868017	16.9369	6.19104	0.0666878
16.9427	6.16499	0.0882474	16.9369	6.92621	0.0706741
15.6877	5.43922	0.0868017	15.6815	6.19104	0.0666878
15.6877	6.16499	0.0882474	15.6815	6.92621	0.0706741
15.6877	4.71344	0.0827974	15.6815	5.45587	0.0873637
16.9427	4.71344	0.0827974	16.9369	5.45587	0.0873637
16.3313	3.62583	0.0827974	16.3164	4.36842	0.0873637
16.3152	4.35055	0.0846581	16.3092	5.08829	0.130544
16.3481	7.25089	0.0473746	16.3224	7.99854	0.0584626
18.825	5.80072	0.0944278	18.8202	6.54342	0.072595
18.825	6.5258	0.0868017	18.8202	7.27098	0.103916
18.825	5.07564	0.0882474	18.8202	5.81585	0.0976676
19.4525	5.43922	0.0868017	19.4479	6.19104	0.0666878
19.4525	6.16499	0.0882474	19.4479	6.92621	0.0706741
18.1976	5.43922	0.0868017	18.1924	6.19104	0.0666878
18.1976	6.16499	0.0882474	18.1924	6.92621	0.0706741
18.1976	4.71344	0.0827974	18.1924	5.45587	0.0873637
19.4525	4.71344	0.0827974	19.4479	5.45587	0.0873637
18.8412	3.62583	0.0827974	18.8274	4.36842	0.0873637
18.825	4.35055	0.0846581	18.8202	5.08829	0.130544
18.8579	7.25089	0.0473746	18.8333	7.99854	0.0584626
21.3349	5.80072	0.0944278	21.3311	6.54342	0.072595
21.3349	6.5258	0.0868017	21.3311	7.27098	0.103916
21.3349	5.07564	0.0882474	21.3311	5.81585	0.0976676
21.9623	5.43922	0.0868017	21.9589	6.19104	0.0666878
21.9623	6.16499	0.0882474	21.9589	6.92621	0.0706741
20.7074	5.43922	0.0868017	20.7034	6.19104	0.0666878
20.7074	6.16499	0.0882474	20.7034	6.92621	0.0706741
20.7074	4.71344	0.0827974	20.7034	5.45587	0.0873637
21.9623	4.71344	0.0827974	21.9589	5.45587	0.0873637
21.351	3.62583	0.0827974	21.3384	4.36842	0.0873637
21.3349	4.35055	0.0846581	21.3311	5.08829	0.130544
21.3678	7.25089	0.0473746	21.3443	7.99854	0.0584626
23.8447	5.80072	0.0944278	23.8421	6.54342	0.072595
23.8447	6.5258	0.0868017	23.8421	7.27098	0.103916
23.8447	5.07564	0.0882474	23.8421	5.81585	0.0976676
24.4722	5.43922	0.0868017	24.4698	6.19104	0.0666878
24.4722	6.16499	0.0882474	24.4698	6.92621	0.0706741
23.2172	5.43922	0.0868017	23.2143	6.19104	0.0666878
23.2172	6.16499	0.0882474	23.2143	6.92621	0.0706741
23.2172	4.71344	0.0827974	23.2143	5.45587	0.0873637
24.4722	4.71344	0.0827974	24.4698	5.45587	0.0873637
23.8608	3.62583	0.0827974	23.8493	4.36842	0.0873637
23.8447	4.35055	0.0846581	23.8421	5.08829	0.130544
23.8776	7.25089	0.0473746	23.8553	7.99854	0.0584626
26.3545	5.80072	0.0944278	26.353	6.54342	0.072595
26.3545	6.5258	0.0868017	26.353	7.27098	0.103916
26.3545	5.07564	0.0882474	26.353	5.81585	0.0976676
26.982	5.43922	0.0868017	26.9808	6.19104	0.0666878
26.982	6.16499	0.0882474	26.9808	6.92621	0.0706741
25.7271	5.43922	0.0868017	25.7253	6.19104	0.0666878
25.7271	6.16499	0.0882474	25.7253	6.92621	0.0706741
25.7271	4.71344	0.0827974	25.7253	5.45587	0.0873637
26.982	4.71344	0.0827974	26.9808	5.45587	0.0873637
26.3707	3.62583	0.0827974	26.3603	4.36842	0.0873637
26.3545	4.35055	0.0846581	26.353	5.08829	0.130544
26.3874	7.25089	0.0473746	26.3662	7.99854	0.0584626
-7.52823	7.97597	0.0944278	-7.54492	8.72611	0.072595
-7.52823	8.70105	0.0868017	-7.54492	9.45367	0.103916
-7.52823	7.25089	0.0882474	-7.54492	7.99854	0.0976676
-6.90077	7.61447	0.0868017	-6.91718	8.37373	0.0666878
-6.90077	8.34024	0.0882474	-6.91718	9.1089	0.0706741
-8.15569	7.61447	0.0868017	-8.17266	8.37373	0.0666878
-8.15569	8.34024	0.0882474	-8.17266	9.1089	0.0706741
-8.15569	6.88869	0.0827974	-8.17266	7.63856	0.0873637
-6.90077	6.88869	0.0827974	-6.91718	7.63856	0.0873637
-7.5121	5.80108	0.0827974	-7.53768	6.55111	0.0873637
-7.52823	6.5258	0.0846581	-7.54492	7.27098	0.130544
-7.49532	9.42613	0.0473746	-7.53175	10.1812	0.0584626
-5.0184	7.97597	0.0944278	-5.03396	8.72611	0.072595
-5.0184	8.70105	0.0868017	-5.03396	9.45367	0.103916
-5.0184	7.25089	0.0882474	-5.03396	7.99854	0.0976676
-4.39094	7.61447	0.0868017	-4.40622	8.37373	0.0666878
-4.39094	8.34024	0.0882474	-4.40622	9.1089	0.0706741
-5.64586	7.61447	0.0868017	-5.6617	8.37373	0.0666878
-5.64586	8.34024	0.0882474	-5.6617	9.1089	0.0706741
-5.64586	6.88869	0.0827974	-5.6617	7.63856	0.0873637
-4.39094	6.88869	0.0827974	-4.40622	7.63856	0.0873637
-5.00227	5.80108	0.0827974	-5.02672	6.55111	0.0873637
-5.0184	6.5258	0.0846581	-5.03396	7.27098	0.130544
-4.98549	9.42613	0.0473746	-5.02079	10.1812	0.0584626
-2.50856	7.97597	0.0944278	-2.523	8.72611	0.072595
-2.50856	8.70105	0.0868017	-2.523	9.45367	0.103916
-2.50856	7.25089	0.0882474	-2.523	7.99854	0.0976676
-1.8811	7.61447	0.0868017	-1.89526	8.37373	0.0666878
-1.8811	8.34024	0.0882474	-1.89526	9.1089	0.0706741
-3.13602	7.61447	0.0868017	-3.15074	8.37373	0.0666878
-3.13602	8.34024	0.0882474	-3.15074	9.1089	0.0706741
-3.13602	6.88869	0.0827974	-3.15074	7.63856	0.0873637
-1.8811	6.88869	0.0827974	-1.89526	7.63856	0.0873637
-2.49244	5.80108	0.0827974	-2.51576	6.55111	0.0873637
-2.50856	6.5258	0.0846581	-2.523	7.27098	0.130544
-2.47565	9.42613	0.0473746	-2.50982	10.1812	0.0584626
0.00127134	7.97597	0.0944278	-0.0120429	8.72611	0.072595
0.00127134	8.70105	0.0868017	-0.0120429	9.45367	0.103916
0.00127134	7.25089	0.0882474	-0.0120429	7.99854	0.0976676
0.62873	7.61447	0.0868017	0.615697	8.37373	0.0666878
0.62873	8.34024	0.0882474	0.615697	9.1089	0.0706741
-0.626187	7.61447	0.0868017	-0.639783	8.37373	0.0666878
-0.626187	8.34024	0.0882474	-0.639783	9.1089	0.0706741
-0.626187	6.88869	0.0827974	-0.639783	7.63856	0.0873637
0.62873	6.88869	0.0827974	0.615697	7.63856	0.0873637
0.017399	5.80108	0.0827974	-0.00479804	6.55111	0.0873637
0.00127134	6.5258	0.0846581	-0.0120429	7.27098	0.130544
0.0341828	9.42613	0.0473746	0.00113577	10.1812	0.0584626
2.51111	7.97597	0.0944278	2.49892	8.72611	0.072595
2.51111	8.70105	0.0868017	2.49892	9.45367	0.103916
2.51111	7.25089	0.0882474	2.49892	7.99854	0.0976676
3.13856	7.61447	0.0868017	3.12666	8.37373	0.0666878
3.13856	8.34024	0.0882474	3.12666	9.1089	0.0706741
1.88365	7.61447	0.0868017	1.87118	8.37373	0.0666878
1.88365	8.34024	0.0882474	1.87118	9.1089	0.0706741
1.88365	6.88869	0.0827974	1.87118	7.63856	0.0873637
3.13856	6.88869	0.0827974	3.12666	7.63856	0.0873637
2.52723	5.80108	0.0827974	2.50616	6.55111	0.0873637
2.51111	6.5258	0.0846581	2.49892	7.27098	0.130544
2.54402	9.42613	0.0473746	2.5121	10.1812	0.0584626
5.02094	7.97597	0.0944278	5.00988	8.72611	0.072595
5.02094	8.70105	0.0868017	5.00988	9.45367	0.103916
5.02094	7.25089	0.0882474	5.00988	7.99854	0.0976676
5.6484	7.61447	0.0868017	5.63762	8.37373	0.0666878
5.6484	8.34024	0.0882474	5.63762	9.1089	0.0706741
4.39348	7.61447	0.0868017	4.38214	8.37373	0.0666878
4.39348	8.34024	0.0882474	4.38214	9.1089	0.0706741
4.39348	6.88869	0.0827974	4.38214	7.63856	0.0873637
5.6484	6.88869	0.0827974	5.63762	7.63856	0.0873637
5.03707	5.80108	0.0827974	5.01712	6.55111	0.0873637
5.02094	6.5258	0.0846581	5.00988	7.27098	0.130544
5.05385	9.42613	0.0473746	5.02306	10.1812	0.0584626
7.53078	7.97597	0.0944278	7.52084	8.72611	0.072595
7.53078	8.70105	0.0868017	7.52084	9.45367	0.103916
7.53078	7.25089	0.0882474	7.52084	7.99854	0.0976676
8.15823	7.61447	0.0868017	8.14858	8.37373	0.0666878
8.15823	8.34024	0.0882474	8.14858	9.1089	0.0706741
6.90332	7.61447	0.0868017	6.8931	8.37373	0.0666878
6.90332	8.34024	0.0882474	6.8931	9.1089	0.0706741
6.90332	6.88869	0.0827974	6.8931	7.63856	0.0873637
8.15823	6.88869	0.0827974	8.14858	7.63856	0.0873637
7.5469	5.80108	0.0827974	7.52808	6.55111	0.0873637
7.53078	6.5258	0.0846581	7.52084	7.27098	0.130544
7.56369	9.42613	0.0473746	7.53402	10.1812	0.0584626
10.0406	7.97597	0.0944278	10.0318	8.72611	0.072595
10.0406	8.70105	0.0868017	10.0318	9.45367	0.103916
10.0406	7.25089	0.0882474	10.0318	7.99854	0.0976676
10.6681	7.61447	0.0868017	10.6595	8.37373	0.0666878
10.6681	8.34024	0.0882474	10.6595	9.1089	0.0706741
9.41315	7.61447	0.0868017	9.40406	8.37373	0.0666878
9.41315	8.34024	0.0882474	9.40406	9.1089	0.0706741
9.41315	6.88869	0.0827974	9.40406	7.63856	0.0873637
10.6681	6.88869	0.0827974	10.6595	7.63856	0.0873637
10.0567	5.80108	0.0827974	10.039	6.55111	0.0873637
10.0406	6.5258	0.0846581	10.0318	7.27098	0.130544
10.0735	9.42613	0.0473746	10.045	10.1812	0.0584626
12.5504	7.97597	0.0944278	12.5428	8.72611	0.072595
12.5504	8.70105	0.0868017	12.5428	9.45367	0.103916
12.5504	7.25089	0.0882474	12.5428	7.99854	0.0976676
13.1779	7.61447	0.0868017	13.1705	8.37373	0.0666878
13.1779	8.34024	0.0882474	13.1705	9.1089	0.0706741
11.923	7.61447	0.0868017	11.915	8.37373	0.0666878
11.923	8.34024	0.0882474	11.915	9.1089	0.0706741
11.923	6.88869	0.0827974	11.915	7.63856	0.0873637
13.1779	6.88869	0.0827974	13.1705	7.63856	0.0873637
12.5666	5.80108	0.0827974	12.55	6.55111	0.0873637
12.5504	6.5258	0.0846581	12.5428	7.27098	0.130544
12.5834	9.42613	0.0473746	12.5559	10.1812	0.0584626
15.0603	7.97597	0.0944278	15.0537	8.72611	0.072595
15.0603	8.70105	0.0868017	15.0537	9.45367	0.103916
15.0603	7.25089	0.0882474	15.0537	7.99854	0.0976676
15.6877	7.61447	0.0868017	15.6815	8.37373	0.0666878
15.6877	8.34024	0.0882474	15.6815	9.1089	0.0706741
14.4328	7.61447	0.0868017	14.426	8.37373	0.0666878
14.4328	8.34024	0.0882474	14.426	9.1089	0.0706741
14.4328	6.88869	0.0827974	14.426	7.63856	0.0873637
15.6877	6.88869	0.0827974	15.6815	7.63856	0.0873637
15.0764	5.80108	0.0827974	15.061	6.55111	0.0873637
15.0603	6.5258	0.0846581	15.0537	7.27098	0.130544
15.0932	9.42613	0.0473746	15.0669	10.1812	0.0584626
17.5701	7.97597	0.0944278	17.5647	8.72611	0.072595
17.5701	8.70105	0.0868017	17.5647	9.45367	0.103916
17.5701	7.25089	0.0882474	17.5647	7.99854	0.0976676
18.1976	7.61447	0.0868017	18.1924	8.37373	0.0666878
18.1976	8.34024	0.0882474	18.1924	9.1089	0.0706741
16.9427	7.61447	0.0868017	16.9369	8.37373	0.0666878
16.9427	8.34024	0.0882474	16.9369	9.1089	0.0706741
16.9427	6.88869	0.0827974	16.9369	7.63856	0.0873637
18.1976	6.88869	0.0827974	18.1924	7.63856	0.0873637
17.5862	5.80108	0.0827974	17.5719	6.55111	0.0873637
17.5701	6.5258	0.0846581	17.5647	7.27098	0.130544
17.603	9.42613	0.0473746	17.5779	10.1812	0.0584626
20.0799	7.97597	0.0944278	20.0756	8.72611	0.072595
20.0799	8.70105	0.0868017	20.0756	9.45367	0.103916
20.0799	7.25089	0.0882474	20.0756	7.99854	0.0976676
20.7074	7.61447	0.0868017	20.7034	8.37373	0.0666878
20.7074	8.34024	0.0882474	20.7034	9.1089	0.0706741
19.4525	7.61447	0.0868017	19.4479	8.37373	0.0666878
19.4525	8.34024	0.0882474	19.4479	9.1089	0.0706741
19.4525	6.88869	0.0827974	19.4479	7.63856	0.0873637
20.7074	6.88869	0.0827974	20.7034	7.63856	0.0873637
20.0961	5.80108	0.0827974	20.0829	6.55111	0.0873637
20.0799	6.5258	0.0846581	20.0756	7.27098	0.130544
20.1129	9.42613	0.0473746	20.0888	10.1812	0.0584626
22.5898	7.97597	0.0944278	22.5866	8.72611	0.072595
22.5898	8.70105	0.0868017	22.5866	9.45367	0.103916
22.5898	7.25089	0.0882474	22.5866	7.99854	0.0976676
23.2172	7.61447	0.0868017	23.2143	8.37373	0.0666878
23.2172	8.34024	0.0882474	23.2143	9.1089	0.0706741
21.9623	7.61447	0.0868017	21.9589	8.37373	0.0666878
21.9623	8.34024	0.0882474	21.9589	9.1089	0.0706741
21.9623	6.88869	0.0827974	21.9589	7.63856	0.0873637
23.2172	6.88869	0.0827974	23.2143	7.63856	0.0873637
22.6059	5.80108	0.0827974	22.5938	6.55111	0.0873637
22.5898	6.5258	0.0846581	22.5866	7.27098	0.130544
22.6227	9.42613	0.0473746	22.5998	10.1812	0.0584626
25.0996	7.97597	0.0944278	25.0976	8.72611	0.072595
25.0996	8.70105	0.0868017	25.0976	9.45367	0.103916
25.0996	7.25089	0.0882474	25.0976	7.99854	0.0976676
25.7271	7.61447	0.0868017	25.7253	8.37373	0.0666878
25.7271	8.34024	0.0882474	25.7253	9.1089	0.0706741
24.4722	7.61447	0.0868017	24.4698	8.37373	0.0666878
24.4722	8.34024	0.0882474	24.4698	9.1089	0.0706741
24.4722	6.88869	0.0827974	24.4698	7.63856	0.0873637
25.7271	6.88869	0.0827974	25.7253	7.63856	0.0873637
25.1157	5.80108	0.0827974	25.1048	6.55111	0.0873637
25.0996	6.5258	0.0846581	25.0976	7.27098	0.130544
25.1325	9.42613	0.0473746	25.1107	10.1812	0.0584626
-6.27332	10.1512	0.0944278	-6.28944	10.9088	0.072595
-6.27332	10.8763	0.0868017	-6.28944	11.6364	0.103916
-6.27332	9.42613	0.0882474	-6.28944	10.1812	0.0976676
-5.64586	9.78972	0.0868017	-5.6617	10.5564	0.0666878
-5.64586	10.5155	0.0882474	-5.6617	11.2916	0.0706741
-6.90077	9.78972	0.0868017	-6.91718	10.5564	0.0666878
-6.90077	10.5155	0.0882474	-6.91718	11.2916	0.0706741
-6.90077	9.06394	0.0827974	-6.91718	9.82125	0.0873637
-5.64586	9.06394	0.0827974	-5.6617	9.82125	0.0873637
-6.25719	7.97632	0.0827974	-6.2822	8.7338	0.0873637
-6.27332	8.70105	0.0846581	-6.28944	9.45367	0.130544
-6.2404	11.6014	0.0473746	-6.27627	12.3639	0.0584626
-3.76348	10.1512	0.0944278	-3.77848	10.9088	0.072595
-3.76348	10.8763	0.0868017	-3.77848	11.6364	0.103916
-3.76348	9.42613	0.0882474	-3.77848	10.1812	0.0976676
-3.13602	9.78972	0.0868017	-3.15074	10.5564	0.0666878
-3.13602	10.5155	0.0882474	-3.15074	11.2916	0.0706741
-4.39094	9.78972	0.0868017	-4.40622	10.5564	0.0666878
-4.39094	10.5155	0.0882474	-4.40622	11.2916	0.0706741
-4.39094	9.06394	0.0827974	-4.40622	9.82125	0.0873637
-3.13602	9.06394	0.0827974	-3.15074	9.82125	0.0873637
-3.74735	7.97632	0.0827974	-3.77124	8.7338	0.0873637
-3.76348	8.70105	0.0846581	-3.77848	9.45367	0.130544
-3.73057	11.6014	0.0473746	-3.7653	12.3639	0.0584626
-1.25365	10.1512	0.0944278	-1.26752	10.9088	0.072595
-1.25365	10.8763	0.0868017	-1.26752	11.6364	0.103916
-1.25365	9.42613	0.0882474	-1.26752	10.1812	0.0976676
-0.626187	9.78972	0.0868017	-0.639783	10.5564	0.0666878
-0.626187	10.5155	0.0882474	-0.639783	11.2916	0.0706741
-1.8811	9.78972	0.0868017	-1.89526	10.5564	0.0666878
-1.8811	10.5155	0.0882474	-1.89526	11.2916	0.0706741
-1.8811	9.06394	0.0827974	-1.89526	9.82125	0.0873637
-0.626187	9.06394	0.0827974	-0.639783	9.82125	0.0873637
-1.23752	7.97632	0.0827974	-1.26028	8.7338	0.0873637
-1.25365	8.70105	0.0846581	-1.26752	9.45367	0.130544
-1.22073	11.6014	0.0473746	-1.25434	12.3639	0.0584626
1.25619	10.1512	0.0944278	1.24344	10.9088	0.072595
1.25619	10.8763	0.0868017	1.24344	11.6364	0.103916
1.25619	9.42613	0.0882474	1.24344	10.1812	0.0976676
1.88365	9.78972	0.0868017	1.87118	10.5564	0.0666878
1.88365	10.5155	0.0882474	1.87118	11.2916	0.0706741
0.62873	9.78972	0.0868017	0.615697	10.5564	0.0666878
0.62873	10.5155	0.0882474	0.615697	11.2916	0.0706741
0.62873	9.06394	0.0827974	0.615697	9.82125	0.0873637
1.88365	9.06394	0.0827974	1.87118	9.82125	0.0873637
1.27232	7.97632	0.0827974	1.25068	8.7338	0.0873637
1.25619	8.70105	0.0846581	1.24344	9.45367	0.130544
1.2891	11.6014	0.0473746	1.25662	12.3639	0.0584626
3.76602	10.1512	0.0944278	3.7544	10.9088	0.072595
3.76602	10.8763	0.0868017	3.7544	11.6364	0.103916
3.76602	9.42613	0.0882474	3.7544	10.1812	0.0976676
4.39348	9.78972	0.0868017	4.38214	10.5564	0.0666878
4.39348	10.5155	0.0882474	4.38214	11.2916	0.0706741
3.13856	9.78972	0.0868017	3.12666	10.5564	0.0666878
3.13856	10.5155	0.0882474	3.12666	11.2916	0.0706741
3.13856	9.06394	0.0827974	3.12666	9.82125	0.0873637
4.39348	9.06394	0.0827974	4.38214	9.82125	0.0873637
3.78215	7.97632	0.0827974	3.76164	8.7338	0.0873637
3.76602	8.70105	0.0846581	3.7544	9.45367	0.130544
3.79893	11.6014	0.0473746	3.76758	12.3639	0.0584626
6.27586	10.1512	0.0944278	6.26536	10.9088	0.072595
6.27586	10.8763	0.0868017	6.26536	11.6364	0.103916
6.27586	9.42613	0.0882474	6.26536	10.1812	0.0976676
6.90332	9.78972	0.0868017	6.8931	10.5564	0.0666878
6.90332	10.5155	0.0882474	6.8931	11.2916	0.0706741
5.6484	9.78972	0.0868017	5.63762	10.5564	0.0666878
5.6484	10.5155	0.0882474	5.63762	11.2916	0.0706741
5.6484	9.06394	0.0827974	5.63762	9.82125	0.0873637
6.90332	9.06394	0.0827974	6.8931	9.82125	0.0873637
6.29199	7.97632	0.0827974	6.2726	8.7338	0.0873637
6.27586	8.70105	0.0846581	6.26536	9.45367	0.130544
6.30877	11.6014	0.0473746	6.27854	12.3639	0.0584626
8.78569	10.1512	0.0944278	8.77632	10.9088	0.072595
8.78569	10.8763	0.0868017	8.77632	11.6364	0.103916
8.78569	9.42613	0.0882474	8.77632	10.1812	0.0976676
9.41315	9.78972	0.0868017	9.40406	10.5564	0.0666878
9.41315	10.5155	0.0882474	9.40406	11.2916	0.0706741
8.15823	9.78972	0.0868017	8.14858	10.5564	0.0666878
8.15823	10.5155	0.0882474	8.14858	11.2916	0.0706741
8.15823	9.06394	0.0827974	8.14858	9.82125	0.0873637
9.41315	9.06394	0.0827974	9.40406	9.82125	0.0873637
8.80182	7.97632	0.0827974	8.78356	8.7338	0.0873637
8.78569	8.70105	0.0846581	8.77632	9.45367	0.130544
8.8186	11.6014	0.0473746	8.7895	12.3639	0.0584626
11.2955	10.1512	0.0944278	11.2873	10.9088	0.072595
11.2955	10.8763	0.0868017	11.2873	11.6364	0.103916
11.2955	9.42613	0.0882474	11.2873	10.1812	0.0976676
11.923	9.78972	0.0868017	11.915	10.5564	0.0666878
11.923	10.5155	0.0882474	11.915	11.2916	0.0706741
10.6681	9.78972	0.0868017	10.6595	10.5564	0.0666878
10.6681	10.5155	0.0882474	10.6595	11.2916	0.0706741
10.6681	9.06394	0.0827974	10.6595	9.82125	0.0873637
11.923	9.06394	0.0827974	11.915	9.82125	0.0873637
11.3117	7.97632	0.0827974	11.2945	8.7338	0.0873637
11.2955	8.70105	0.0846581	11.2873	9.45367	0.130544
11.3284	11.6014	0.0473746	11.3005	12.3639	0.0584626
13.8054	10.1512	0.0944278	13.7982	10.9088	0.072595
13.8054	10.8763	0.0868017	13.7982	11.6364	0.103916
13.8054	9.42613	0.0882474	13.7982	10.1812	0.0976676
14.4328	9.78972	0.0868017	14.426	10.5564	0.0666878
14.4328	10.5155	0.0882474	14.426	11.2916	0.0706741
13.1779	9.78972	0.0868017	13.1705	10.5564	0.0666878
13.1779	10.5155	0.0882474	13.1705	11.2916	0.0706741
13.1779	9.06394	0.0827974	13.1705	9.82125	0.0873637
14.4328	9.06394	0.0827974	14.426	9.82125	0.0873637
13.8215	7.97632	0.0827974	13.8055	8.7338	0.0873637
13.8054	8.70105	0.0846581	13.7982	9.45367	0.130544
13.8383	11.6014	0.0473746	13.8114	12.3639	0.0584626
16.3152	10.1512	0.0944278	16.3092	10.9088	0.072595
16.3152	10.8763	0.0868017	16.3092	11.6364	0.103916
16.3152	9.42613	0.0882474	16.3092	10.1812	0.0976676
16.9427	9.78972	0.0868017	16.9369	10.5564	0.0666878
16.9427	10.5155	0.0882474	16.9369	11.2916	0.0706741
15.6877	9.78972	0.0868017	15.6815	10.5564	0.0666878
15.6877	10.5155	0.0882474	15.6815	11.2916	0.0706741
15.6877	9.06394	0.0827974	15.6815	9.82125	0.0873637
16.9427	9.06394	0.0827974	16.9369	9.82125	0.0873637
16.3313	7.97632	0.0827974	16.3164	8.7338	0.0873637
16.3152	8.70105	0.0846581	16.3092	9.45367	0.130544
16.3481	11.6014	0.0473746	16.3224	12.3639	0.0584626
18.825	10.1512	0.0944278	18.8202	10.9088	0.072595
18.825	10.8763	0.0868017	18.8202	11.6364	0.103916
18.825	9.42613	0.0882474	18.8202	10.1812	0.0976676
19.4525	9.78972	0.0868017	19.4479	10.5564	0.0666878
19.4525	10.5155	0.0882474	19.4479	11.2916	0.0706741
18.1976	9.78972	0.0868017	18.1924	10.5564	0.0666878
18.1976	10.5155	0.0882474	18.1924	11.2916	0.0706741
18.1976	9.06394	0.0827974	18.1924	9.82125	0.0873637
19.4525	9.06394	0.0827974	19.4479	9.82125	0.0873637
18.8412	7.97632	0.0827974	18.8274	8.7338	0.0873637
18.825	8.70105	0.0846581	18.8202	9.45367	0.130544
18.8579	11.6014	0.0473746	18.8333	12.3639	0.0584626
21.3349	10.1512	0.0944278	21.3311	10.9088	0.072595
21.3349	10.8763	0.0868017	21.3311	11.6364	0.103916
21.3349	9.42613	0.0882474	21.3311	10.1812	0.0976676
21.9623	9.78972	0.0868017	21.9589	10.5564	0.0666878
21.9623	10.5155	0.0882474	21.9589	11.2916	0.0706741
20.7074	9.78972	0.0868017	20.7034	10.5564	0.0666878
20.7074	10.5155	0.0882474	20.7034	11.2916	0.0706741
20.7074	9.06394	0.0827974	20.7034	9.82125	0.0873637
21.9623	9.06394	0.0827974	21.9589	9.82125	0.0873637
21.351	7.97632	0.0827974	21.3384	8.7338	0.0873637
21.3349	8.70105	0.0846581	21.3311	9.45367	0.130544
21.3678	11.6014	0.0473746	21.3443	12.3639	0.0584626
23.8447	10.1512	0.0944278	23.8421	10.9088	0.072595
23.8447	10.8763	0.0868017	23.8421	11.6364	0.103916
23.8447	9.42613	0.0882474	23.8421	10.1812	0.0976676
24.4722	9.78972	0.0868017	24.4698	10.5564	0.0666878
24.4722	10.5155	0.0882474	24.4698	11.2916	0.0706741
23.2172	9.78972	0.0868017	23.2143	10.5564	0.0666878
[truncated: 354 more rows]

## Sheet: Figure 6a
Time (ps)	H2O_hBN Friction (Nsm-3)	H2O_hBN_Ni Friction (Nsm-3)	graph_free Friction (Nsm-3)	graph_ni Friction (Nsm-3)
0	0	0	0	0
0.001	2.04141e+07	1.03519e+07	5.43896e+06	5.15089e+07
0.002	1.89027e+07	1.21438e+07	5.11259e+06	7.00275e+07
0.003	1.99937e+07	1.15763e+07	4.78064e+06	7.99528e+07
0.004	2.0956e+07	1.08237e+07	4.79969e+06	73088635
0.005	2.03822e+07	1.08386e+07	5.21996e+06	6.97805e+07
0.006	1.96818e+07	1.08582e+07	5.74824e+06	7.39101e+07
0.007	1.9771e+07	1.03561e+07	6.05709e+06	7.72494e+07
0.008	1.99835e+07	9.8597e+06	6.0863e+06	7.49676e+07
0.009	1.96554e+07	1.00686e+07	5.98185e+06	7.18286e+07
0.01	1.92557e+07	1.04974e+07	5.87923e+06	7.50854e+07
0.011	1.9511e+07	1.03469e+07	5.83417e+06	8.23849e+07
0.012	1.99295e+07	1.00569e+07	5.83104e+06	8.48986e+07
0.013	1.97963e+07	1.04079e+07	5.80592e+06	8.1658e+07
0.014	1.95077e+07	1.11551e+07	5.76189e+06	7.97825e+07
0.015	1.97076e+07	1.16483e+07	5.74787e+06	8.0417e+07
0.016	2.00405e+07	1.16741e+07	5.74701e+06	8.0597e+07
0.017	2.00638e+07	1.15594e+07	5.78186e+06	7.96907e+07
0.018	1.98501e+07	1.15366e+07	5.85286e+06	7.87154e+07
0.019	1.97004e+07	1.14336e+07	5.88553e+06	8.00169e+07
0.02	1.97138e+07	1.11462e+07	5.83993e+06	8.2197e+07
0.021	1.96301e+07	1.09446e+07	5.74492e+06	8.1278e+07
0.022	1.94332e+07	1.09324e+07	5.68799e+06	7.98142e+07
0.023	1.9424e+07	1.09187e+07	5.72145e+06	8.05653e+07
0.024	1.96615e+07	1.08425e+07	5.788e+06	8.225e+07
0.025	1.97235e+07	1.08217e+07	5.82558e+06	8.26814e+07
0.026	1.95582e+07	1.10008e+07	5.81546e+06	8.14267e+07
0.027	1.95337e+07	1.12897e+07	5.77916e+06	8.0818e+07
0.028	1.97543e+07	1.14153e+07	5.75493e+06	8.2766e+07
0.029	1.98915e+07	1.13453e+07	5.75682e+06	8.45298e+07
0.03	1.97733e+07	1.12725e+07	5.77616e+06	8.37169e+07
0.031	1.96711e+07	1.12787e+07	5.80752e+06	8.2443e+07
0.032	1.9746e+07	1.12989e+07	5.80604e+06	8.21669e+07
0.033	1.97818e+07	1.1283e+07	5.76266e+06	8.21397e+07
0.034	1.9693e+07	1.12708e+07	5.71838e+06	8.17243e+07
0.035	1.96525e+07	1.12691e+07	5.71521e+06	8.09021e+07
0.036	1.97203e+07	1.12425e+07	5.76129e+06	8.14756e+07
0.037	1.97811e+07	1.1191e+07	5.80059e+06	8.37571e+07
0.038	1.96937e+07	1.11814e+07	5.80698e+06	8.45233e+07
0.039	1.95944e+07	1.12246e+07	5.79642e+06	8.35065e+07
0.04	1.9669e+07	1.12863e+07	5.78976e+06	8.31027e+07
0.041	1.97977e+07	1.13168e+07	5.79293e+06	8.37428e+07
0.042	1.97854e+07	1.12826e+07	5.79155e+06	8.43917e+07
0.043	1.96931e+07	1.12316e+07	5.77644e+06	8.40499e+07
0.044	1.96923e+07	1.12553e+07	5.75142e+06	8.31099e+07
0.045	1.97567e+07	1.13547e+07	5.72069e+06	8.35359e+07
0.046	1.97413e+07	1.14111e+07	5.69022e+06	8.46163e+07
0.047	1.9671e+07	1.14088e+07	5.69174e+06	8.4537e+07
0.048	1.97001e+07	1.13843e+07	5.74483e+06	8.39263e+07
0.049	1.97913e+07	1.13651e+07	5.81616e+06	8.3773e+07
0.05	1.97544e+07	1.13646e+07	5.85698e+06	8.41055e+07
0.051	1.96218e+07	1.13603e+07	5.84679e+06	8.41651e+07
0.052	1.95821e+07	1.13362e+07	5.82169e+06	8.33533e+07
0.053	1.9669e+07	11312621	5.82071e+06	8.31192e+07
0.054	1.97089e+07	1.13056e+07	5.83049e+06	8.46511e+07
0.055	1.96498e+07	1.12905e+07	5.83019e+06	8.59143e+07
0.056	1.96336e+07	1.13142e+07	5.82354e+06	8.5636e+07
0.057	1.97104e+07	1.14495e+07	5.81827e+06	8.5036e+07
0.058	1.97652e+07	1.16268e+07	5.81353e+06	8.50761e+07
0.059	1.97395e+07	1.17163e+07	5.80579e+06	8.54527e+07
0.06	1.97299e+07	1.16824e+07	5.80847e+06	8.53257e+07
0.061	1.97793e+07	1.16187e+07	5.83359e+06	8.46489e+07
0.062	1.97864e+07	1.16066e+07	5.85436e+06	8.48584e+07
0.063	1.96807e+07	1.159e+07	5.84374e+06	8.57925e+07
0.064	1.95784e+07	1.15249e+07	5.82156e+06	8.58901e+07
0.065	1.96138e+07	1.14737e+07	5.8188e+06	8.53635e+07
0.066	1.96948e+07	1.14754e+07	5.83839e+06	8.52287e+07
0.067	1.96778e+07	1.14884e+07	5.85721e+06	8.56781e+07
0.068	1.96293e+07	1.14801e+07	5.85779e+06	8.60909e+07
0.069	1.96617e+07	1.14899e+07	5.84915e+06	8.57288e+07
0.07	1.97429e+07	1.15651e+07	5.8449e+06	8.52815e+07
0.071	1.97522e+07	1.16394e+07	5.84601e+06	8.60026e+07
0.072	1.97122e+07	1.16301e+07	5.85348e+06	8.68904e+07
0.073	1.97405e+07	1.15805e+07	5.8697e+06	8.68434e+07
0.074	1.97907e+07	1.15925e+07	5.88491e+06	86402190
0.075	1.97452e+07	1.16697e+07	5.88144e+06	8.62092e+07
0.076	1.96512e+07	1.17199e+07	5.85691e+06	8.63492e+07
0.077	1.96402e+07	1.16969e+07	5.83694e+06	8.62571e+07
0.078	1.97089e+07	1.16641e+07	5.84757e+06	8.56865e+07
0.079	1.97252e+07	1.16733e+07	5.87826e+06	8.57583e+07
0.08	1.96581e+07	1.16704e+07	5.90049e+06	8.6722e+07
0.081	1.96309e+07	1.1636e+07	5.90641e+06	8.719e+07
0.082	1.96802e+07	1.16401e+07	5.90416e+06	8.69019e+07
0.083	1.97001e+07	1.16918e+07	5.89796e+06	8.6681e+07
0.084	1.96581e+07	1.17073e+07	5.89093e+06	8.69547e+07
0.085	1.96501e+07	1.1649e+07	5.88524e+06	8.73389e+07
0.086	1.97064e+07	1.15999e+07	5.87753e+06	8.72495e+07
0.087	1.9734e+07	1.16445e+07	5.8667e+06	8.68131e+07
0.088	1.96802e+07	1.1733e+07	5.85031e+06	8.70092e+07
0.089	1.96337e+07	1.17596e+07	5.84111e+06	8.75155e+07
0.09	1.96763e+07	1.17323e+07	5.85333e+06	8.74823e+07
0.091	1.97307e+07	1.17254e+07	5.88217e+06	8.7203e+07
0.092	1.96877e+07	1.17399e+07	5.91066e+06	8.70676e+07
0.093	1.9613e+07	1.17281e+07	5.92119e+06	8.72106e+07
0.094	1.96252e+07	1.16829e+07	5.91678e+06	8.71982e+07
0.095	1.96751e+07	1.16582e+07	5.91159e+06	8.67878e+07
0.096	1.96578e+07	1.16716e+07	5.91294e+06	8.66836e+07
0.097	1.9616e+07	1.16532e+07	5.91788e+06	8.73696e+07
0.098	1.96386e+07	1.15969e+07	5.92028e+06	8.79617e+07
0.099	1.97009e+07	1.15995e+07	5.91505e+06	8.79481e+07
0.1	1.96921e+07	1.16851e+07	5.90131e+06	87809741
0.101	1.96276e+07	1.17636e+07	5.88901e+06	8.7876e+07
0.102	1.96396e+07	1.17592e+07	5.88758e+06	8.80167e+07
0.103	1.97077e+07	1.17231e+07	5.89625e+06	8.79092e+07
0.104	1.9713e+07	1.17331e+07	5.90815e+06	8.75518e+07
0.105	1.96355e+07	1.1756e+07	5.91281e+06	8.75797e+07
0.106	1.95815e+07	1.17266e+07	5.90703e+06	8.79023e+07
0.107	1.96118e+07	1.16816e+07	5.89744e+06	8.79087e+07
0.108	1.96356e+07	1.16746e+07	5.89435e+06	8.77197e+07
0.109	1.95888e+07	1.16737e+07	5.90313e+06	8.74571e+07
0.11	1.95677e+07	1.16434e+07	5.91395e+06	8.74824e+07
0.111	1.96286e+07	1.16155e+07	5.91537e+06	8.77143e+07
0.112	1.9672e+07	1.16533e+07	5.9119e+06	8.765e+07
0.113	1.9636e+07	1.17393e+07	5.91086e+06	8.74634e+07
0.114	1.96061e+07	1.17687e+07	5.91328e+06	8.75617e+07
0.115	1.96541e+07	1.17321e+07	5.92081e+06	8.78616e+07
0.116	1.97104e+07	1.17136e+07	5.92324e+06	8.79637e+07
0.117	1.9673e+07	1.17402e+07	5.91855e+06	8.78362e+07
0.118	1.95953e+07	1.17693e+07	5.91013e+06	8.76901e+07
0.119	1.96017e+07	1.17497e+07	5.89709e+06	8.76295e+07
0.12	1.96511e+07	1.17221e+07	5.88978e+06	8.75152e+07
0.121	1.96287e+07	1.17312e+07	5.89646e+06	8.71867e+07
0.122	1.95774e+07	1.1729e+07	5.9123e+06	8.70792e+07
0.123	1.95877e+07	1.16929e+07	5.92163e+06	8.74198e+07
0.124	1.96323e+07	1.16756e+07	5.9178e+06	8.77235e+07
0.125	1.96315e+07	1.17037e+07	5.90827e+06	8.77142e+07
0.126	19572396	1.17277e+07	5.90412e+06	8.75768e+07
0.127	1.95648e+07	1.17021e+07	5.90443e+06	8.76147e+07
0.128	1.96239e+07	1.16647e+07	5.90421e+06	8.77754e+07
0.129	1.96387e+07	1.16791e+07	5.9007e+06	8.7791e+07
0.13	1.95839e+07	1.17409e+07	5.89197e+06	8.75993e+07
0.131	1.9549e+07	1.17568e+07	5.88238e+06	8.75867e+07
0.132	1.95829e+07	1.17362e+07	5.87869e+06	8.78335e+07
0.133	1.9616e+07	1.17403e+07	5.88761e+06	8.79382e+07
0.134	1.95812e+07	1.1745e+07	5.90735e+06	8.77996e+07
0.135	1.95442e+07	1.17277e+07	5.9235e+06	8.76551e+07
0.136	1.95728e+07	1.16963e+07	5.92633e+06	8.76102e+07
0.137	1.9596e+07	1.1685e+07	5.92228e+06	8.75571e+07
0.138	1.95562e+07	1.16978e+07	5.91918e+06	8.73942e+07
0.139	1.95232e+07	1.16873e+07	5.92028e+06	8.72332e+07
0.14	1.95569e+07	1.16489e+07	5.9215e+06	8.74423e+07
0.141	1.96004e+07	1.1641e+07	5.91511e+06	8.7764e+07
0.142	1.95917e+07	1.16841e+07	5.9069e+06	8.7945e+07
0.143	1.95501e+07	1.17418e+07	5.89902e+06	8.79521e+07
0.144	1.95558e+07	1.17494e+07	5.89193e+06	8.7909e+07
0.145	1.96028e+07	1.1738e+07	5.89164e+06	8.79211e+07
0.146	1.96066e+07	1.17473e+07	5.90116e+06	8.78643e+07
0.147	1.95649e+07	1.17486e+07	5.91273e+06	8.77258e+07
0.148	1.95463e+07	1.17224e+07	5.91303e+06	8.76269e+07
0.149	1.95483e+07	1.1695e+07	5.9032e+06	8.76837e+07
0.15	1.95287e+07	1.16884e+07	5.89583e+06	8.78236e+07
0.151	1.94933e+07	1.1672e+07	5.89682e+06	8.78388e+07
0.152	1.94878e+07	1.16388e+07	5.90373e+06	8.77196e+07
0.153	1.9528e+07	1.16174e+07	5.90817e+06	8.7681e+07
0.154	1.95455e+07	1.16323e+07	5.90917e+06	8.77629e+07
0.155	1.95121e+07	1.16748e+07	5.91033e+06	8.78072e+07
0.156	1.94959e+07	1.16855e+07	5.91081e+06	8.77086e+07
0.157	1.95277e+07	1.16792e+07	5.90999e+06	8.77575e+07
0.158	1.95542e+07	1.16897e+07	5.91106e+06	8.79404e+07
0.159	1.95433e+07	1.16939e+07	5.91606e+06	8.81579e+07
0.16	1.95164e+07	1.16753e+07	5.91693e+06	8.82264e+07
0.161	1.95119e+07	1.16588e+07	5.90945e+06	8.81109e+07
0.162	1.95177e+07	1.16672e+07	5.90159e+06	8.79962e+07
0.163	1.94969e+07	1.16696e+07	5.9025e+06	8.79121e+07
0.164	1.94844e+07	1.1648e+07	5.91292e+06	8.78261e+07
0.165	1.94889e+07	1.1623e+07	5.92473e+06	8.7695e+07
0.166	1.94857e+07	1.16215e+07	5.9268e+06	8.76922e+07
0.167	1.9469e+07	1.16098e+07	5.92147e+06	8.79222e+07
0.168	1.94373e+07	1.15881e+07	5.91659e+06	8.81453e+07
0.169	1.94356e+07	1.15838e+07	5.915e+06	8.80738e+07
0.17	1.94594e+07	1.15866e+07	5.91548e+06	8.79312e+07
0.171	1.94579e+07	1.15898e+07	5.91785e+06	8.80027e+07
0.172	1.94407e+07	1.15948e+07	5.91998e+06	8.81262e+07
0.173	1.94407e+07	1.16073e+07	5.91673e+06	8.80827e+07
0.174	1.94388e+07	1.16379e+07	5.9081e+06	8.79856e+07
0.175	1.94243e+07	1.16624e+07	5.90357e+06	8.80555e+07
0.176	1.9417e+07	1.16558e+07	5.91158e+06	8.82732e+07
0.177	1.94177e+07	1.16349e+07	5.92705e+06	8.83265e+07
0.178	1.94298e+07	1.16213e+07	5.93881e+06	8.81755e+07
0.179	1.94221e+07	1.16114e+07	5.94109e+06	8.80881e+07
0.18	1.93865e+07	1.15787e+07	5.9392e+06	8.81075e+07
0.181	1.93778e+07	1.15497e+07	5.9402e+06	8.8064e+07
0.182	1.94e+07	1.1549e+07	5.94141e+06	8.78725e+07
0.183	1.94041e+07	1.15526e+07	5.93949e+06	8.78371e+07
0.184	1.9392e+07	1.15335e+07	5.93691e+06	8.81434e+07
0.185	1.93901e+07	1.15327e+07	5.934e+06	8.847e+07
0.186	1.94e+07	1.15825e+07	5.93097e+06	8.84799e+07
0.187	1.94037e+07	1.16275e+07	5.93018e+06	8.84269e+07
0.188	1.93938e+07	1.16389e+07	5.93445e+06	8.85028e+07
0.189	1.93923e+07	1.16229e+07	5.94491e+06	8.8567e+07
0.19	1.94064e+07	1.16119e+07	5.95345e+06	8.85205e+07
0.191	1.94041e+07	1.16139e+07	5.95058e+06	8.83336e+07
0.192	1.93712e+07	1.15863e+07	5.94137e+06	8.83832e+07
0.193	1.93487e+07	1.15461e+07	5.93718e+06	8.86129e+07
0.194	1.93536e+07	1.15327e+07	5.94179e+06	8.86131e+07
0.195	1.93689e+07	1.15334e+07	5.94982e+06	8.84581e+07
0.196	1.93654e+07	1.15279e+07	5.95352e+06	8.84374e+07
0.197	1.93506e+07	1.15132e+07	5.95256e+06	8.85463e+07
0.198	1.93628e+07	1.15323e+07	5.95095e+06	8.85902e+07
0.199	1.93792e+07	1.1583e+07	5.94919e+06	8.8473e+07
0.2	1.93698e+07	1.16082e+07	5.94859e+06	8.83813e+07
0.201	1.93622e+07	1.15958e+07	5.95326e+06	8.85955e+07
0.202	1.93761e+07	1.15808e+07	5.96014e+06	8.88787e+07
0.203	1.93919e+07	1.15935e+07	5.96157e+06	8.88695e+07
0.204	1.9374e+07	1.16187e+07	5.95553e+06	8.87859e+07
0.205	1.93426e+07	1.16046e+07	5.9483e+06	8.88463e+07
0.206	1.93478e+07	1.15692e+07	5.95073e+06	8.88858e+07
0.207	1.93683e+07	1.15643e+07	5.96138e+06	8.87959e+07
0.208	1.93615e+07	1.15709e+07	5.96783e+06	8.86008e+07
0.209	1.9338e+07	1.15443e+07	5.96807e+06	8.86089e+07
0.21	1.93322e+07	1.15218e+07	5.96658e+06	8.88933e+07
0.211	1.93442e+07	1.15437e+07	5.96493e+06	8.90347e+07
0.212	1.93452e+07	1.15694e+07	5.96327e+06	8.89048e+07
0.213	1.93275e+07	1.15696e+07	5.96196e+06	8.88709e+07
0.214	1.93241e+07	1.15383e+07	5.96252e+06	8.89973e+07
0.215	1.93506e+07	1.15315e+07	5.96258e+06	8.90607e+07
0.216	1.93612e+07	1.15704e+07	5.9553e+06	8.90046e+07
0.217	1.93346e+07	1.15992e+07	5.94633e+06	8.88786e+07
0.218	1.93224e+07	1.15908e+07	5.94696e+06	8.89773e+07
0.219	1.93478e+07	1.15741e+07	5.95919e+06	8.92063e+07
0.22	1.93642e+07	1.15722e+07	5.97197e+06	8.91985e+07
0.221	1.93407e+07	1.15667e+07	5.97552e+06	8.906e+07
0.222	1.93138e+07	1.15516e+07	5.97135e+06	8.90581e+07
0.223	1.93222e+07	1.154e+07	5.96789e+06	8.90973e+07
0.224	19331396	1.15473e+07	5.96885e+06	8.90104e+07
0.225	1.93128e+07	1.15571e+07	5.96928e+06	8.88456e+07
0.226	1.92984e+07	1.1536e+07	5.96886e+06	8.87668e+07
0.227	1.93127e+07	1.15196e+07	5.96943e+06	8.89528e+07
0.228	1.93354e+07	1.15495e+07	5.9687e+06	8.91613e+07
0.229	1.93268e+07	1.15994e+07	5.96448e+06	8.91374e+07
0.23	1.9302e+07	1.16314e+07	5.96163e+06	8.91282e+07
0.231	1.93124e+07	1.1627e+07	5.96548e+06	8.92377e+07
0.232	1.9341e+07	1.16124e+07	5.97506e+06	8.92895e+07
0.233	1.9332e+07	1.1613e+07	5.97976e+06	8.92244e+07
0.234	1.92964e+07	1.16099e+07	5.97508e+06	8.90789e+07
0.235	1.92828e+07	1.15868e+07	5.97031e+06	8.90822e+07
0.236	1.92969e+07	1.15684e+07	5.97148e+06	8.9264e+07
0.237	1.92985e+07	1.15643e+07	5.97664e+06	8.92695e+07
0.238	1.9276e+07	1.15592e+07	5.97989e+06	8.91093e+07
0.239	1.92693e+07	1.15489e+07	5.97894e+06	8.90905e+07
0.24	1.92938e+07	1.15501e+07	5.97747e+06	8.91495e+07
0.241	1.93052e+07	1.15808e+07	5.97638e+06	8.91407e+07
0.242	1.92822e+07	1.16187e+07	5.97468e+06	8.90604e+07
0.243	1.92718e+07	1.16245e+07	5.97634e+06	8.89783e+07
0.244	1.92984e+07	1.16079e+07	5.98479e+06	8.90873e+07
0.245	1.93143e+07	1.16077e+07	5.99259e+06	8.92493e+07
0.246	1.92907e+07	1.16273e+07	5.9908e+06	8.92347e+07
0.247	1.92627e+07	1.16446e+07	5.9827e+06	8.92052e+07
0.248	1.92732e+07	1.16395e+07	5.9796e+06	8.92685e+07
0.249	1.92928e+07	1.16309e+07	5.98552e+06	8.92711e+07
0.25	1.92787e+07	1.16348e+07	5.99327e+06	8.91777e+07
0.251	1.9259e+07	1.16298e+07	5.99727e+06	8.90448e+07
0.252	1.92619e+07	1.16157e+07	5.99802e+06	8.89618e+07
0.253	1.92772e+07	1.16164e+07	5.9971e+06	8.90593e+07
0.254	1.927e+07	1.16327e+07	5.99548e+06	8.91206e+07
0.255	1.92421e+07	1.16424e+07	5.99382e+06	8.90459e+07
0.256	1.92448e+07	1.16292e+07	5.99432e+06	8.9043e+07
0.257	19276028	1.16138e+07	5.99699e+06	8.9073e+07
0.258	1.92805e+07	1.16275e+07	5.99594e+06	8.90948e+07
0.259	1.92556e+07	1.16595e+07	5.98885e+06	8.9088e+07
0.26	1.92494e+07	1.1672e+07	5.98385e+06	8.90343e+07
0.261	1.92732e+07	1.16675e+07	5.98919e+06	8.90587e+07
0.262	1.92839e+07	1.16684e+07	6.00091e+06	8.91315e+07
0.263	1.92627e+07	1.1673e+07	6.00864e+06	8.91147e+07
0.264	1.92455e+07	1.1667e+07	6.00946e+06	8.90552e+07
0.265	1.92567e+07	1.16509e+07	6.0086e+06	8.90529e+07
0.266	1.9265e+07	1.16471e+07	6.00937e+06	8.90125e+07
0.267	1.92443e+07	1.16547e+07	6.01042e+06	8.89216e+07
0.268	1.92326e+07	1.16493e+07	6.01095e+06	8.88181e+07
0.269	1.92523e+07	1.16328e+07	6.012e+06	8.87313e+07
0.27	1.92711e+07	1.16334e+07	6.01187e+06	8.87874e+07
0.271	1.92624e+07	1.16582e+07	6.00809e+06	8.88842e+07
0.272	1.92406e+07	1.16867e+07	6.00292e+06	8.89053e+07
0.273	1.92479e+07	1.16905e+07	6.0028e+06	8.89566e+07
0.274	1.9273e+07	1.16819e+07	6.01028e+06	8.89704e+07
0.275	1.92708e+07	1.1682e+07	6.01857e+06	8.89533e+07
0.276	1.92546e+07	1.16847e+07	6.01997e+06	8.89519e+07
0.277	1.92543e+07	1.16712e+07	6.01435e+06	8.88768e+07
0.278	1.92623e+07	1.16554e+07	6.01006e+06	8.88394e+07
0.279	1.92558e+07	1.1653e+07	6.01073e+06	8.88432e+07
0.28	1.92373e+07	1.16487e+07	6.01268e+06	8.88174e+07
0.281	1.92367e+07	1.1638e+07	6.01473e+06	8.87718e+07
0.282	1.92584e+07	1.16277e+07	6.01565e+06	8.87473e+07
0.283	1.92621e+07	1.16351e+07	6.01448e+06	8.87032e+07
0.284	1.92428e+07	1.16605e+07	6.01245e+06	8.86727e+07
0.285	1.92386e+07	1.16755e+07	6.01141e+06	8.86593e+07
0.286	1.92564e+07	1.16717e+07	6.01414e+06	8.86219e+07
0.287	1.92663e+07	1.16682e+07	6.01851e+06	8.86421e+07
0.288	1.9257e+07	1.16738e+07	6.02001e+06	8.86939e+07
0.289	1.9249e+07	1.16838e+07	6.01641e+06	8.87305e+07
0.29	1.92577e+07	1.16832e+07	6.01159e+06	8.87723e+07
0.291	1.92624e+07	1.16771e+07	6.01117e+06	8.87527e+07
0.292	1.92505e+07	1.16749e+07	6.01628e+06	8.87082e+07
0.293	1.92445e+07	1.16689e+07	6.02314e+06	8.86853e+07
0.294	1.92532e+07	1.16607e+07	6.02546e+06	8.86081e+07
0.295	1.92542e+07	1.16576e+07	6.02301e+06	8.85177e+07
0.296	1.9241e+07	1.16608e+07	6.01988e+06	8.84986e+07
0.297	1.92292e+07	1.1665e+07	6.01836e+06	8.85406e+07
0.298	1.9232e+07	1.16597e+07	6.01863e+06	8.8549e+07
0.299	1.92449e+07	1.16469e+07	6.02032e+06	8.85407e+07
0.3	1.92435e+07	1.1642e+07	6.02106e+06	8.8526e+07
0.301	1.9236e+07	1.16538e+07	6.01856e+06	8.85536e+07
0.302	1.92441e+07	1.16757e+07	6.01409e+06	8.85922e+07
0.303	1.92554e+07	1.169e+07	6.01245e+06	8.85568e+07
0.304	1.92513e+07	1.16932e+07	6.01664e+06	8.85188e+07
0.305	1.92457e+07	1.16915e+07	6.02416e+06	8.85509e+07
0.306	1.92501e+07	1.16877e+07	6.02945e+06	8.8599e+07
0.307	1.9257e+07	1.1682e+07	6.02948e+06	8.86198e+07
0.308	1.92491e+07	1.16757e+07	6.02677e+06	8.85717e+07
0.309	1.92311e+07	1.16706e+07	6.02665e+06	8.85235e+07
0.31	1.92301e+07	1.16652e+07	6.02984e+06	8.8528e+07
0.311	1.92424e+07	1.16573e+07	6.03213e+06	8.84757e+07
0.312	1.92423e+07	1.16511e+07	6.03226e+06	8.83768e+07
0.313	1.92351e+07	1.16548e+07	6.03042e+06	8.83564e+07
0.314	1.92375e+07	1.16726e+07	6.02684e+06	8.84353e+07
0.315	1.92471e+07	1.16958e+07	6.02337e+06	8.85198e+07
0.316	1.92501e+07	1.17065e+07	6.02343e+06	8.85637e+07
0.317	1.92419e+07	1.17004e+07	6.02886e+06	8.85571e+07
0.318	1.92407e+07	1.16948e+07	6.03463e+06	8.85882e+07
0.319	1.9251e+07	1.17002e+07	6.03453e+06	8.86225e+07
0.32	1.9248e+07	1.17065e+07	6.02981e+06	8.85793e+07
0.321	1.923e+07	1.17032e+07	6.02646e+06	8.84993e+07
0.322	1.92222e+07	1.1693e+07	6.02822e+06	8.84869e+07
0.323	1.92288e+07	1.16836e+07	6.03189e+06	8.85287e+07
0.324	1.92329e+07	1.16747e+07	6.03333e+06	8.85381e+07
0.325	1.92257e+07	1.16681e+07	6.03288e+06	8.84991e+07
0.326	1.92175e+07	1.16728e+07	6.03252e+06	8.84788e+07
0.327	1.92275e+07	1.16903e+07	6.03254e+06	8.85258e+07
0.328	1.92417e+07	1.1706e+07	6.03257e+06	8.85374e+07
0.329	1.92343e+07	1.1707e+07	6.03512e+06	8.84684e+07
0.33	1.92292e+07	1.1701e+07	6.03899e+06	8.84446e+07
0.331	1.92425e+07	1.17037e+07	6.03986e+06	8.8519e+07
0.332	1.92507e+07	1.17175e+07	6.03479e+06	8.85912e+07
0.333	1.92388e+07	1.17311e+07	6.029e+06	8.86347e+07
0.334	1.92242e+07	1.17321e+07	6.0309e+06	8.86355e+07
0.335	1.92285e+07	1.17265e+07	6.03788e+06	8.86617e+07
0.336	1.92418e+07	1.17271e+07	6.0414e+06	8.86954e+07
0.337	1.92362e+07	1.17279e+07	6.03961e+06	8.86309e+07
0.338	1.922e+07	1.17213e+07	6.03622e+06	8.85442e+07
0.339	1.92178e+07	1.17173e+07	6.0342e+06	8.85386e+07
0.34	1.92263e+07	1.17196e+07	6.03351e+06	8.85881e+07
0.341	1.92271e+07	1.17159e+07	6.0338e+06	8.86188e+07
0.342	1.92162e+07	1.17031e+07	6.03554e+06	8.85992e+07
0.343	1.9214e+07	1.16974e+07	6.03748e+06	8.85839e+07
0.344	1.92288e+07	1.17129e+07	6.036e+06	8.86407e+07
0.345	1.92378e+07	1.17399e+07	6.03077e+06	8.86704e+07
0.346	1.92222e+07	1.1756e+07	6.02901e+06	8.86221e+07
0.347	1.92139e+07	1.17542e+07	6.03491e+06	8.8598e+07
0.348	1.92302e+07	1.17469e+07	6.04279e+06	8.86626e+07
0.349	1.92385e+07	1.17455e+07	6.04465e+06	8.87321e+07
0.35	1.92253e+07	1.17453e+07	6.04206e+06	8.87411e+07
0.351	1.92084e+07	1.17395e+07	6.041e+06	8.86993e+07
0.352	1.9212e+07	1.17323e+07	6.0431e+06	8.86969e+07
0.353	1.92241e+07	1.17302e+07	6.04466e+06	8.87411e+07
0.354	1.92152e+07	1.17256e+07	6.04358e+06	8.86992e+07
0.355	1.92029e+07	1.17162e+07	6.04276e+06	8.85991e+07
0.356	1.92116e+07	1.1718e+07	6.0418e+06	8.85787e+07
0.357	1.92265e+07	1.17373e+07	6.03744e+06	8.86464e+07
0.358	1.92246e+07	1.1759e+07	6.03344e+06	8.8716e+07
0.359	1.92076e+07	1.17637e+07	6.03667e+06	8.87324e+07
0.36	1.92066e+07	1.17547e+07	6.0437e+06	8.87272e+07
0.361	1.92216e+07	1.17533e+07	6.04643e+06	8.87898e+07
0.362	1.92224e+07	1.17633e+07	6.04184e+06	8.88375e+07
0.363	1.92019e+07	1.17667e+07	6.03592e+06	8.87831e+07
0.364	1.91892e+07	1.17601e+07	6.0356e+06	8.87148e+07
0.365	1.91981e+07	1.1752e+07	6.03909e+06	8.87378e+07
0.366	1.9203e+07	1.17461e+07	6.04068e+06	8.88063e+07
0.367	1.91903e+07	1.17387e+07	6.04011e+06	8.88161e+07
0.368	1.91826e+07	1.17298e+07	6.04055e+06	8.87456e+07
0.369	1.91964e+07	1.17326e+07	6.04069e+06	8.87152e+07
0.37	1.92088e+07	1.17496e+07	6.03832e+06	8.8767e+07
0.371	1.91977e+07	1.17624e+07	6.03728e+06	8.87611e+07
0.372	1.91877e+07	1.17571e+07	6.04184e+06	8.86859e+07
0.373	1.92013e+07	1.17487e+07	6.04691e+06	8.86628e+07
0.374	1.92147e+07	1.17564e+07	6.04508e+06	8.87325e+07
0.375	1.92076e+07	1.17739e+07	6.03874e+06	8.88056e+07
0.376	1.91932e+07	1.17817e+07	6.0364e+06	8.88157e+07
0.377	1.91948e+07	1.1778e+07	6.03938e+06	8.87976e+07
0.378	1.9205e+07	1.17767e+07	6.04179e+06	8.8859e+07
0.379	1.92035e+07	1.17784e+07	6.03979e+06	8.89247e+07
0.38	1.91925e+07	1.1773e+07	6.03633e+06	8.88704e+07
0.381	1.9189e+07	1.17653e+07	6.03399e+06	8.87762e+07
0.382	1.91953e+07	1.17664e+07	6.03197e+06	8.87616e+07
0.383	1.91952e+07	1.17702e+07	6.03044e+06	8.88267e+07
0.384	1.91832e+07	1.1765e+07	6.03206e+06	8.88498e+07
0.385	1.91802e+07	1.17521e+07	6.03678e+06	8.87847e+07
0.386	1.91937e+07	1.17506e+07	6.03749e+06	8.8762e+07
0.387	1.92024e+07	1.17703e+07	6.03157e+06	8.8821e+07
0.388	1.91922e+07	1.17943e+07	6.02624e+06	8.88344e+07
0.389	1.91838e+07	1.18022e+07	6.0281e+06	8.87843e+07
0.39	1.91909e+07	1.17981e+07	6.0341e+06	8.87668e+07
0.391	1.91972e+07	1.17967e+07	6.03697e+06	8.88295e+07
0.392	1.91935e+07	1.17985e+07	6.0351e+06	8.88986e+07
0.393	1.91861e+07	1.17938e+07	6.0334e+06	8.88894e+07
0.394	1.91862e+07	1.17836e+07	6.0336e+06	8.88302e+07
0.395	1.91889e+07	1.17805e+07	6.03288e+06	8.88542e+07
0.396	1.91844e+07	1.17824e+07	6.03228e+06	8.88965e+07
0.397	1.91793e+07	1.17743e+07	6.03355e+06	8.88341e+07
0.398	1.91838e+07	1.17632e+07	6.03489e+06	8.87492e+07
0.399	1.91925e+07	1.17684e+07	6.03226e+06	8.87207e+07
0.4	1.91901e+07	1.17887e+07	6.02739e+06	8.87746e+07
0.401	1.9181e+07	1.18051e+07	6.02646e+06	8.8805e+07
0.402	1.91801e+07	1.18037e+07	6.03066e+06	8.87745e+07
0.403	1.91874e+07	1.17955e+07	6.03425e+06	8.87958e+07
0.404	1.91909e+07	1.17991e+07	6.03175e+06	8.88885e+07
0.405	1.9187e+07	1.18083e+07	6.02596e+06	8.8908e+07
0.406	1.91805e+07	1.18074e+07	6.02288e+06	8.88438e+07
0.407	1.91753e+07	1.17985e+07	6.02358e+06	8.88128e+07
0.408	1.91731e+07	1.1793e+07	6.02534e+06	8.88286e+07
0.409	1.91718e+07	1.17888e+07	6.02659e+06	8.88848e+07
0.41	1.91744e+07	1.17788e+07	6.02739e+06	8.88674e+07
0.411	1.91818e+07	1.17682e+07	6.02684e+06	8.87783e+07
0.412	1.91844e+07	1.17733e+07	6.02358e+06	8.87772e+07
0.413	1.91797e+07	1.17918e+07	6.02067e+06	8.88149e+07
0.414	1.91758e+07	1.17988e+07	6.02244e+06	8.87878e+07
0.415	1.91793e+07	1.17879e+07	6.02774e+06	8.87319e+07
0.416	1.91853e+07	11782373	6.0304e+06	8.87132e+07
0.417	1.91845e+07	1.17932e+07	6.02788e+06	8.87629e+07
0.418	1.9181e+07	1.18066e+07	6.02382e+06	8.88118e+07
0.419	1.9179e+07	1.18065e+07	6.02264e+06	8.88019e+07
0.42	1.91769e+07	1.17995e+07	6.02424e+06	8.88017e+07
0.421	1.91767e+07	1.17996e+07	6.02491e+06	8.88825e+07
0.422	1.91807e+07	1.17996e+07	6.02341e+06	8.89245e+07
0.423	1.91833e+07	1.17898e+07	6.02101e+06	8.88845e+07
0.424	1.91782e+07	1.17799e+07	6.01932e+06	8.88368e+07
0.425	1.91707e+07	1.17805e+07	6.01857e+06	8.88084e+07
0.426	1.91679e+07	1.17819e+07	6.01912e+06	8.88444e+07
0.427	1.91704e+07	1.17748e+07	6.0208e+06	8.88665e+07
0.428	1.9176e+07	1.17594e+07	6.02181e+06	8.88213e+07
0.429	1.91792e+07	1.17587e+07	6.01934e+06	8.8809e+07
0.43	1.91774e+07	1.17801e+07	6.01429e+06	8.88557e+07
0.431	1.91747e+07	1.18002e+07	6.01205e+06	8.88717e+07
0.432	1.91714e+07	1.17998e+07	6.01474e+06	8.8848e+07
0.433	1.91688e+07	1.17935e+07	6.01965e+06	8.88386e+07
0.434	1.9172e+07	1.17948e+07	6.0204e+06	8.88624e+07
0.435	19178306	1.17934e+07	6.01688e+06	8.89352e+07
0.436	1.91786e+07	1.17865e+07	6.014e+06	8.89718e+07
0.437	19171236	1.17792e+07	6.0136e+06	8.89319e+07
0.438	1.91669e+07	1.17782e+07	6.01445e+06	8.89478e+07
0.439	1.91699e+07	1.17771e+07	6.01593e+06	8.89899e+07
0.44	1.91745e+07	1.17653e+07	6.01764e+06	8.89806e+07
0.441	1.9175e+07	1.17567e+07	6.01794e+06	8.89462e+07
0.442	1.91743e+07	1.17652e+07	6.01667e+06	8.89023e+07
0.443	1.91779e+07	1.17813e+07	6.01368e+06	8.89137e+07
0.444	1.91799e+07	1.1794e+07	6.01187e+06	8.89894e+07
0.445	1.91763e+07	1.17927e+07	6.01401e+06	8.9007e+07
0.446	1.91754e+07	1.17874e+07	6.01642e+06	8.89914e+07
0.447	1.91804e+07	1.17905e+07	6.01434e+06	8.9041e+07
0.448	1.91823e+07	1.17969e+07	6.01032e+06	8.90868e+07
0.449	1.91744e+07	1.17969e+07	6.00958e+06	8.91018e+07
0.45	1.9165e+07	1.17913e+07	6.01256e+06	8.90892e+07
0.451	1.91653e+07	1.17856e+07	6.01579e+06	8.90531e+07
0.452	1.9172e+07	1.17785e+07	6.0164e+06	8.90894e+07
0.453	1.91756e+07	1.17702e+07	6.01436e+06	8.9163e+07
0.454	1.91732e+07	1.17675e+07	6.01195e+06	8.91425e+07
0.455	1.91718e+07	1.17751e+07	6.0105e+06	8.91116e+07
0.456	1.91738e+07	1.17866e+07	6.01037e+06	8.91335e+07
0.457	1.91732e+07	1.17909e+07	6.01305e+06	8.91487e+07
0.458	1.91704e+07	1.17872e+07	6.01724e+06	8.91558e+07
0.459	1.91734e+07	1.17858e+07	6.01957e+06	8.91284e+07
0.46	1.91809e+07	1.17928e+07	6.01729e+06	8.91087e+07
0.461	1.91818e+07	1.18055e+07	6.01248e+06	8.9186e+07
0.462	1.91747e+07	1.18125e+07	6.01087e+06	8.925e+07
0.463	1.91719e+07	1.18091e+07	6.01242e+06	8.92423e+07
0.464	1.91779e+07	1.18043e+07	6.01319e+06	8.92692e+07
0.465	1.91826e+07	1.18042e+07	6.01122e+06	8.93139e+07
0.466	1.91788e+07	1.18029e+07	6.00919e+06	8.93581e+07
0.467	1.91727e+07	1.17987e+07	6.00973e+06	8.93669e+07
0.468	1.91713e+07	1.1798e+07	6.01139e+06	8.93056e+07
0.469	1.91717e+07	1.17998e+07	6.01261e+06	8.93014e+07
0.47	1.917e+07	1.17958e+07	6.01457e+06	8.93777e+07
0.471	1.91705e+07	1.1788e+07	6.01638e+06	8.93928e+07
0.472	1.91748e+07	1.17884e+07	6.01519e+06	8.93505e+07
0.473	1.9177e+07	1.18024e+07	6.01136e+06	8.93556e+07
0.474	1.91746e+07	1.18182e+07	6.01003e+06	8.9396e+07
0.475	1.91706e+07	1.18229e+07	6.01309e+06	8.94353e+07
0.476	1.9173e+07	1.1819e+07	6.01686e+06	8.94258e+07
0.477	1.9181e+07	1.18165e+07	6.01753e+06	8.93846e+07
0.478	1.91818e+07	1.18191e+07	6.01441e+06	8.94461e+07
0.479	1.91752e+07	1.18196e+07	6.01241e+06	8.95374e+07
0.48	1.91713e+07	1.1813e+07	6.01316e+06	8.95354e+07
0.481	1.91723e+07	1.18081e+07	6.01424e+06	8.95074e+07
0.482	1.91735e+07	1.18092e+07	6.01414e+06	8.95094e+07
0.483	1.9173e+07	1.18065e+07	6.01385e+06	8.95539e+07
0.484	1.91754e+07	1.18002e+07	6.01378e+06	8.95772e+07
0.485	1.91799e+07	1.18047e+07	6.01199e+06	8.95151e+07
0.486	1.91783e+07	1.18218e+07	6.00904e+06	8.94918e+07
0.487	1.91724e+07	1.18341e+07	6.00925e+06	8.95746e+07
0.488	1.91727e+07	1.18313e+07	6.01329e+06	8.96259e+07
0.489	1.91791e+07	1.18247e+07	6.01514e+06	8.96125e+07
0.49	1.91819e+07	1.18286e+07	6.0122e+06	8.96188e+07
0.491	1.91785e+07	1.18369e+07	6.00847e+06	8.96632e+07
0.492	1.91758e+07	1.18352e+07	6.00887e+06	8.97157e+07
0.493	1.91761e+07	1.18268e+07	6.01249e+06	8.97073e+07
0.494	1.9177e+07	1.18224e+07	6.01451e+06	8.96637e+07
0.495	1.91771e+07	11820755	6.01393e+06	8.96998e+07
0.496	1.91785e+07	1.18172e+07	6.01333e+06	8.97788e+07
0.497	1.91813e+07	1.1813e+07	6.01303e+06	8.9792e+07
0.498	1.91813e+07	1.1818e+07	6.01187e+06	8.97439e+07
0.499	1.91776e+07	1.18315e+07	6.0111e+06	8.97261e+07
0.5	1.91765e+07	1.18372e+07	6.01333e+06	8.9764e+07
0.501	1.91811e+07	1.183e+07	6.01692e+06	8.97855e+07
0.502	1.91867e+07	1.1826e+07	6.01634e+06	8.97466e+07
0.503	1.91865e+07	1.18359e+07	6.01154e+06	8.97215e+07
0.504	1.91828e+07	1.18482e+07	6.00834e+06	8.97834e+07
0.505	1.91844e+07	1.18509e+07	6.00959e+06	8.98415e+07
0.506	1.91886e+07	1.18469e+07	6.0116e+06	8.98425e+07
0.507	1.91896e+07	1.18471e+07	6.01049e+06	8.98414e+07
0.508	1.91894e+07	1.18506e+07	6.00742e+06	8.98778e+07
0.509	1.91916e+07	1.18465e+07	6.00628e+06	8.99441e+07
0.51	1.9191e+07	1.18412e+07	6.00718e+06	8.99396e+07
0.511	1.91852e+07	1.18429e+07	6.0081e+06	8.98883e+07
0.512	1.91808e+07	1.18427e+07	6.00983e+06	8.98929e+07
0.513	1.91838e+07	1.18355e+07	6.01347e+06	8.99369e+07
0.514	1.91899e+07	1.18271e+07	6.01578e+06	8.99382e+07
0.515	1.91906e+07	1.18299e+07	6.01307e+06	8.99047e+07
0.516	1.91886e+07	1.18456e+07	6.00846e+06	8.98927e+07
0.517	1.91915e+07	1.18597e+07	6.00779e+06	8.99141e+07
0.518	1.91971e+07	1.18609e+07	6.01113e+06	8.99254e+07
0.519	1.91988e+07	1.18558e+07	6.01284e+06	8.98929e+07
0.52	1.91972e+07	1.18552e+07	6.01064e+06	8.98879e+07
0.521	1.91968e+07	1.18568e+07	6.00859e+06	8.99395e+07
0.522	1.91992e+07	1.18547e+07	6.0098e+06	8.99729e+07
0.523	1.91989e+07	1.18506e+07	6.01199e+06	8.99769e+07
0.524	1.91947e+07	1.18485e+07	6.01221e+06	8.99705e+07
0.525	1.91951e+07	1.18477e+07	6.01082e+06	8.99605e+07
0.526	1.92017e+07	1.18427e+07	6.00955e+06	8.99929e+07
0.527	1.92041e+07	1.18378e+07	6.00789e+06	8.99877e+07
0.528	1.91993e+07	1.18428e+07	6.00461e+06	8.99473e+07
0.529	1.91956e+07	1.18533e+07	6.00282e+06	8.99435e+07
0.53	1.91984e+07	1.18609e+07	6.00567e+06	8.99568e+07
0.531	1.92026e+07	1.18573e+07	6.0102e+06	8.99765e+07
0.532	1.9201e+07	1.18471e+07	6.01085e+06	8.9987e+07
0.533	1.92004e+07	1.18456e+07	6.007e+06	8.99703e+07
0.534	1.92055e+07	1.18515e+07	6.00421e+06	8.99835e+07
0.535	19207778	1.18518e+07	6.00575e+06	9.00171e+07
0.536	1.92045e+07	1.1846e+07	6.00821e+06	8.99955e+07
0.537	1.92022e+07	1.18401e+07	6.0084e+06	8.99863e+07
0.538	1.92067e+07	1.1837e+07	6.00723e+06	8.99918e+07
0.539	1.92144e+07	1.18334e+07	6.00732e+06	8.99971e+07
0.54	1.92121e+07	1.18308e+07	6.00721e+06	9.00233e+07
0.541	1.92046e+07	1.18326e+07	6.00529e+06	9.00195e+07
0.542	1.92063e+07	1.18395e+07	6.00496e+06	8.99889e+07
0.543	1.92124e+07	1.18425e+07	6.00759e+06	8.99973e+07
0.544	1.92134e+07	1.18341e+07	6.00948e+06	9.00026e+07
0.545	1.92104e+07	1.18239e+07	6.00719e+06	8.99739e+07
0.546	19210930	1.18271e+07	6.00344e+06	8.99781e+07
0.547	1.92161e+07	1.184e+07	6.00333e+06	8.99933e+07
0.548	1.92192e+07	1.18445e+07	6.00629e+06	9.00099e+07
0.549	1.92127e+07	1.18354e+07	6.00674e+06	9.00327e+07
0.55	1.92112e+07	1.18293e+07	6.00376e+06	9.00195e+07
0.551	1.92205e+07	1.18311e+07	6.00138e+06	9.00356e+07
0.552	1.9222e+07	1.18288e+07	6.00134e+06	9.00914e+07
0.553	1.92126e+07	1.18218e+07	6.00163e+06	9.00845e+07
0.554	1.92056e+07	1.18191e+07	6.002e+06	9.00704e+07
0.555	1.92082e+07	1.18211e+07	6.00406e+06	9.00739e+07
0.556	1.92139e+07	1.18173e+07	6.007e+06	9.0071e+07
0.557	1.92115e+07	1.18032e+07	6.00709e+06	90088129
0.558	1.92073e+07	1.17977e+07	6.00344e+06	9.00893e+07
0.559	1.9214e+07	1.18121e+07	6.00088e+06	9.00608e+07
0.56	1.92217e+07	1.18253e+07	6.0019e+06	9.00703e+07
0.561	1.92187e+07	1.18225e+07	6.00432e+06	9.00895e+07
0.562	1.92145e+07	1.18161e+07	6.00402e+06	9.00687e+07
0.563	1.92204e+07	1.18179e+07	6.00146e+06	9.00826e+07
0.564	1.92292e+07	1.18195e+07	6.00069e+06	9.01132e+07
0.565	1.92271e+07	1.18168e+07	6.00194e+06	9.01351e+07
0.566	1.92147e+07	1.18118e+07	6.00162e+06	9.01635e+07
0.567	1.92136e+07	1.18112e+07	6e+06	9.01521e+07
0.568	1.9224e+07	1.18114e+07	5.99916e+06	9.01425e+07
0.569	1.92258e+07	1.18038e+07	5.99837e+06	9.01792e+07
0.57	1.92184e+07	1.17971e+07	5.99663e+06	9.01796e+07
0.571	1.92165e+07	1.18034e+07	5.99482e+06	9.01668e+07
0.572	1.92219e+07	1.18167e+07	5.99521e+06	9.01815e+07
0.573	1.92206e+07	1.18239e+07	5.99821e+06	9.01771e+07
0.574	1.92124e+07	1.18183e+07	6.00029e+06	9.01888e+07
0.575	1.92119e+07	1.18113e+07	5.99882e+06	9.0206e+07
0.576	1.92215e+07	1.18132e+07	5.99619e+06	9.01913e+07
0.577	1.92233e+07	1.18157e+07	5.99594e+06	9.02094e+07
0.578	1.92151e+07	1.18128e+07	5.99779e+06	9.02417e+07
0.579	1.92127e+07	1.18097e+07	5.99918e+06	9.02322e+07
0.58	1.92209e+07	1.1809e+07	5.9985e+06	9.0243e+07
0.581	1.92305e+07	1.18057e+07	5.99694e+06	9.02607e+07
0.582	1.92284e+07	1.17991e+07	5.9953e+06	9.02674e+07
0.583	1.92204e+07	1.17972e+07	5.99342e+06	9.03049e+07
0.584	1.92228e+07	1.18043e+07	5.99308e+06	9.03124e+07
0.585	1.92286e+07	1.18116e+07	5.99371e+06	9.02845e+07
0.586	1.92253e+07	1.1809e+07	5.9953e+06	9.02971e+07
0.587	1.92205e+07	1.1803e+07	5.99679e+06	9.03e+07
0.588	1.92248e+07	1.18035e+07	5.9948e+06	9.0293e+07
0.589	1.92319e+07	1.1811e+07	5.99193e+06	9.03168e+07
0.59	1.92306e+07	1.18203e+07	5.9914e+06	9.03242e+07
0.591	1.92245e+07	1.18234e+07	5.9922e+06	9.03412e+07
0.592	1.92282e+07	1.18219e+07	5.99135e+06	9.03731e+07
0.593	1.92391e+07	1.18203e+07	5.98874e+06	9.03666e+07
0.594	1.92414e+07	1.18171e+07	5.9875e+06	9.03764e+07
0.595	1.92353e+07	1.18126e+07	5.98819e+06	9.04124e+07
0.596	1.92321e+07	1.18109e+07	5990540	9.04239e+07
0.597	1.9235e+07	1.18117e+07	5.99209e+06	9.04407e+07
0.598	1.9234e+07	1.18102e+07	5.99269e+06	9.04363e+07
0.599	1.92284e+07	1.18033e+07	5.99321e+06	9.0414e+07
0.6	1.92288e+07	1.17964e+07	5.99171e+06	9.04452e+07
0.601	1.92359e+07	1.1799e+07	5.98903e+06	9.04676e+07
0.602	1.92372e+07	1.18089e+07	5.98811e+06	90439084
0.603	1.92309e+07	1.18161e+07	5.99023e+06	9.04377e+07
0.604	1.9229e+07	1.18178e+07	5.99304e+06	9.04538e+07
0.605	1.92354e+07	1.18161e+07	5.99331e+06	9.04674e+07
0.606	1.9239e+07	1.18153e+07	5.99098e+06	9.049e+07
0.607	1.92346e+07	1.18165e+07	5.9885e+06	9.0492e+07
0.608	1.92297e+07	1.18166e+07	5.98823e+06	9.05107e+07
0.609	1.92318e+07	1.18156e+07	5.98836e+06	90558946
0.61	1.92359e+07	1.1815e+07	5.98675e+06	9.05538e+07
0.611	1.9235e+07	1.18117e+07	5.98471e+06	9.05289e+07
0.612	1.92342e+07	1.18054e+07	5.98384e+06	9.05485e+07
0.613	1.9237e+07	1.18019e+07	5.98412e+06	9.05591e+07
0.614	1.92411e+07	1.18059e+07	5.98407e+06	9.05732e+07
0.615	1.92376e+07	1.18148e+07	5.98482e+06	9.05709e+07
0.616	1.92317e+07	1.18186e+07	5.98691e+06	9.05533e+07
0.617	1.92348e+07	1.18123e+07	5.98878e+06	9.05854e+07
0.618	1.92414e+07	1.18067e+07	5.9875e+06	9.06075e+07
0.619	1.92419e+07	1.18094e+07	5.98436e+06	9.05909e+07
0.62	1.92378e+07	1.18137e+07	5.98409e+06	9.05904e+07
0.621	1.92346e+07	1.18137e+07	5.98626e+06	9.06222e+07
0.622	1.9237e+07	1.18091e+07	5.98825e+06	9.06487e+07
0.623	1.92404e+07	1.18044e+07	5.98694e+06	9.06504e+07
0.624	1.92403e+07	1.18013e+07	5.98401e+06	9.06305e+07
0.625	1.92418e+07	1.17969e+07	5.98331e+06	9.06492e+07
0.626	1.92459e+07	1.17936e+07	5.98447e+06	9.07033e+07
0.627	1.92455e+07	1.17989e+07	5.98469e+06	9.07057e+07
0.628	1.92399e+07	1.18086e+07	5.98454e+06	9.06726e+07
0.629	1.92383e+07	1.181e+07	5.9859e+06	9.06684e+07
0.63	1.92434e+07	1.18016e+07	5.98683e+06	9.06847e+07
0.631	1.92488e+07	1.17967e+07	5.98441e+06	9.06974e+07
0.632	1.92468e+07	1.18027e+07	5.98103e+06	9.06899e+07
0.633	1.92431e+07	1.18115e+07	5.98127e+06	9.06822e+07
0.634	1.92454e+07	1.18089e+07	5.98373e+06	9.07272e+07
0.635	1.92483e+07	1.1801e+07	5.9835e+06	9.07593e+07
0.636	1.92478e+07	1.1802e+07	5.9802e+06	9.07472e+07
0.637	1.92481e+07	1.18058e+07	5.97855e+06	9.07471e+07
0.638	1.92492e+07	1.18032e+07	5.98084e+06	9.07745e+07
0.639	1.9248e+07	1.17972e+07	5.98449e+06	9.08171e+07
0.64	1.92425e+07	1.1795e+07	5.98648e+06	9.08256e+07
0.641	1.92375e+07	1.17947e+07	5.98768e+06	9.07903e+07
0.642	1.92413e+07	1.1787e+07	5.98951e+06	9.07958e+07
0.643	1.92493e+07	1.17752e+07	5.98978e+06	9.08281e+07
0.644	1.92505e+07	1.17754e+07	5.98675e+06	9.08248e+07
0.645	1.92457e+07	1.17914e+07	5.98472e+06	9.08035e+07
0.646	1.92434e+07	1.18051e+07	5.98704e+06	9.07997e+07
0.647	1.92464e+07	1.18027e+07	5.99006e+06	9.08231e+07
0.648	1.92474e+07	1.1796e+07	5.98895e+06	9.08419e+07
0.649	1.92447e+07	1.17973e+07	5.98558e+06	9.08277e+07
0.65	1.92444e+07	1.18017e+07	5.98528e+06	9.08231e+07
0.651	1.92464e+07	1.1799e+07	5.98787e+06	9.08743e+07
0.652	1.92455e+07	1.17903e+07	5.98871e+06	9.09117e+07
0.653	1.92398e+07	1.1789e+07	5.98669e+06	9.08984e+07
0.654	19240222	1.17929e+07	5.98559e+06	9.08827e+07
0.655	1.92484e+07	1.17871e+07	5.98666e+06	9.08845e+07
0.656	1.92524e+07	1.17784e+07	5.98741e+06	9.09209e+07
0.657	1.92488e+07	1.17811e+07	5.98713e+06	9.09373e+07
0.658	1.92408e+07	1.17917e+07	5.98868e+06	9.0898e+07
0.659	1.92408e+07	1.17953e+07	5.99259e+06	9.08981e+07
0.66	1.92455e+07	1.17875e+07	5.99431e+06	9.09344e+07
0.661	1.9245e+07	1.17798e+07	5.99145e+06	9.09409e+07
0.662	1.92439e+07	11784368	5.98825e+06	9.09314e+07
0.663	1.9244e+07	1.17924e+07	5.98897e+06	9.09338e+07
0.664	1.92437e+07	1.17899e+07	5.99125e+06	9.09618e+07
0.665	1.92401e+07	1.1784e+07	5.99108e+06	9.10072e+07
0.666	1.92364e+07	1.17831e+07	5.98905e+06	9.09933e+07
0.667	1.92421e+07	1.17818e+07	5.98878e+06	9.09622e+07
0.668	1.9251e+07	1.17763e+07	5.99081e+06	9.10006e+07
0.669	1.92492e+07	1.17707e+07	5.99167e+06	9.10371e+07
0.67	1.92405e+07	1.17715e+07	5.99155e+06	9.10343e+07
0.671	1.92385e+07	1.17762e+07	5.99356e+06	9.10127e+07
0.672	1.92437e+07	1.17721e+07	5.99625e+06	9.09945e+07
0.673	1.92459e+07	1.17615e+07	5.99583e+06	9.10149e+07
0.674	1.9244e+07	1.17623e+07	5.99225e+06	9.10403e+07
0.675	1.92424e+07	1.17748e+07	5.99059e+06	9.10071e+07
0.676	1.92449e+07	1.17847e+07	5.99259e+06	9.10051e+07
0.677	1.92458e+07	1.17856e+07	5.99406e+06	9.107e+07
0.678	1.92417e+07	1.17817e+07	5.99211e+06	9.10885e+07
0.679	1.92428e+07	1.17813e+07	5.98936e+06	9.10778e+07
0.68	1.92492e+07	1.17835e+07	5.98983e+06	9.10837e+07
0.681	1.92502e+07	1.17805e+07	5.99223e+06	9.11073e+07
0.682	1.92429e+07	1.17751e+07	5.99351e+06	9.11595e+07
0.683	1.92375e+07	1.17731e+07	5.99439e+06	9.11657e+07
0.684	1.92426e+07	1.17696e+07	5.9961e+06	9.11241e+07
0.685	1.92491e+07	1.17624e+07	5.99719e+06	9.11413e+07
0.686	1.92485e+07	1.17556e+07	5.99551e+06	9.11748e+07
0.687	1.92466e+07	1.17576e+07	5.99288e+06	9.11649e+07
0.688	1.92474e+07	1.17694e+07	5.99347e+06	9.11574e+07
0.689	1.92479e+07	1.17764e+07	5.99612e+06	9.11588e+07
0.69	1.92446e+07	1.17721e+07	5.99687e+06	9.11688e+07
0.691	1.92421e+07	1.17695e+07	5.99533e+06	9.11893e+07
0.692	1.92451e+07	1.17743e+07	5.99488e+06	9.11695e+07
0.693	1.92493e+07	1.17811e+07	5.99635e+06	9.11693e+07
0.694	1.92479e+07	1.17829e+07	5.99728e+06	9.12377e+07
0.695	1.92429e+07	1.17794e+07	5.99583e+06	9.12705e+07
0.696	1.92452e+07	1.17765e+07	5.99435e+06	9.12613e+07
0.697	19253299	1.17738e+07	5.99431e+06	9.12601e+07
0.698	1.92569e+07	1.17664e+07	5.99451e+06	9.12621e+07
0.699	1.92543e+07	1.17611e+07	5.99452e+06	9.12895e+07
0.7	1.92521e+07	1.17642e+07	5.99585e+06	9.13079e+07
0.701	1.92538e+07	1.177e+07	5.99967e+06	9.12831e+07
0.702	1.92548e+07	1.17713e+07	6.0031e+06	9.13005e+07
0.703	1.92542e+07	1.17656e+07	6.00313e+06	9.13353e+07
0.704	1.92548e+07	1.1762e+07	6.0012e+06	9.13226e+07
0.705	1.9258e+07	1.17694e+07	6.00065e+06	9.13314e+07
0.706	1.92589e+07	1.17776e+07	6.00165e+06	9.13545e+07
0.707	1.92545e+07	1.17766e+07	6.00236e+06	9.13618e+07
0.708	1.92533e+07	1.17717e+07	6.002e+06	9.13812e+07
0.709	1.92606e+07	1.17688e+07	6.00177e+06	9.13764e+07
0.71	1.92672e+07	1.17675e+07	6.00208e+06	9.13703e+07
0.711	1.92668e+07	1.17647e+07	6.00217e+06	9.14117e+07
0.712	1.92641e+07	1.17612e+07	6.00238e+06	9.14336e+07
0.713	1.92639e+07	1.17615e+07	6.00385e+06	9.14334e+07
0.714	1.92664e+07	1.1763e+07	6.00613e+06	9.1446e+07
0.715	1.92673e+07	1.17569e+07	6.00713e+06	9.14344e+07
0.716	1.92662e+07	1.1749e+07	6.00636e+06	9.14223e+07
0.717	1.92677e+07	1.17505e+07	6.0052e+06	9.14339e+07
0.718	1.92698e+07	1.17612e+07	6.00456e+06	9.1431e+07
0.719	1.9269e+07	1.1772e+07	6.00478e+06	9.14538e+07
0.72	1.9268e+07	1.17728e+07	6.00479e+06	9.14988e+07
0.721	1.92716e+07	1.17684e+07	6.00395e+06	9.14999e+07
0.722	1.92774e+07	1.17683e+07	6.00356e+06	9.15111e+07
0.723	1.92793e+07	1.17678e+07	6.00466e+06	9.15402e+07
0.724	1.92757e+07	1.17637e+07	6.00716e+06	9.15501e+07
0.725	1.92733e+07	1.17592e+07	6.00969e+06	9.15704e+07
0.726	1.92761e+07	1.17546e+07	6.01156e+06	91582330
0.727	1.92787e+07	1.17508e+07	6.01264e+06	9.15804e+07
0.728	1.92789e+07	1.17429e+07	6.01245e+06	9.15939e+07
0.729	1.92795e+07	1.17363e+07	6.01129e+06	9.15973e+07
0.73	1.92805e+07	1.17398e+07	6.01044e+06	9.15992e+07
0.731	1.92803e+07	1.17498e+07	6.01067e+06	9.16209e+07
0.732	1.92778e+07	1.1752e+07	6.01181e+06	9.16182e+07
0.733	1.92775e+07	1.17457e+07	6.01255e+06	9.15976e+07
0.734	1.92828e+07	1.17428e+07	6.0119e+06	9.16033e+07
0.735	1.92865e+07	1.1747e+07	6.01093e+06	9.16165e+07
0.736	1.92839e+07	1.17543e+07	6.01112e+06	9.16367e+07
0.737	1.92813e+07	1.17557e+07	6.01206e+06	9.16749e+07
0.738	1.92841e+07	1.17519e+07	6.01251e+06	9.16922e+07
0.739	1.92891e+07	1.17476e+07	6.01181e+06	9.17131e+07
0.74	1.92923e+07	1.17411e+07	6.01114e+06	9.17335e+07
0.741	1.92924e+07	1.17334e+07	6.01159e+06	9.17254e+07
0.742	1.92928e+07	1.17299e+07	6.01275e+06	9.1726e+07
0.743	1.92936e+07	1.17321e+07	6.01425e+06	9.17393e+07
0.744	1.92914e+07	1.17379e+07	6.01647e+06	9.17555e+07
0.745	1.92883e+07	1.17353e+07	6.01822e+06	9.1771e+07
0.746	1.92906e+07	1.17275e+07	6.01825e+06	9.17692e+07
0.747	1.9295e+07	1.17262e+07	6.01699e+06	9.17749e+07
0.748	1.92939e+07	1.17325e+07	6.01538e+06	9.18027e+07
0.749	1.92895e+07	1.1739e+07	6.0149e+06	9.18111e+07
0.75	1.92895e+07	1.17376e+07	6.0155e+06	9.18067e+07
0.751	1.92969e+07	1.17316e+07	6.01466e+06	9.18168e+07
0.752	1.93026e+07	1.17242e+07	6.01289e+06	9.1836e+07
0.753	1.93017e+07	1.17183e+07	6.01243e+06	9.18506e+07
0.754	1.93014e+07	1.17148e+07	6.01359e+06	9.18623e+07
0.755	1.93028e+07	1.17132e+07	6.01511e+06	9.18829e+07
0.756	1.93018e+07	1.17129e+07	6.01594e+06	9.1917e+07
0.757	1.92997e+07	1.17095e+07	6.01679e+06	9.19324e+07
0.758	1.92989e+07	1.17017e+07	6.01703e+06	9.19139e+07
0.759	1.93026e+07	1.16953e+07	6.01611e+06	9.18933e+07
0.76	1.93064e+07	1.16975e+07	6.01425e+06	9.18964e+07
0.761	1.93034e+07	1.17098e+07	6.01304e+06	9.19177e+07
0.762	1.92996e+07	1.17184e+07	6.01347e+06	9.19376e+07
0.763	1.93041e+07	1.1717e+07	6.01401e+06	9.19466e+07
0.764	1.931e+07	1.17131e+07	6.01308e+06	9.1961e+07
0.765	1.93106e+07	1.17126e+07	6.01225e+06	9.19935e+07
0.766	1.93083e+07	1.17144e+07	6.01354e+06	9.20093e+07
0.767	1.93073e+07	1.17133e+07	6.01619e+06	9.20122e+07
0.768	1.93095e+07	1.17097e+07	6.01806e+06	9.20231e+07
0.769	1.93096e+07	1.17089e+07	6.01826e+06	9.20449e+07
0.77	1.93073e+07	1.17088e+07	6.01794e+06	9.20638e+07
0.771	1.9311e+07	1.17043e+07	6.01801e+06	9.2054e+07
0.772	1.93167e+07	1.17003e+07	6.01752e+06	9.20514e+07
0.773	1.93154e+07	1.17031e+07	6.01636e+06	9.20805e+07
0.774	1.93111e+07	1.17106e+07	6.01665e+06	9.20996e+07
0.775	1.93102e+07	1.17127e+07	6.01801e+06	9.2088e+07
0.776	1.93159e+07	1.17068e+07	6.01833e+06	9.20792e+07
0.777	1.93203e+07	1.1703e+07	6.01671e+06	9.20855e+07
0.778	1.93167e+07	1.17112e+07	6.0152e+06	9.21004e+07
0.779	1.93135e+07	1.17205e+07	6.01625e+06	9.21146e+07
0.78	1.93168e+07	1.17213e+07	6.01813e+06	9.21239e+07
0.781	1.93205e+07	11718908	6.01778e+06	9.2161e+07
0.782	1.93219e+07	1.17165e+07	6.01661e+06	9.22066e+07
0.783	1.93222e+07	1.17139e+07	6.01708e+06	9.22119e+07
0.784	1.93241e+07	1.17076e+07	6.01855e+06	9.22017e+07
0.785	1.93264e+07	1.17012e+07	6.01916e+06	9.22061e+07
0.786	1.93234e+07	1.17022e+07	6.01911e+06	9.22263e+07
0.787	1.93174e+07	1.17055e+07	6.02026e+06	9.22532e+07
0.788	1.93194e+07	1.17032e+07	6.02218e+06	9.22508e+07
0.789	1.93251e+07	1.17006e+07	6.02202e+06	9.22386e+07
0.79	1.93246e+07	1.17023e+07	6.01956e+06	9.22608e+07
0.791	1.93215e+07	1.17062e+07	6.01827e+06	9.2284e+07
0.792	1.93206e+07	1.17105e+07	6.0193e+06	9.22829e+07
0.793	1.93244e+07	1.1712e+07	6.01974e+06	9.22847e+07
0.794	1.93287e+07	1.17118e+07	6.01767e+06	9.22964e+07
0.795	1.93297e+07	1.17119e+07	6.01593e+06	9.23125e+07
0.796	1.93308e+07	1.17093e+07	6.01744e+06	9.23204e+07
0.797	1.93336e+07	1.17054e+07	6.02011e+06	9.23139e+07
0.798	1.93336e+07	1.17035e+07	6.02116e+06	9.23363e+07
0.799	1.933e+07	1.17022e+07	6.02229e+06	9.23867e+07
0.8	1.93286e+07	1.16995e+07	6.02477e+06	9.24008e+07
0.801	1.93325e+07	1.16953e+07	6.02607e+06	9.23862e+07
0.802	1.93345e+07	1.1693e+07	6.0241e+06	9.23764e+07
0.803	1.93321e+07	1.1696e+07	6.02096e+06	9.23741e+07
0.804	1.93294e+07	1.17003e+07	6.01969e+06	9.23898e+07
0.805	1.93313e+07	1.17034e+07	6.02048e+06	9.23976e+07
0.806	1.93368e+07	1.17031e+07	6.01983e+06	9.23946e+07
0.807	1.93398e+07	1.17005e+07	6.01788e+06	9.24251e+07
0.808	1.93404e+07	1.16998e+07	6.01845e+06	9.24636e+07
0.809	1.93402e+07	1.16993e+07	6.02097e+06	9.24679e+07
0.81	1.93385e+07	1.16932e+07	6.02258e+06	9.24672e+07
0.811	1.93354e+07	1.16884e+07	6.02193e+06	9.24815e+07
0.812	1.93334e+07	1.16884e+07	6.02125e+06	9.25049e+07
0.813	1.93349e+07	1.16847e+07	6.02222e+06	9.25183e+07
0.814	1.93377e+07	1.16791e+07	6.0224e+06	9.25016e+07
0.815	1.93376e+07	1.1676e+07	6.02049e+06	9.24929e+07
0.816	1.93361e+07	1.16756e+07	6.02008e+06	9.25256e+07
0.817	1.9336e+07	1.16756e+07	6.02262e+06	9.25441e+07
0.818	1.93376e+07	1.16752e+07	6.02476e+06	9.25342e+07
0.819	1.93394e+07	1.16767e+07	6.02349e+06	9.25269e+07
0.82	1.93406e+07	1.16809e+07	6.02105e+06	9.25182e+07
0.821	1.93397e+07	1.16843e+07	6.02127e+06	9.25214e+07
0.822	1.93389e+07	1.16868e+07	6.02304e+06	9.25262e+07
0.823	1.934e+07	1.16912e+07	6.0228e+06	9.25258e+07
0.824	1.93418e+07	1.16943e+07	6.02169e+06	9.25504e+07
0.825	1.93457e+07	1.16925e+07	6.0223e+06	9.25982e+07
0.826	1.93492e+07	1.16877e+07	6.02389e+06	9.26148e+07
0.827	1.93493e+07	1.16833e+07	6.02443e+06	9.26024e+07
0.828	1.93456e+07	1.16818e+07	6.02393e+06	9.26044e+07
0.829	1.93425e+07	1.16813e+07	6.02478e+06	9.26232e+07
0.83	1.93409e+07	1.16793e+07	6.02722e+06	9.26399e+07
0.831	1.93403e+07	1.16779e+07	6.02828e+06	9.26308e+07
0.832	1.93419e+07	1.16786e+07	6.0263e+06	9.26121e+07
0.833	1.93432e+07	1.16811e+07	6.02449e+06	9.26242e+07
0.834	1.9344e+07	1.16837e+07	6.02506e+06	9.26429e+07
0.835	1.93434e+07	1.16853e+07	6.0253e+06	9.26412e+07
0.836	1.93429e+07	1.16882e+07	6.02288e+06	9.26368e+07
0.837	1.93458e+07	1.16905e+07	6.02036e+06	9.26354e+07
0.838	1.93507e+07	1.1689e+07	6.02054e+06	9.26408e+07
0.839	1.93538e+07	1.1686e+07	6.02217e+06	9.26481e+07
0.84	1.93534e+07	1.16856e+07	6.02331e+06	9.26491e+07
0.841	1.93527e+07	1.16863e+07	6.02507e+06	9.26582e+07
0.842	1.93525e+07	1.16842e+07	6.02761e+06	9.26956e+07
0.843	1.93523e+07	1.16807e+07	6.0292e+06	9.27188e+07
0.844	1.93534e+07	1.16789e+07	6.02838e+06	9.27052e+07
0.845	1.93545e+07	1.16804e+07	6.02573e+06	9.26888e+07
0.846	1.93556e+07	1.16832e+07	6.02412e+06	9.26837e+07
0.847	1.93568e+07	1.1686e+07	6.02448e+06	9.26887e+07
0.848	1.9357e+07	1.16895e+07	6.02501e+06	9.26862e+07
0.849	1.93596e+07	1.16924e+07	6.02407e+06	9.26737e+07
0.85	1.93654e+07	1.16943e+07	6.0235e+06	9.26873e+07
0.851	1.9369e+07	1.16947e+07	6.02497e+06	9.27151e+07
0.852	1.93682e+07	1.16928e+07	6.02654e+06	9.27211e+07
0.853	1.9366e+07	1.1693e+07	6.02673e+06	9.27238e+07
0.854	1.93664e+07	1.1694e+07	6.02632e+06	9.2738e+07
0.855	1.93692e+07	1.16914e+07	6.0262e+06	9.27525e+07
0.856	1.93707e+07	1.1686e+07	6.02605e+06	9.27613e+07
0.857	1.93714e+07	1.16822e+07	6.02519e+06	9.2758e+07
0.858	1.93743e+07	1.16822e+07	6.02458e+06	9.27502e+07
0.859	1.93765e+07	1.16825e+07	6.02557e+06	9.27617e+07
0.86	1.93753e+07	1.1682e+07	6.02752e+06	9.27722e+07
0.861	1.93747e+07	1.16819e+07	6.02826e+06	9.27648e+07
0.862	1.9378e+07	1.16839e+07	6.02686e+06	9.27537e+07
0.863	1.93839e+07	1.1687e+07	6.02509e+06	9.27428e+07
0.864	1.93872e+07	1.16907e+07	6.02486e+06	9.27305e+07
0.865	1.93855e+07	1.16949e+07	6.02561e+06	9.27261e+07
0.866	1.93859e+07	1.16976e+07	6.02586e+06	9.27332e+07
0.867	19390826	1.16985e+07	6.0252e+06	9.27564e+07
0.868	1.93948e+07	1.16962e+07	6.02493e+06	9.2788e+07
0.869	1.93958e+07	1.16906e+07	6.02598e+06	9.27925e+07
0.87	1.93966e+07	1.16876e+07	6.02714e+06	9.27896e+07
0.871	1.93973e+07	1.16876e+07	6.02807e+06	9.2805e+07
0.872	1.93973e+07	1.16869e+07	6.02952e+06	9.28209e+07
0.873	1.93952e+07	1.1684e+07	6.03101e+06	9.28209e+07
0.874	1.93942e+07	1.16813e+07	6.03059e+06	9.2815e+07
0.875	1.93996e+07	1.16827e+07	6.02886e+06	9.28141e+07
0.876	1.94049e+07	1.16855e+07	6.02755e+06	9.28159e+07
0.877	1.94041e+07	1.16875e+07	6.02716e+06	9.28114e+07
0.878	1.94026e+07	1.16887e+07	6.02683e+06	9.28022e+07
0.879	1.94052e+07	1.16902e+07	6.02539e+06	9.28065e+07
0.88	1.94115e+07	1.16908e+07	6.02393e+06	9.28151e+07
0.881	1.94153e+07	1.16905e+07	6.02393e+06	9.28024e+07
0.882	1.94138e+07	1.1689e+07	6.02596e+06	9.27953e+07
0.883	1.9414e+07	1.16876e+07	6.02876e+06	9.28154e+07
0.884	1.94169e+07	1.16878e+07	6.03039e+06	9.28409e+07
0.885	1.94164e+07	1.16868e+07	6.03106e+06	9.2863e+07
0.886	1.9415e+07	1.16835e+07	6.0313e+06	9.28701e+07
0.887	1.94172e+07	1.1682e+07	6.03008e+06	9.28671e+07
0.888	1.9422e+07	1.16833e+07	6.02783e+06	9.28709e+07
0.889	1.94242e+07	1.1686e+07	6.02601e+06	9.28672e+07
0.89	1.94216e+07	1.16881e+07	6.02573e+06	9.28389e+07
0.891	1.94207e+07	1.1688e+07	6.02604e+06	9.28304e+07
0.892	1.94269e+07	1.16896e+07	6.02541e+06	9.28559e+07
0.893	1.94339e+07	11691728	6.02441e+06	9.28692e+07
0.894	1.94349e+07	1.16925e+07	6.02507e+06	9.28606e+07
0.895	1.94329e+07	1.16918e+07	6.02793e+06	9.28498e+07
0.896	1.94315e+07	1.16914e+07	6.02997e+06	9.28709e+07
0.897	1.94323e+07	1.16902e+07	6.02953e+06	9.29043e+07
0.898	1.94319e+07	1.16884e+07	6.02849e+06	9.28998e+07
0.899	1.94299e+07	1.16851e+07	6.02868e+06	9.2882e+07
0.9	1.94336e+07	1.1682e+07	6.02903e+06	9.28946e+07
0.901	1.94394e+07	1.16828e+07	6.02815e+06	9.29207e+07
0.902	1.94381e+07	1.16838e+07	6.02784e+06	9.29268e+07
0.903	1.94348e+07	1.16842e+07	6.029e+06	9.29136e+07
0.904	1.94359e+07	1.16841e+07	6.02968e+06	9.28978e+07
0.905	1.94414e+07	1.16846e+07	6.02837e+06	9.29111e+07
0.906	1.94461e+07	1.16879e+07	6.02659e+06	9.29227e+07
0.907	1.94454e+07	1.16936e+07	6.02695e+06	9.28696e+07
0.908	1.94443e+07	1.16972e+07	6.02831e+06	9.28383e+07
0.909	1.94476e+07	1.16991e+07	6.02764e+06	9.28805e+07
0.91	1.9451e+07	1.17005e+07	6.02553e+06	9.29203e+07
0.911	1.94523e+07	1.16994e+07	6.02531e+06	9.2916e+07
0.912	1.94526e+07	1.16967e+07	6.02767e+06	9.28798e+07
0.913	1.94525e+07	1.16939e+07	6.02947e+06	9.28957e+07
0.914	1.94535e+07	1.16913e+07	6.02963e+06	9.29476e+07
0.915	1.94514e+07	1.16907e+07	6.03054e+06	9.29467e+07
0.916	1.94488e+07	1.16902e+07	6.03225e+06	9.29086e+07
0.917	1.94516e+07	1.16889e+07	6.03194e+06	9.29082e+07
0.918	1.94569e+07	1.16896e+07	6.02886e+06	9.29383e+07
0.919	1.94581e+07	1.16913e+07	6.02648e+06	9.29393e+07
0.92	1.94573e+07	1.16936e+07	6.02682e+06	9.29147e+07
0.921	1.94565e+07	1.16948e+07	6.02686e+06	9.28915e+07
0.922	1.94582e+07	1.16935e+07	6.02462e+06	9.29035e+07
0.923	1.94621e+07	1.16932e+07	6.0231e+06	9.29226e+07
0.924	1.94638e+07	1.16967e+07	6.02527e+06	9.28952e+07
0.925	1.94654e+07	1.16996e+07	6.02846e+06	9.28668e+07
0.926	1.94672e+07	1.17007e+07	6.02951e+06	9.28865e+07
0.927	1.94662e+07	1.17022e+07	6.02952e+06	9.29196e+07
0.928	1.94646e+07	1.17019e+07	6.03042e+06	9.29266e+07
0.929	1.94647e+07	1.17003e+07	6.03172e+06	9.29095e+07
0.93	1.94665e+07	1.1698e+07	6.03063e+06	9.2899e+07
0.931	1.94694e+07	1.16968e+07	6.02793e+06	9.29125e+07
0.932	1.94706e+07	1.16995e+07	6.02709e+06	9.29194e+07
0.933	1.94704e+07	1.17021e+07	6.02801e+06	9.28865e+07
0.934	1.94721e+07	1.17017e+07	6.02719e+06	92866148
0.935	1.94759e+07	1.17018e+07	6.02443e+06	9.28874e+07
0.936	1.94799e+07	1.17038e+07	6.02365e+06	9.28995e+07
0.937	1.94822e+07	1.17068e+07	6.02588e+06	9.28908e+07
0.938	1.94808e+07	1.17092e+07	6.02818e+06	9.2877e+07
0.939	1.94785e+07	1.17083e+07	6.02836e+06	9.28826e+07
0.94	1.94777e+07	1.17063e+07	6.02765e+06	9.29086e+07
0.941	1.94783e+07	1.17064e+07	6.0283e+06	9.29236e+07
0.942	1.94805e+07	1.1705e+07	6.02894e+06	9.28958e+07
0.943	1.94818e+07	1.17016e+07	6.02774e+06	9.28746e+07
0.944	1.94811e+07	1.17005e+07	6.02686e+06	9.28827e+07
0.945	1.94816e+07	1.17013e+07	6.02794e+06	9.28924e+07
0.946	1.94816e+07	1.17015e+07	6.02987e+06	9.28971e+07
0.947	1.94817e+07	1.16996e+07	6.02966e+06	9.28762e+07
0.948	1.94852e+07	1.16991e+07	6.02788e+06	9.28619e+07
0.949	1.94894e+07	1.17039e+07	6.0278e+06	9.28688e+07
0.95	1.94929e+07	1.17087e+07	6.02901e+06	9.28623e+07
0.951	1.94933e+07	1.17084e+07	6.02888e+06	9.28401e+07
0.952	1.94917e+07	1.17069e+07	6.02717e+06	9.28373e+07
0.953	1.94941e+07	1.17071e+07	6.02631e+06	9.28537e+07
0.954	1.94987e+07	1.17072e+07	6.02737e+06	9.28682e+07
0.955	1.94989e+07	1.17053e+07	6.02877e+06	9.2867e+07
0.956	1.94963e+07	1.17014e+07	6.02948e+06	9.28477e+07
0.957	1.94951e+07	1.17009e+07	6.03066e+06	9.28481e+07
0.958	1.94954e+07	1.17032e+07	6.03272e+06	9.28788e+07
0.959	1.94953e+07	1.1701e+07	6.03341e+06	9.2902e+07
0.96	1.94946e+07	1.16984e+07	6.03143e+06	9.28938e+07
0.961	1.94966e+07	1.17001e+07	6.02901e+06	9.28703e+07
0.962	1.95006e+07	1.17035e+07	6.02838e+06	9.28702e+07
0.963	1.95025e+07	1.17054e+07	6.02864e+06	9.28822e+07
0.964	1.95002e+07	1.17027e+07	6.02766e+06	9.28829e+07
0.965	1.95005e+07	1.17009e+07	6.0261e+06	9.28697e+07
0.966	1.95063e+07	1.17045e+07	6.02625e+06	9.28692e+07
0.967	1.95131e+07	1.17056e+07	6.02838e+06	9.28817e+07
0.968	1.95137e+07	1.17019e+07	6.03041e+06	9.28616e+07
0.969	1.95093e+07	1.17014e+07	6.0316e+06	9.28373e+07
0.97	1.95091e+07	1.17036e+07	6.03292e+06	9.2846e+07
0.971	1.95102e+07	1.17028e+07	6.03425e+06	9.28739e+07
0.972	1.95091e+07	1.16981e+07	6.03412e+06	9.28932e+07
0.973	1.95099e+07	1.1695e+07	6.03213e+06	9.28727e+07
0.974	1.95132e+07	1.16979e+07	6.03074e+06	9.28444e+07
0.975	1.9516e+07	1.17012e+07	6.03108e+06	9.28661e+07
0.976	1.95163e+07	1.16986e+07	6.03115e+06	9.29108e+07
0.977	1.95146e+07	1.16965e+07	6.03005e+06	9.29121e+07
0.978	1.9517e+07	1.16994e+07	6.02879e+06	9.28884e+07
0.979	1.95239e+07	1.17022e+07	6.02932e+06	9.2893e+07
0.98	1.95271e+07	1.17002e+07	6.03147e+06	9.29111e+07
0.981	1.95244e+07	1.16971e+07	6.03258e+06	9.29197e+07
0.982	1.95218e+07	1.16992e+07	6.03273e+06	9.29032e+07
0.983	1.95234e+07	1.17023e+07	6.03303e+06	9.28977e+07
0.984	1.95275e+07	1.17e+07	6.03342e+06	9.29384e+07
0.985	1.95277e+07	1.16949e+07	6.03299e+06	9.29556e+07
0.986	1.95258e+07	1.16942e+07	6.03234e+06	9.2928e+07
0.987	1.95279e+07	1.16961e+07	6.03272e+06	9.29218e+07
0.988	1.953e+07	1.16953e+07	6.03363e+06	9.29524e+07
0.989	1.95286e+07	1.16919e+07	6.0341e+06	9.29833e+07
0.99	1.95287e+07	1.16917e+07	6.03306e+06	9.29789e+07
0.991	1.95335e+07	1.16965e+07	6.03184e+06	9.29481e+07
0.992	1.95396e+07	1.16989e+07	6.03194e+06	9.29556e+07
0.993	1.9541e+07	1.16965e+07	6.03212e+06	9.29986e+07
0.994	1.95377e+07	1.16971e+07	6.03123e+06	9.29991e+07
0.995	1.95383e+07	1.17003e+07	6.02982e+06	9.29648e+07
0.996	1.95443e+07	1.16998e+07	6.02947e+06	9.29737e+07
0.997	1.95474e+07	1.1696e+07	6.03056e+06	9.30258e+07
0.998	1.95468e+07	1.16921e+07	6.03205e+06	9.3051e+07
0.999	1.9546e+07	1.16931e+07	6.03316e+06	9.30177e+07
1	1.95461e+07	1.16963e+07	6.0345e+06	9.29956e+07
1.001	1.95466e+07	1.16928e+07	6.03594e+06	9.30412e+07
1.002	1.95441e+07	1.16891e+07	6.03626e+06	9.30816e+07
1.003	1.95429e+07	1.16915e+07	6.0351e+06	9.30616e+07
1.004	1.95476e+07	1.16931e+07	6.03358e+06	9.30456e+07
1.005	1.95521e+07	1.16923e+07	6.03305e+06	9.30829e+07
1.006	1.95513e+07	1.16898e+07	6.03271e+06	9.3124e+07
1.007	1.955e+07	1.16904e+07	6.03181e+06	9.31187e+07
1.008	1.95537e+07	1.1694e+07	6.03076e+06	9.3083e+07
1.009	1.956e+07	1.16943e+07	6.03094e+06	9.30864e+07
1.01	1.95613e+07	1.16906e+07	6.03252e+06	9.31342e+07
1.011	1.95585e+07	1.1691e+07	6.0344e+06	9.3143e+07
1.012	1.95578e+07	1.16952e+07	6.03559e+06	9.30951e+07
1.013	1.95587e+07	1.1696e+07	6.03606e+06	9.30781e+07
1.014	1.95582e+07	1.16919e+07	6.03656e+06	9.31156e+07
1.015	1.95574e+07	1.16882e+07	6.03659e+06	9.31476e+07
1.016	1.9559e+07	1.16895e+07	6.0356e+06	9.3143e+07
1.017	1.95619e+07	1.16909e+07	6.03438e+06	9.31251e+07
1.018	1.95627e+07	1.16884e+07	6.03409e+06	9.31477e+07
1.019	1.95609e+07	1.16871e+07	6.03436e+06	9.31899e+07
1.02	1.95616e+07	1.16896e+07	6.0341e+06	9.31862e+07
1.021	1.95658e+07	1.16909e+07	6.0333e+06	9.31549e+07
1.022	1.95701e+07	1.169e+07	6.03377e+06	9.31721e+07
1.023	1.95706e+07	1.16878e+07	6.03574e+06	9.32217e+07
1.024	1.9569e+07	1.16891e+07	6.03714e+06	9.32374e+07
1.025	1.95687e+07	1.16931e+07	6.0371e+06	9.32106e+07
1.026	1.95701e+07	1.1693e+07	6.03674e+06	9.32034e+07
1.027	1.95703e+07	1.16892e+07	6.03702e+06	9.32428e+07
1.028	1.95688e+07	1.16873e+07	6.03746e+06	9.32637e+07
1.029	1.9569e+07	1.16883e+07	6.03715e+06	9.32375e+07
1.03	1.95702e+07	1.16881e+07	6.03685e+06	9.32255e+07
1.031	1.95697e+07	1.16863e+07	6.03773e+06	9.32588e+07
1.032	1.95681e+07	1.16855e+07	6.03876e+06	9.32895e+07
1.033	1.95695e+07	1.16877e+07	6.03842e+06	9.32729e+07
1.034	1.95741e+07	1.16897e+07	6.03729e+06	9.32415e+07
1.035	1.95766e+07	1.16896e+07	6.03714e+06	9.32545e+07
1.036	1.95761e+07	1.16912e+07	6.03784e+06	9.32909e+07
1.037	1.95765e+07	11694617	6.03749e+06	9.32906e+07
1.038	1.95785e+07	1.16958e+07	6.03572e+06	9.32533e+07
1.039	1.95816e+07	1.16939e+07	6.03528e+06	9.32565e+07
1.04	19584009	1.16899e+07	6.03727e+06	9.33108e+07
1.041	1.95848e+07	1.16882e+07	6.03937e+06	9.33327e+07
1.042	1.95849e+07	1.16894e+07	6.04028e+06	9.3303e+07
1.043	1.95841e+07	1.16906e+07	6.04103e+06	9.3296e+07
1.044	1.95824e+07	1.1691e+07	6.04229e+06	9.33318e+07
1.045	1.95807e+07	1.16904e+07	6.043e+06	9.33607e+07
1.046	1.95811e+07	1.16897e+07	6.04152e+06	9.3353e+07
1.047	1.95834e+07	1.16885e+07	6.03937e+06	9.3346e+07
1.048	1.95843e+07	1.1687e+07	6.03895e+06	9.33808e+07
1.049	1.95843e+07	1.16873e+07	6.03932e+06	9.3409e+07
1.05	1.95856e+07	1.16898e+07	6.0384e+06	9.3389e+07
1.051	1.95891e+07	1.1691e+07	6.03671e+06	9.3356e+07
1.052	1.95928e+07	1.16912e+07	6.03703e+06	9.33579e+07
1.053	1.95945e+07	1.16922e+07	6.0395e+06	9.33824e+07
1.054	1.95951e+07	1.1694e+07	6.04144e+06	9.33899e+07
1.055	1.95948e+07	1.1696e+07	6.04172e+06	9.33667e+07
1.056	1.95936e+07	1.16968e+07	6.04228e+06	9.33581e+07
1.057	1.95932e+07	1.16961e+07	6.04376e+06	9.33951e+07
1.058	1.95941e+07	1.16942e+07	6.04416e+06	9.34219e+07
1.059	1.95953e+07	1.1692e+07	6.04251e+06	9.34089e+07
1.06	1.95957e+07	1.16925e+07	6.04115e+06	9.34075e+07
1.061	1.95959e+07	1.16948e+07	6.0416e+06	9.34346e+07
1.062	1.9597e+07	1.16952e+07	6.04213e+06	9.34491e+07
1.063	1.95982e+07	1.16947e+07	6.04115e+06	9.34406e+07
1.064	1.96005e+07	1.16952e+07	6.04036e+06	9.34312e+07
1.065	1.96031e+07	1.1696e+07	6.04179e+06	9.3455e+07
1.066	1.96044e+07	1.16973e+07	6.04398e+06	9.34824e+07
1.067	1.96039e+07	1.16992e+07	6.04424e+06	9.34754e+07
1.068	1.96029e+07	1.17002e+07	6.04318e+06	9.34539e+07
1.069	1.96032e+07	1.17003e+07	6.04333e+06	9.3454e+07
1.07	1.9604e+07	1.16986e+07	6.04453e+06	9.34631e+07
1.071	1.96047e+07	1.16955e+07	6.04481e+06	9.3465e+07
1.072	1.96049e+07	1.1694e+07	6.04369e+06	9.347e+07
1.073	1.96033e+07	1.16946e+07	6.04378e+06	9.34782e+07
1.074	1.96024e+07	1.16962e+07	6.04542e+06	93493930
1.075	1.96031e+07	1.16965e+07	6.04572e+06	9.35048e+07
1.076	1.96039e+07	1.16954e+07	6.04414e+06	9.34949e+07
1.077	1.96055e+07	1.1697e+07	6.04342e+06	9.34909e+07
1.078	1.96077e+07	1.17006e+07	6.04447e+06	9.35029e+07
1.079	1.96096e+07	1.17026e+07	6.04513e+06	9.34934e+07
1.08	1.96108e+07	1.17041e+07	6.04418e+06	9.34934e+07
1.081	1.96123e+07	1.17053e+07	6.04349e+06	9.34978e+07
1.082	1.96154e+07	1.17046e+07	6.04487e+06	9.34954e+07
1.083	1.96188e+07	1.17023e+07	6.04684e+06	9.35006e+07
1.084	1.96195e+07	1.16994e+07	6.04744e+06	9.35109e+07
1.085	1.96173e+07	1.1699e+07	6.04762e+06	9.35233e+07
1.086	1.96145e+07	1.17016e+07	6.04877e+06	9.35363e+07
1.087	1.96131e+07	1.17028e+07	6.05006e+06	9.35328e+07
1.088	1.96131e+07	1.17009e+07	6.04979e+06	9.35207e+07
1.089	1.96133e+07	1.16981e+07	6.0482e+06	9.35424e+07
1.09	1.96143e+07	1.16978e+07	6.04763e+06	9.35648e+07
1.091	1.96152e+07	1.16996e+07	6.04783e+06	9.35597e+07
1.092	1.96162e+07	1.16999e+07	6.04686e+06	9.35524e+07
1.093	1.96171e+07	1.16999e+07	6.04503e+06	9.35616e+07
1.094	1.96193e+07	1.17002e+07	6.04474e+06	9.3573e+07
1.095	1.96241e+07	1.17003e+07	6.04654e+06	9.3566e+07
1.096	1.96277e+07	1.17005e+07	6.04846e+06	9.35392e+07
1.097	1.96272e+07	1.17013e+07	6.04934e+06	9.35464e+07
1.098	1.96255e+07	1.17044e+07	6.05041e+06	9.35799e+07
1.099	1.96256e+07	1.17053e+07	6.05211e+06	9.35791e+07
1.1	1.96257e+07	1.17026e+07	6.05298e+06	9.35581e+07
1.101	1.96245e+07	1.16984e+07	6.05187e+06	9.35665e+07
1.102	1.96238e+07	1.16956e+07	6.0504e+06	9.36009e+07
1.103	1.96259e+07	1.16978e+07	6.0504e+06	9.36238e+07
1.104	1.96281e+07	1.17009e+07	6.05046e+06	9.36114e+07
1.105	1.96283e+07	1.17002e+07	6.04957e+06	9.35878e+07
1.106	1.96295e+07	1.17e+07	6.04862e+06	93610597
1.107	1.96334e+07	1.17009e+07	6.04922e+06	9.36426e+07
1.108	1.96377e+07	1.17013e+07	6.05125e+06	9.36287e+07
1.109	1.96392e+07	1.17007e+07	6.05249e+06	9.36089e+07
1.11	19638344	1.17014e+07	6.05244e+06	9.36363e+07
1.111	1.96385e+07	1.17049e+07	6.0525e+06	9.36751e+07
1.112	1.96413e+07	1.17053e+07	6.05296e+06	9.36671e+07
1.113	1.96426e+07	1.1701e+07	6.05291e+06	9.3626e+07
1.114	1.96409e+07	1.16977e+07	6.05238e+06	9.36281e+07
1.115	1.964e+07	1.16978e+07	6.05233e+06	9.36783e+07
1.116	1.96402e+07	1.16993e+07	6.05326e+06	9.36943e+07
1.117	1.96398e+07	1.16995e+07	6.05418e+06	9.36602e+07
1.118	1.9639e+07	1.16982e+07	6.05399e+06	9.36519e+07
1.119	1.96395e+07	1.16989e+07	6.05378e+06	9.36876e+07
1.12	1.96446e+07	1.17013e+07	6.05435e+06	9.37095e+07
1.121	1.96492e+07	1.17027e+07	6.05456e+06	9.36849e+07
1.122	1.96498e+07	1.17033e+07	6.05381e+06	9.36581e+07
1.123	1.96508e+07	1.17058e+07	6.05266e+06	9.36893e+07
1.124	1.96545e+07	1.17085e+07	6.05233e+06	9.37289e+07
1.125	1.96572e+07	1.17075e+07	6.0535e+06	9.37086e+07
1.126	1.96575e+07	1.17044e+07	6.05542e+06	9.36712e+07
1.127	1.96569e+07	1.1702e+07	6.05714e+06	9.36988e+07
1.128	1.96568e+07	1.17039e+07	6.05825e+06	9.37556e+07
1.129	1.96569e+07	1.17061e+07	6.05894e+06	9.37636e+07
1.13	1.96554e+07	1.17051e+07	6.05913e+06	9.37219e+07
1.131	1.96533e+07	1.17028e+07	6.05854e+06	9.37088e+07
1.132	1.96541e+07	1.17015e+07	6.0574e+06	9.3755e+07
1.133	1.9657e+07	1.17025e+07	6.05654e+06	9.37767e+07
1.134	1.96584e+07	1.1703e+07	6.05635e+06	9.37417e+07
1.135	1.96588e+07	1.1703e+07	6.05586e+06	9.37305e+07
1.136	1.96598e+07	1.17043e+07	6.05513e+06	9.37689e+07
1.137	1.96635e+07	1.17053e+07	6.05523e+06	9.37884e+07
1.138	1.96671e+07	1.17041e+07	6.0561e+06	9.37567e+07
1.139	1.96676e+07	1.17036e+07	6.0573e+06	9.3718e+07
1.14	1.96683e+07	1.17044e+07	6.05816e+06	9.37402e+07
1.141	1.96697e+07	1.17064e+07	6.05817e+06	9.37871e+07
1.142	1.96695e+07	1.17071e+07	6.05857e+06	9.37687e+07
1.143	1.9668e+07	1.17049e+07	6.05965e+06	9.37201e+07
1.144	1.96665e+07	1.17023e+07	6.06015e+06	93735550
1.145	1.96679e+07	1.17017e+07	6.05956e+06	9.37919e+07
1.146	1.96702e+07	1.17024e+07	6.05872e+06	9.3809e+07
1.147	1.96698e+07	1.17033e+07	6.05863e+06	9.37723e+07
1.148	1.967e+07	1.17066e+07	6.05855e+06	9.37596e+07
1.149	1.96724e+07	1.17068e+07	6.05784e+06	9.38101e+07
1.15	1.96758e+07	1.17038e+07	6.05815e+06	9.38443e+07
1.151	1.9678e+07	1.1702e+07	6.06026e+06	9.38049e+07
1.152	1.96791e+07	1.1703e+07	6.06237e+06	9.37528e+07
1.153	1.96803e+07	1.17062e+07	6.06264e+06	9.37714e+07
1.154	1.96814e+07	1.17067e+07	6.06181e+06	9.38082e+07
1.155	1.96815e+07	1.17039e+07	6.06198e+06	9.37949e+07
1.156	1.96807e+07	1.17026e+07	6.06263e+06	9.37654e+07
1.157	1.9681e+07	1.17032e+07	6.06228e+06	9.37779e+07
1.158	1.96817e+07	1.17026e+07	6.06136e+06	9.38132e+07
1.159	1.96814e+07	1.1702e+07	6.06156e+06	9.38164e+07
1.16	1.96805e+07	1.17021e+07	6.06296e+06	9.37878e+07
1.161	1.96804e+07	1.17049e+07	6.06336e+06	9.37855e+07
1.162	1.96828e+07	1.17066e+07	6.06256e+06	9.38252e+07
1.163	1.96859e+07	1.17041e+07	6.06231e+06	9.38401e+07
1.164	1.96876e+07	1.17047e+07	6.06283e+06	9.38138e+07
1.165	1.96896e+07	1.17114e+07	6.06262e+06	9.3809e+07
1.166	1.96921e+07	1.17154e+07	6.06106e+06	9.38426e+07
1.167	1.9694e+07	1.17133e+07	6.06038e+06	9.38623e+07
1.168	1.96951e+07	1.17092e+07	6.06248e+06	9.38451e+07
1.169	1.96959e+07	1.17076e+07	6.06543e+06	9.38134e+07
1.17	1.96967e+07	1.17102e+07	6.0665e+06	9.38271e+07
1.171	1.96962e+07	1.1711e+07	6.06692e+06	9.38683e+07
1.172	1.96942e+07	1.17101e+07	6.06838e+06	9.38622e+07
1.173	1.96931e+07	1.17127e+07	6.06956e+06	9.3842e+07
1.174	1.96935e+07	1.17159e+07	6.06906e+06	9.38661e+07
1.175	1.96939e+07	1.17142e+07	6.06742e+06	9.39028e+07
1.176	1.96948e+07	1.1711e+07	6.06678e+06	9.39091e+07
1.177	1.96962e+07	1.17115e+07	6.06724e+06	9.38876e+07
1.178	1.96974e+07	1.17161e+07	6.06662e+06	9.3881e+07
1.179	1.96989e+07	1.17189e+07	6.06521e+06	9.39145e+07
1.18	1.97008e+07	1.17151e+07	6.06537e+06	9.39263e+07
1.181	1.97037e+07	1.17135e+07	6.06737e+06	9.3896e+07
1.182	1.9706e+07	1.17185e+07	6.06905e+06	9.3883e+07
1.183	1.97062e+07	1.17227e+07	6.06893e+06	9.39041e+07
1.184	1.97059e+07	1.17229e+07	6.06898e+06	9.39133e+07
1.185	1.97059e+07	1.17221e+07	6.07101e+06	9.39022e+07
1.186	1.97059e+07	1.17223e+07	6.07279e+06	9.38856e+07
1.187	1.9706e+07	1.17225e+07	6.07202e+06	9.38927e+07
1.188	1.97056e+07	1.17205e+07	6.07042e+06	9.39279e+07
1.189	1.97056e+07	1.17191e+07	6.07022e+06	9.39252e+07
1.19	1.97071e+07	1.17238e+07	6.07048e+06	9.39085e+07
1.191	1.97084e+07	1.17289e+07	6.0698e+06	9.39356e+07
1.192	1.9709e+07	1.17277e+07	6.06915e+06	9.39665e+07
1.193	1.97113e+07	1.17239e+07	6.07044e+06	9.39676e+07
1.194	1.97151e+07	1.1724e+07	6.07297e+06	9.39512e+07
1.195	1.97166e+07	1.17286e+07	6.07383e+06	9.39363e+07
1.196	1.97158e+07	1.17321e+07	6.07281e+06	9.39555e+07
1.197	1.97153e+07	1.17304e+07	6.07259e+06	9.39666e+07
1.198	1.97167e+07	1.1729e+07	6.07378e+06	9.39369e+07
1.199	1.9718e+07	1.17304e+07	6.07447e+06	9.39326e+07
1.2	1.97165e+07	1.17297e+07	6.07391e+06	9.39583e+07
1.201	1.97151e+07	1.17278e+07	6.07377e+06	9.39606e+07
1.202	1.97157e+07	1.17287e+07	6.07531e+06	9.39542e+07
1.203	1.97161e+07	1.17319e+07	6.07666e+06	9.39577e+07
1.204	1.97159e+07	1.17341e+07	6.07593e+06	9.39659e+07
1.205	1.97159e+07	1.1732e+07	6.07476e+06	9.3985e+07
1.206	1.9719e+07	1.17302e+07	6.07482e+06	9.39811e+07
1.207	1.97235e+07	1.17343e+07	6.07503e+06	9.39637e+07
1.208	1.9725e+07	1.17389e+07	6.07371e+06	9.39783e+07
1.209	1.97251e+07	1.17395e+07	6.07244e+06	9.39972e+07
1.21	1.97273e+07	1.17376e+07	6.07397e+06	9.39946e+07
1.211	1.97305e+07	1.17361e+07	6.07719e+06	9.39872e+07
1.212	1.97314e+07	1.17363e+07	6.07892e+06	9.3975e+07
1.213	1.97295e+07	1.17363e+07	6.07907e+06	9.39774e+07
1.214	1.97283e+07	1.17359e+07	6.07978e+06	9.39882e+07
1.215	1.97296e+07	1.17396e+07	6.08119e+06	9.3974e+07
1.216	1.97295e+07	1.17436e+07	6.08142e+06	9.39808e+07
1.217	1.97266e+07	1.17425e+07	6.08001e+06	9.40147e+07
1.218	1.97266e+07	1.17395e+07	6.07908e+06	9.4021e+07
1.219	1.97299e+07	1.17395e+07	6.07944e+06	9.40191e+07
1.22	1.97315e+07	1.17431e+07	6.07901e+06	9.40251e+07
1.221	1.97311e+07	1.17459e+07	6.07716e+06	9.40266e+07
1.222	1.97317e+07	1.17456e+07	6.07619e+06	9.40321e+07
1.223	1.97366e+07	1.17448e+07	6.07756e+06	9.4024e+07
1.224	1.97418e+07	1.17458e+07	6.07934e+06	94006997
1.225	1.97412e+07	1.17469e+07	6.07951e+06	9.4016e+07
1.226	1.97394e+07	1.17483e+07	6.0795e+06	9.40205e+07
1.227	1.97416e+07	1.17502e+07	6.08109e+06	9.40071e+07
1.228	1.97436e+07	1.17521e+07	6.08313e+06	9.40155e+07
1.229	1.97417e+07	1.17526e+07	6.08308e+06	9.40312e+07
1.23	1.97389e+07	1.17503e+07	6.08171e+06	9.40293e+07
1.231	1.97397e+07	1.1749e+07	6.08117e+06	9.40273e+07
1.232	1.9743e+07	1.17522e+07	6.08107e+06	9.40269e+07
1.233	1.97425e+07	1.17554e+07	6.08049e+06	9.4035e+07
1.234	1.97402e+07	1.17556e+07	6.07956e+06	9.40645e+07
1.235	19743270	1.1754e+07	6.07995e+06	9.40809e+07
1.236	1.97492e+07	1.17534e+07	6.08175e+06	9.40766e+07
1.237	1.97508e+07	1.17548e+07	6.08265e+06	9.40746e+07
1.238	1.9749e+07	1.17557e+07	6.08213e+06	9.40782e+07
1.239	1.97493e+07	1.17575e+07	6.08192e+06	9.40823e+07
1.24	1.9753e+07	1.17614e+07	6.08273e+06	9.40752e+07
1.241	1.97548e+07	1.17624e+07	6.08357e+06	9.40641e+07
1.242	1.97517e+07	1.17595e+07	6.0837e+06	9.40661e+07
1.243	1.97502e+07	1.17586e+07	6.08361e+06	9.40717e+07
1.244	1.97529e+07	1.17596e+07	6.08393e+06	9.4065e+07
1.245	1.97542e+07	1.17615e+07	6.08427e+06	9.4067e+07
1.246	1.97519e+07	1.17632e+07	6.08386e+06	9.40883e+07
1.247	1.97506e+07	1.17628e+07	6.0834e+06	9.40939e+07
1.248	1.9754e+07	1.17635e+07	6.08371e+06	9.4083e+07
1.249	1.97584e+07	1.17648e+07	6.084e+06	9.40758e+07
1.25	1.97578e+07	1.17647e+07	6.08357e+06	9.40769e+07
1.251	1.97563e+07	1.17657e+07	6.08305e+06	9.40953e+07
1.252	1.97605e+07	1.17686e+07	6.08306e+06	9.41087e+07
1.253	1.97661e+07	1.17697e+07	6.08375e+06	9.41038e+07
1.254	1.97672e+07	1.17678e+07	6.08495e+06	9.41003e+07
1.255	1.97653e+07	1.17649e+07	6.08605e+06	9.41064e+07
1.256	1.97655e+07	1.17663e+07	6.08692e+06	9.41022e+07
1.257	1.97681e+07	1.17726e+07	6.08773e+06	9.40808e+07
1.258	1.97677e+07	1.1775e+07	6.08866e+06	9.40765e+07
1.259	1.97641e+07	1.17732e+07	6.08902e+06	9.40994e+07
1.26	1.97638e+07	1.17738e+07	6.08868e+06	9.41261e+07
1.261	1.97674e+07	1.17745e+07	6.08807e+06	9.41201e+07
1.262	1.97692e+07	1.1774e+07	6.08724e+06	9.4102e+07
1.263	1.97662e+07	1.17734e+07	6.08622e+06	9.41214e+07
1.264	1.97646e+07	1.17742e+07	6.08548e+06	9.41461e+07
1.265	1.97689e+07	1.17782e+07	6.08572e+06	9.4136e+07
1.266	1.97738e+07	1.17793e+07	6.08701e+06	9.41222e+07
1.267	1.97737e+07	1.17758e+07	6.08857e+06	9.41254e+07
1.268	1.97729e+07	1.17766e+07	6.08975e+06	9.41205e+07
1.269	1.97756e+07	1.17823e+07	6.09023e+06	9.41138e+07
1.27	1.97778e+07	1.17861e+07	6.09045e+06	9.41009e+07
1.271	1.9777e+07	1.17855e+07	6.0908e+06	9.40924e+07
1.272	1.97744e+07	1.17831e+07	6.09098e+06	9.41109e+07
1.273	1.9774e+07	1.17843e+07	6.09067e+06	9.41053e+07
1.274	1.97768e+07	1.17877e+07	6.09001e+06	9.40748e+07
1.275	1.97769e+07	1.17874e+07	6.08975e+06	9.40695e+07
1.276	1.9773e+07	1.17869e+07	6.0898e+06	9.4086e+07
1.277	1.97722e+07	1.17902e+07	6.08981e+06	9.41073e+07
1.278	1.97772e+07	1.17923e+07	6.0899e+06	9.41203e+07
1.279	1.97809e+07	1.17907e+07	6.09033e+06	9.41049e+07
1.28	1.97803e+07	1.17884e+07	6.09081e+06	9.41101e+07
1.281	1.9778e+07	1.17906e+07	6.09088e+06	9.41341e+07
1.282	1.97787e+07	1.17971e+07	6.09085e+06	9.41116e+07
1.283	1.9781e+07	1.17982e+07	6.09132e+06	9.40896e+07
1.284	1.97805e+07	1.17939e+07	6.09246e+06	9.41075e+07
1.285	1.97798e+07	1.17941e+07	6.09335e+06	9.41056e+07
1.286	1.97811e+07	1.17982e+07	6.09333e+06	9.4085e+07
1.287	1.97823e+07	1.18e+07	6.09308e+06	9.40634e+07
1.288	1.97812e+07	1.17992e+07	6.09328e+06	9.40524e+07
1.289	1.9777e+07	1.17996e+07	6.09379e+06	9.4083e+07
1.29	1.97758e+07	1.18032e+07	6.09382e+06	9.40817e+07
1.291	1.9779e+07	1.18049e+07	6.0934e+06	9.40439e+07
1.292	1.978e+07	1.18018e+07	6.09316e+06	9.40368e+07
1.293	1.97782e+07	1.18021e+07	6.09272e+06	9.40573e+07
1.294	1.9778e+07	1.1809e+07	6.09189e+06	9.40777e+07
1.295	1.97812e+07	1.18165e+07	6.09152e+06	9.40906e+07
1.296	1.97848e+07	1.18187e+07	6.09217e+06	9.40839e+07
1.297	1.97851e+07	1.18154e+07	6.09378e+06	9.40844e+07
1.298	1.9784e+07	1.18145e+07	6.09507e+06	9.41036e+07
1.299	1.97851e+07	1.18197e+07	6.09539e+06	9.40855e+07
1.3	1.97846e+07	1.18231e+07	6.09574e+06	9.40585e+07
1.301	1.97817e+07	1.18226e+07	6.09674e+06	9.40748e+07
1.302	1.97799e+07	1.18233e+07	6.09734e+06	9.41142e+07
1.303	1.97803e+07	1.18257e+07	6.09657e+06	9.41283e+07
1.304	1.9781e+07	1.18261e+07	6.09542e+06	9.41231e+07
1.305	1.9781e+07	1.18229e+07	6.09485e+06	9.41224e+07
1.306	1.97793e+07	1.18209e+07	6.09446e+06	9.41506e+07
1.307	1.9779e+07	1.18243e+07	6.09377e+06	9.41745e+07
1.308	1.97813e+07	11827417	6.09352e+06	9.41559e+07
1.309	1.97836e+07	1.18266e+07	6.09448e+06	9.41494e+07
1.31	1.97858e+07	1.18256e+07	6.09589e+06	9.41729e+07
1.311	1.97869e+07	1.18277e+07	6.09628e+06	9.41796e+07
1.312	1.97868e+07	1.18324e+07	6.09567e+06	9.41726e+07
1.313	1.9787e+07	1.18355e+07	6.09615e+06	9.41741e+07
1.314	1.97868e+07	1.18354e+07	6.09782e+06	9.4188e+07
1.315	1.97857e+07	1.18364e+07	6.09842e+06	9.42179e+07
1.316	1.97861e+07	1.18386e+07	6.09775e+06	9.42116e+07
1.317	1.97861e+07	1.18386e+07	6.09727e+06	9.4178e+07
1.318	1.97854e+07	1.18372e+07	6.09749e+06	9.41832e+07
1.319	1.97851e+07	1.18377e+07	6.09769e+06	9.42245e+07
1.32	1.97851e+07	1.18399e+07	6.09749e+06	9.42428e+07
1.321	1.97866e+07	1.18407e+07	6.09799e+06	9.42411e+07
1.322	1.97895e+07	1.18384e+07	6.09945e+06	9.42516e+07
1.323	1.97911e+07	1.18377e+07	6.10024e+06	9.42799e+07
1.324	1.97903e+07	1.18416e+07	6.09927e+06	9.43033e+07
1.325	1.97887e+07	1.18445e+07	6.09845e+06	9.42869e+07
1.326	1.97898e+07	1.18451e+07	6.09897e+06	9.42769e+07
1.327	1.97932e+07	1.18461e+07	6.09972e+06	9.43073e+07
1.328	1.97943e+07	1.18469e+07	6.0998e+06	9.43268e+07
1.329	1.97928e+07	1.18477e+07	6.0995e+06	9.42956e+07
1.33	1.97927e+07	1.18482e+07	6.09993e+06	9.42696e+07
1.331	1.97929e+07	11848687	6.10071e+06	9.4287e+07
1.332	1.97917e+07	1.18515e+07	6.10065e+06	9.43244e+07
1.333	1.97906e+07	1.18535e+07	6.10016e+06	9.43286e+07
1.334	1.97911e+07	1.18529e+07	6.10029e+06	9.43015e+07
1.335	1.97936e+07	1.18516e+07	6.10048e+06	9.42995e+07
1.336	1.97956e+07	1.18522e+07	6.09985e+06	9.43243e+07
1.337	1.97944e+07	1.18548e+07	6.09895e+06	9.43369e+07
1.338	1.97947e+07	1.18569e+07	6.09918e+06	9.43305e+07
1.339	1.97993e+07	1.18572e+07	6.10071e+06	9.43373e+07
1.34	1.98036e+07	1.1858e+07	6.10231e+06	9.4363e+07
1.341	1.98028e+07	1.18597e+07	6.10284e+06	9.43832e+07
1.342	1.97994e+07	1.18606e+07	6.10331e+06	9.4354e+07
1.343	1.97993e+07	1.18618e+07	6.10448e+06	9.43224e+07
1.344	1.98009e+07	1.18656e+07	6.10537e+06	9.43456e+07
1.345	1.97992e+07	1.18677e+07	6.10528e+06	9.43728e+07
1.346	1.97957e+07	1.18669e+07	6.10434e+06	9.43659e+07
1.347	1.97959e+07	1.18652e+07	6.10352e+06	9.43475e+07
1.348	1.97987e+07	1.18647e+07	6.10307e+06	9.43527e+07
1.349	1.97982e+07	1.18663e+07	6.10214e+06	9.43842e+07
1.35	1.97956e+07	1.18668e+07	6.1015e+06	9.44013e+07
1.351	1.97964e+07	1.18662e+07	6.10188e+06	94391664
1.352	1.98012e+07	1.1867e+07	6.10283e+06	9.43896e+07
1.353	1.98058e+07	1.18691e+07	6.10322e+06	9.4402e+07
1.354	1.98062e+07	1.18712e+07	6.10274e+06	9.44076e+07
1.355	1.98049e+07	1.18732e+07	6.10316e+06	9.43923e+07
1.356	1.98065e+07	1.18762e+07	6.10472e+06	9.43809e+07
1.357	1.98091e+07	1.18802e+07	6.10563e+06	9.43965e+07
1.358	1.98092e+07	1.18812e+07	6.10569e+06	9.44201e+07
1.359	1.98067e+07	1.18781e+07	6.10599e+06	9.44115e+07
1.36	1.98069e+07	1.18774e+07	6.10616e+06	9.43851e+07
1.361	1.98096e+07	1.18804e+07	6.10599e+06	9.43908e+07
1.362	1.98096e+07	1.18815e+07	6.1062e+06	9.44149e+07
1.363	1.98077e+07	1.18803e+07	6.10694e+06	9.44258e+07
1.364	1.98092e+07	1.18805e+07	6.10802e+06	9.4423e+07
1.365	1.98139e+07	1.18828e+07	6.10849e+06	9.44295e+07
1.366	1.98161e+07	1.18847e+07	6.10845e+06	9.44496e+07
1.367	1.98148e+07	1.18846e+07	6.10875e+06	9.44587e+07
1.368	1.98141e+07	1.18858e+07	6.10934e+06	9.44481e+07
1.369	1.98179e+07	1.18908e+07	6.11003e+06	9.44461e+07
1.37	1.98219e+07	1.18929e+07	6.11046e+06	9.4459e+07
1.371	1.98213e+07	1.18906e+07	6.11066e+06	9.44548e+07
1.372	1.98194e+07	1.18896e+07	6.11103e+06	9.44387e+07
1.373	1.982e+07	1.18924e+07	6.11111e+06	9.44336e+07
1.374	1.98211e+07	1.18964e+07	6.11095e+06	9.44384e+07
1.375	1.98199e+07	1.18971e+07	6.11126e+06	9.44542e+07
1.376	1.98172e+07	1.18944e+07	6.11176e+06	9.44599e+07
1.377	1.9818e+07	1.18948e+07	6.11192e+06	9.44534e+07
1.378	1.98223e+07	1.18973e+07	6.11159e+06	9.44528e+07
1.379	1.98244e+07	1.18972e+07	6.11136e+06	9.44559e+07
1.38	1.98227e+07	1.18963e+07	6.1119e+06	9.44616e+07
1.381	1.98235e+07	1.18983e+07	6.11299e+06	9.44699e+07
1.382	1.98289e+07	1.19029e+07	6.1138e+06	9.44848e+07
1.383	1.98326e+07	1.19035e+07	6.11452e+06	9.44913e+07
1.384	1.98314e+07	1.19001e+07	6.11586e+06	9.44879e+07
1.385	1.98296e+07	1.19005e+07	6.11708e+06	9.44798e+07
1.386	1.98312e+07	1.19063e+07	6.11787e+06	9.44775e+07
1.387	1.98332e+07	1.19097e+07	6.11851e+06	9.44842e+07
1.388	1.98309e+07	1.1908e+07	6.11908e+06	9.44754e+07
1.389	1.98282e+07	1.19063e+07	6.11924e+06	9.4474e+07
1.39	1.98296e+07	1.19082e+07	6.11854e+06	9.4487e+07
1.391	1.98319e+07	1.19097e+07	6.11736e+06	9.44863e+07
1.392	1.98318e+07	1.19079e+07	6.11676e+06	9.44856e+07
1.393	1.983e+07	1.19061e+07	6.11698e+06	9.45011e+07
1.394	1.98318e+07	1.19086e+07	6.11739e+06	9.45214e+07
1.395	1.98378e+07	1.19113e+07	6.1178e+06	9.45256e+07
1.396	1.98402e+07	1.19107e+07	6.1186e+06	9.45129e+07
1.397	1.98379e+07	1.19101e+07	6.11978e+06	9.45025e+07
1.398	1.98378e+07	1.19129e+07	6.12073e+06	9.45094e+07
1.399	1.98414e+07	1.19183e+07	6.12166e+06	9.45227e+07
1.4	1.98432e+07	1.19194e+07	6.1228e+06	9.45188e+07
1.401	1.98411e+07	1.19169e+07	6.12384e+06	9.45139e+07
1.402	1.98389e+07	1.19153e+07	6.124e+06	9.45181e+07
1.403	1.98409e+07	1.19162e+07	6.12363e+06	9.45205e+07
1.404	1.98438e+07	1.19166e+07	6.12368e+06	9.45144e+07
1.405	1.9842e+07	1.19153e+07	6.12409e+06	9.45007e+07
1.406	1.98398e+07	1.19158e+07	6.12434e+06	9.45109e+07
1.407	1.9843e+07	1.19181e+07	6.12444e+06	9.45502e+07
1.408	1.98473e+07	1.19184e+07	6.12492e+06	9.45621e+07
1.409	1.98478e+07	1.19163e+07	6.12553e+06	9.45432e+07
1.41	1.98465e+07	1.19176e+07	6.12594e+06	9.45481e+07
1.411	1.98481e+07	1.19208e+07	6.12642e+06	9.45804e+07
1.412	1.98525e+07	1.19218e+07	6.1273e+06	9.45926e+07
1.413	1.98535e+07	1.19204e+07	6.12821e+06	9.45697e+07
1.414	1.98511e+07	1.192e+07	6.12843e+06	9.45471e+07
1.415	1.98507e+07	1.19201e+07	6.12812e+06	9.45596e+07
1.416	1.98525e+07	1.19202e+07	6.12835e+06	9.45761e+07
1.417	1.9853e+07	1.19202e+07	6.12933e+06	9.45562e+07
1.418	1.98504e+07	1.19197e+07	6.13016e+06	9.45454e+07
1.419	1.98485e+07	1.19228e+07	6.13045e+06	9.457e+07
1.42	1.98505e+07	1.19242e+07	6.13074e+06	9.45914e+07
1.421	1.98527e+07	1.19216e+07	6.13125e+06	9.45766e+07
1.422	1.98518e+07	1.19207e+07	6.13159e+06	9.45532e+07
1.423	1.98516e+07	1.19241e+07	6.13149e+06	9.4558e+07
1.424	1.98555e+07	1.19269e+07	6.13186e+06	9.45983e+07
1.425	1.986e+07	1.19256e+07	6.1332e+06	9.46155e+07
1.426	1.98607e+07	1.1923e+07	6.13451e+06	9.45877e+07
1.427	1.98591e+07	1.19237e+07	6.13518e+06	9.45813e+07
1.428	1.98589e+07	1.1926e+07	6.13585e+06	9.46118e+07
1.429	1.98602e+07	1.19266e+07	6.13729e+06	9.46211e+07
1.43	1.98601e+07	1.19274e+07	6.13854e+06	9.45908e+07
1.431	1.98581e+07	1.19293e+07	6.13831e+06	9.4567e+07
1.432	1.98575e+07	1.19299e+07	6.13731e+06	9.45902e+07
1.433	1.98587e+07	1.19277e+07	6.13671e+06	9.46276e+07
1.434	1.98589e+07	1.19245e+07	6.13638e+06	9.4607e+07
1.435	1.98587e+07	1.19234e+07	6.13574e+06	9.45808e+07
1.436	1.98598e+07	1.19272e+07	6.13532e+06	9.46166e+07
1.437	1.98619e+07	1.19296e+07	6.13607e+06	9.4663e+07
1.438	1.98635e+07	1.19279e+07	6.13757e+06	9.46524e+07
1.439	1.9864e+07	1.19275e+07	6.13865e+06	9.46154e+07
1.44	1.98649e+07	1.1929e+07	6.1391e+06	9.4611e+07
1.441	1.98656e+07	1.19315e+07	6.14023e+06	9.46463e+07
1.442	1.98663e+07	1.19337e+07	6.14223e+06	9.46594e+07
1.443	1.98667e+07	1.19342e+07	6.14336e+06	9.46289e+07
1.444	1.98662e+07	1.19358e+07	6.14335e+06	9.46201e+07
1.445	1.98662e+07	1.19368e+07	6.1434e+06	9.46502e+07
1.446	1.9867e+07	1.19353e+07	6.14397e+06	9.46593e+07
1.447	1.98678e+07	1.1934e+07	6.14435e+06	9.46274e+07
1.448	1.98684e+07	1.19357e+07	6.14398e+06	94604759
1.449	1.98687e+07	1.19379e+07	6.14365e+06	9.46346e+07
1.45	1.98692e+07	1.19378e+07	6.14421e+06	9.4688e+07
1.451	1.98702e+07	1.19361e+07	6.14489e+06	9.4682e+07
1.452	1.98711e+07	1.19363e+07	6.14481e+06	9.46488e+07
1.453	1.98723e+07	1.19392e+07	6.14501e+06	9.46753e+07
1.454	1.98732e+07	1.1941e+07	6.14629e+06	9.47266e+07
1.455	1.98742e+07	1.19411e+07	6.14729e+06	94724639
1.456	1.98757e+07	1.19423e+07	6.14717e+06	9.46861e+07
1.457	1.98771e+07	1.1942e+07	6.14666e+06	9.46756e+07
1.458	1.9877e+07	1.1941e+07	6.14699e+06	9.47046e+07
1.459	1.98762e+07	1.19417e+07	6.14797e+06	9.47136e+07
1.46	1.98762e+07	1.1943e+07	6.14854e+06	9.46792e+07
1.461	1.98764e+07	1.19453e+07	6.14866e+06	9.46688e+07
1.462	1.98759e+07	1.19469e+07	6.14932e+06	9.4707e+07
1.463	1.9876e+07	1.19464e+07	6.15051e+06	9.47314e+07
1.464	1.9877e+07	1.1946e+07	6.15086e+06	9.47082e+07
1.465	1.9879e+07	1.19473e+07	6.15031e+06	9.46824e+07
1.466	1.98803e+07	1.19488e+07	6.15046e+06	9.47042e+07
1.467	1.98808e+07	1.19499e+07	6.15141e+06	9.4749e+07
1.468	1.98825e+07	1.19502e+07	6.15191e+06	9.4751e+07
1.469	1.98847e+07	1.19504e+07	6.15203e+06	9.47242e+07
1.47	1.98863e+07	1.19507e+07	6.1529e+06	9.47368e+07
1.471	1.98858e+07	1.19515e+07	6.15445e+06	9.47749e+07
1.472	1.98856e+07	1.1954e+07	6.15511e+06	9.47733e+07
1.473	1.98875e+07	1.19569e+07	6.15475e+06	9.47388e+07
1.474	1.98883e+07	1.19571e+07	6.15445e+06	9.47327e+07
1.475	1.98866e+07	1.19562e+07	6.15459e+06	9.47654e+07
1.476	1.98858e+07	1.19557e+07	6.15399e+06	9.4775e+07
1.477	19887148	1.1955e+07	6.15257e+06	9.47433e+07
1.478	1.98884e+07	1.1955e+07	6.15201e+06	9.47352e+07
1.479	1.98884e+07	1.19554e+07	6.15285e+06	9.47759e+07
1.48	1.98891e+07	1.19552e+07	6.15393e+06	9.48084e+07
1.481	1.98924e+07	1.19566e+07	6.15466e+06	9.47961e+07
1.482	1.98964e+07	1.19577e+07	6.15556e+06	9.47728e+07
1.483	1.98968e+07	1.19584e+07	6.15729e+06	9.47804e+07
1.484	1.98953e+07	1.19613e+07	6.15887e+06	9.48037e+07
1.485	1.98963e+07	1.19654e+07	6.15948e+06	9.47975e+07
1.486	1.98986e+07	1.1967e+07	6.15974e+06	9.47789e+07
1.487	1.98991e+07	1.1966e+07	6.16029e+06	9.47872e+07
1.488	1.98981e+07	1.19645e+07	6.16097e+06	9.481e+07
1.489	1.9899e+07	11964885	6.1606e+06	9.48059e+07
1.49	1.99031e+07	1.19657e+07	6.15977e+06	9.47778e+07
1.491	1.99048e+07	1.19647e+07	6.15983e+06	9.47722e+07
1.492	1.99031e+07	1.19645e+07	6.16046e+06	9.47999e+07
1.493	1.9904e+07	1.19653e+07	6.16039e+06	9.48133e+07
1.494	1.9907e+07	1.19667e+07	6.16012e+06	9.4796e+07
1.495	1.99084e+07	1.19676e+07	6.16087e+06	9.47942e+07
1.496	1.99076e+07	1.19677e+07	6.16212e+06	9.482e+07
1.497	1.99074e+07	1.19699e+07	6.16273e+06	9.48409e+07
1.498	1.99109e+07	1.19724e+07	6.16254e+06	9.48362e+07
1.499	1.99149e+07	1.19718e+07	6.16258e+06	9.48258e+07
1.5	1.99145e+07	1.19702e+07	6.16343e+06	9.48267e+07
1.501	1.99131e+07	1.19677e+07	6.16424e+06	9.48257e+07
1.502	1.99152e+07	1.19687e+07	6.16452e+06	9.48107e+07
1.503	1.99172e+07	1.1973e+07	6.16502e+06	9.47988e+07
1.504	1.99166e+07	1.19755e+07	6.16644e+06	9.48098e+07
1.505	1.99151e+07	1.19766e+07	6.16784e+06	9.48192e+07
1.506	1.99162e+07	1.19775e+07	6.16798e+06	9.4814e+07
1.507	1.99201e+07	1.19781e+07	6.16776e+06	9.48034e+07
1.508	1.99217e+07	1.19763e+07	6.16828e+06	9.47958e+07
1.509	1.99202e+07	1.19745e+07	6.16896e+06	9.48038e+07
1.51	1.99216e+07	1.19769e+07	6.16904e+06	9.48134e+07
1.511	1.99259e+07	1.19804e+07	6.1691e+06	9.48129e+07
1.512	1.99277e+07	1.19799e+07	6.17015e+06	9.48206e+07
1.513	1.99266e+07	1.19764e+07	6.17152e+06	9.48288e+07
1.514	1.99261e+07	1.19755e+07	6.17194e+06	9.48289e+07
1.515	1.99294e+07	1.19782e+07	6.17185e+06	9.48238e+07
1.516	1.99318e+07	1.19808e+07	6.17199e+06	9.48206e+07
1.517	1.99297e+07	1.19833e+07	6.17189e+06	9.48299e+07
1.518	1.99282e+07	1.19816e+07	6.17112e+06	9.48275e+07
1.519	1.99306e+07	1.19801e+07	6.17035e+06	9.48109e+07
1.52	1.9933e+07	1.19806e+07	6.17047e+06	9.48073e+07
1.521	19932424	1.19798e+07	6.17092e+06	9.48171e+07
1.522	1.99319e+07	1.19789e+07	6.17125e+06	9.48276e+07
1.523	1.99342e+07	1.19787e+07	6.17128e+06	94837695
1.524	1.99384e+07	1.1979e+07	6.17202e+06	9.48454e+07
1.525	1.9939e+07	1.19768e+07	6.17402e+06	9.48464e+07
1.526	1.99372e+07	1.19745e+07	6.1757e+06	9.48373e+07
1.527	1.99382e+07	1.19767e+07	6.17652e+06	9.48299e+07
1.528	1.99412e+07	1.19812e+07	6.17751e+06	9.48314e+07
1.529	1.99414e+07	1.19836e+07	6.17882e+06	9.48398e+07
1.53	1.99398e+07	1.19839e+07	6.17904e+06	9.48441e+07
1.531	1.99401e+07	1.19832e+07	6.17794e+06	9.48393e+07
1.532	19943484	1.19822e+07	6.17697e+06	9.48341e+07
1.533	1.99458e+07	1.19822e+07	6.17712e+06	9.48338e+07
1.534	1.99437e+07	1.1984e+07	6.17723e+06	9.48383e+07
1.535	1.99425e+07	1.19866e+07	6.17673e+06	9.48374e+07
1.536	1.99452e+07	1.19888e+07	6.17667e+06	9.48341e+07
1.537	1.99478e+07	1.19886e+07	6.17766e+06	9.48426e+07
1.538	1.99466e+07	1.19866e+07	6.17875e+06	9.48499e+07
1.539	1.99454e+07	1.19866e+07	6.17897e+06	9.48471e+07
1.54	1.9948e+07	1.19881e+07	6.17912e+06	9.48509e+07
1.541	1.99514e+07	1.19891e+07	6.17993e+06	9.48664e+07
1.542	1.99514e+07	1.19894e+07	6.18063e+06	9.48757e+07
1.543	1.99496e+07	1.19879e+07	6.18037e+06	9.4863e+07
1.544	1.99505e+07	1.19876e+07	6.18019e+06	9.48475e+07
1.545	1.99531e+07	1.19894e+07	6.18147e+06	9.48428e+07
1.546	1.99539e+07	1.19915e+07	6.18343e+06	9.48357e+07
1.547	1.99519e+07	1.1995e+07	6.1841e+06	9.48274e+07
1.548	1.99512e+07	1.19983e+07	6.18372e+06	9.48261e+07
1.549	1.99537e+07	1.19991e+07	6.18404e+06	9.48271e+07
1.55	1.99549e+07	1.19982e+07	6.18498e+06	9.48339e+07
1.551	1.99525e+07	1.19971e+07	6.18481e+06	9.48366e+07
1.552	1.99517e+07	1.19982e+07	6.18394e+06	9.48295e+07
1.553	1.9955e+07	1.20005e+07	6.18434e+06	94829766
1.554	1.99576e+07	1.20004e+07	6.18577e+06	9.48484e+07
1.555	1.99578e+07	1.19992e+07	6.18653e+06	9.48698e+07
1.556	1.99577e+07	1.19985e+07	6.18644e+06	9.48716e+07
1.557	1.99591e+07	1.19981e+07	6.18719e+06	9.48627e+07
1.558	1.9961e+07	1.19995e+07	6.18885e+06	9.48701e+07
1.559	1.99598e+07	1.20025e+07	6.18933e+06	9.48898e+07
1.56	1.99583e+07	1.20053e+07	6.18834e+06	94891301
1.561	1.99597e+07	1.20068e+07	6.18774e+06	9.48745e+07
1.562	1.99619e+07	1.20058e+07	6.18819e+06	9.48708e+07
1.563	1.99618e+07	1.20045e+07	6.18864e+06	9.48823e+07
1.564	1.99604e+07	1.20056e+07	6.18825e+06	9.48872e+07
1.565	1.99614e+07	1.20073e+07	6.18788e+06	9.48856e+07
1.566	1.99643e+07	1.20082e+07	6.18899e+06	9.48914e+07
1.567	1.99654e+07	1.20079e+07	6.19079e+06	9.4914e+07
1.568	1.99649e+07	1.20066e+07	6.19137e+06	9.49224e+07
1.569	1.99654e+07	1.20069e+07	6.19146e+06	9.4907e+07
1.57	1.9967e+07	1.20089e+07	6.19244e+06	9.48997e+07
1.571	1.99681e+07	1.20107e+07	6.19371e+06	9.49168e+07
1.572	1.99678e+07	1.20132e+07	6.1936e+06	9.49357e+07
1.573	1.99684e+07	1.20149e+07	6.19258e+06	9.4936e+07
1.574	1.99702e+07	1.20136e+07	6.19276e+06	9.49249e+07
1.575	1.99717e+07	1.20119e+07	6.19382e+06	9.49227e+07
1.576	1.99708e+07	1.20128e+07	6.1938e+06	9.49417e+07
1.577	1.997e+07	1.20159e+07	6.19305e+06	9.49474e+07
1.578	1.99712e+07	1.20185e+07	6.19348e+06	9.49317e+07
1.579	1.99722e+07	1.20193e+07	6.19503e+06	9.49379e+07
1.58	1.99724e+07	1.20204e+07	6.19597e+06	9.49678e+07
1.581	1.9973e+07	1.20217e+07	6.19608e+06	9.49818e+07
1.582	1.99743e+07	1.20213e+07	6.19666e+06	9.49727e+07
1.583	1.99753e+07	1.20215e+07	6.19815e+06	9.4974e+07
1.584	1.99762e+07	1.20226e+07	6.1992e+06	9.50019e+07
1.585	1.99778e+07	1.20225e+07	6.19854e+06	9.50273e+07
1.586	1.99793e+07	1.20209e+07	6.198e+06	9.50177e+07
1.587	1.99801e+07	1.20201e+07	6.19905e+06	9.49974e+07
1.588	1.99802e+07	1.20218e+07	6.20015e+06	9.50064e+07
1.589	1.99801e+07	1.2025e+07	6.19973e+06	9.50216e+07
1.59	1.99806e+07	1.20273e+07	6.19919e+06	9.50188e+07
1.591	1.99816e+07	1.20275e+07	6.20027e+06	9.50132e+07
1.592	1.99817e+07	1.20281e+07	6.20165e+06	9.50171e+07
1.593	1.9982e+07	1.20302e+07	6.20126e+06	9.50333e+07
1.594	1.9983e+07	1.20318e+07	6.19998e+06	9.50392e+07
1.595	1.99837e+07	1.20316e+07	6.20033e+06	9.50238e+07
1.596	1.99848e+07	1.20313e+07	6.20161e+06	9.50285e+07
1.597	1.99866e+07	1.20328e+07	6.20193e+06	9.50572e+07
1.598	1.99883e+07	1.20335e+07	6.20171e+06	9.50688e+07
1.599	1.99891e+07	1.20312e+07	6.20283e+06	9.50566e+07
1.6	1.99893e+07	1.20302e+07	6.20499e+06	9.50491e+07
1.601	1.999e+07	1.20331e+07	6.20617e+06	9.50677e+07
1.602	1.99914e+07	1.2036e+07	6.20569e+06	9.50909e+07
1.603	1.99921e+07	1.20362e+07	6.20509e+06	9.50853e+07
1.604	1.99916e+07	1.20347e+07	6.20537e+06	9.50711e+07
1.605	1.99913e+07	1.20355e+07	6.20519e+06	9.50799e+07
1.606	1.99921e+07	1.20384e+07	6.20414e+06	9.50928e+07
1.607	1.99929e+07	1.20391e+07	6.20397e+06	9.50858e+07
1.608	1.99934e+07	1.20372e+07	6.20561e+06	9.50786e+07
1.609	1.99947e+07	1.20372e+07	6.20737e+06	9.50956e+07
1.61	1.99977e+07	1.20392e+07	6.20795e+06	9.51221e+07
1.611	1.99999e+07	1.20396e+07	6.20821e+06	9.51294e+07
1.612	1.99994e+07	1.20383e+07	6.20963e+06	9.51115e+07
1.613	1.99994e+07	1.20391e+07	6.21095e+06	9.51088e+07
1.614	2.00014e+07	1.20432e+07	6.21076e+06	9.5126e+07
1.615	2.00033e+07	1.20452e+07	6.21016e+06	9.51277e+07
1.616	2.00037e+07	1.20429e+07	6.2106e+06	9.51163e+07
1.617	2.00031e+07	1.20405e+07	6.21128e+06	9.51169e+07
1.618	2.00044e+07	1.20416e+07	6.21066e+06	9.51336e+07
1.619	2.00067e+07	1.20441e+07	6.20971e+06	9.51448e+07
1.62	2.00068e+07	1.20451e+07	6.20988e+06	9.5133e+07
1.621	2.00059e+07	1.20451e+07	6.21063e+06	9.51245e+07
1.622	2.00072e+07	1.20469e+07	6.21078e+06	9.51497e+07
1.623	2.00093e+07	1.20499e+07	6.21086e+06	9.51705e+07
1.624	2.001e+07	1.20494e+07	6.21199e+06	9.51568e+07
1.625	2.00097e+07	1.20478e+07	6.21385e+06	9.51439e+07
1.626	2.0011e+07	1.20492e+07	6.2149e+06	9.51644e+07
1.627	2.00145e+07	1.20506e+07	6.21491e+06	9.51936e+07
1.628	2.00167e+07	1.20494e+07	6.2149e+06	9.51997e+07
1.629	2.00156e+07	1.20464e+07	6.21558e+06	9.51834e+07
1.63	2.00152e+07	1.20463e+07	6.21592e+06	9.51806e+07
1.631	2.00176e+07	1.20506e+07	6.21552e+06	9.51904e+07
1.632	2.00192e+07	1.20535e+07	6.21602e+06	9.51823e+07
1.633	2.00189e+07	1.20537e+07	6.21752e+06	9.51688e+07
1.634	2.00172e+07	1.2054e+07	6.21827e+06	9.51727e+07
1.635	2.00179e+07	1.20552e+07	6.21772e+06	95194886
1.636	2.00206e+07	1.20563e+07	6.21721e+06	9.52087e+07
1.637	20020913	1.20564e+07	6.21763e+06	9.51933e+07
1.638	2.00209e+07	1.20564e+07	6.2178e+06	9.51803e+07
1.639	2.00233e+07	1.20582e+07	6.21751e+06	9.52031e+07
1.64	2.00267e+07	1.20599e+07	6.21811e+06	9.52251e+07
1.641	2.00278e+07	1.20582e+07	6.21983e+06	9.52141e+07
1.642	2.0027e+07	1.20554e+07	6.22139e+06	9.52002e+07
1.643	2.00276e+07	1.2056e+07	6.222e+06	9.52172e+07
1.644	2.00308e+07	1.20572e+07	6.2223e+06	9.52446e+07
1.645	2.00326e+07	1.20573e+07	6.22272e+06	9.52472e+07
1.646	2.00295e+07	1.20575e+07	6.22258e+06	9.52326e+07
1.647	2.00275e+07	1.20582e+07	6.22142e+06	9.52397e+07
1.648	2.00294e+07	1.20611e+07	6.22056e+06	9.52598e+07
1.649	2.00308e+07	1.2063e+07	6.22122e+06	9.52531e+07
1.65	2.00304e+07	1.20625e+07	6.2224e+06	9.52312e+07
1.651	2.00301e+07	1.20637e+07	6.22283e+06	9.52309e+07
1.652	2.00327e+07	1.20643e+07	6.22293e+06	9.52565e+07
1.653	2.00364e+07	1.20636e+07	6.22383e+06	9.52795e+07
1.654	2.00368e+07	1.20631e+07	6.22531e+06	9.52699e+07
1.655	2.00362e+07	1.20635e+07	6.2259e+06	9.52556e+07
1.656	2.00384e+07	1.20661e+07	6.2261e+06	9.52663e+07
1.657	2.00417e+07	1.20679e+07	6.2274e+06	9.5277e+07
1.658	2.00424e+07	1.2067e+07	6.22885e+06	9.52688e+07
1.659	2.004e+07	1.20656e+07	6.22874e+06	9.52601e+07
1.66	2.00396e+07	1.20648e+07	6.22757e+06	9.52733e+07
1.661	2.00428e+07	1.20645e+07	6.22701e+06	9.52968e+07
1.662	2.00442e+07	1.20658e+07	6.22734e+06	9.52982e+07
1.663	2.0043e+07	1.20679e+07	6.22728e+06	9.52798e+07
1.664	2.00426e+07	1.20705e+07	6.22681e+06	9.52879e+07
1.665	2.0045e+07	1.20734e+07	6.22744e+06	9.53149e+07
1.666	2.00469e+07	1.20741e+07	6.22945e+06	9.53161e+07
1.667	2.00465e+07	1.20737e+07	6.2311e+06	9.52985e+07
1.668	2.00471e+07	1.20743e+07	6.23175e+06	9.52977e+07
1.669	2.00505e+07	1.20741e+07	6.23202e+06	9.53177e+07
1.67	2.00539e+07	1.20727e+07	6.23266e+06	9.53375e+07
1.671	2.00536e+07	1.20711e+07	6.23321e+06	9.53371e+07
1.672	2.00516e+07	1.20699e+07	6.23281e+06	9.53334e+07
1.673	2.00527e+07	1.20714e+07	6.23272e+06	9.53435e+07
1.674	2.00551e+07	1.20739e+07	6.23408e+06	9.53462e+07
1.675	2.00548e+07	1.2075e+07	6.23572e+06	9.53329e+07
1.676	2.00527e+07	1.20769e+07	6.23616e+06	9.53247e+07
1.677	2.00528e+07	1.20787e+07	6.23582e+06	9.53348e+07
1.678	2.00554e+07	1.20794e+07	6.23586e+06	9.5351e+07
1.679	2.00565e+07	1.20803e+07	6.23626e+06	9.53546e+07
1.68	2.00559e+07	1.20815e+07	6.23579e+06	9.53441e+07
1.681	2.00567e+07	1.20832e+07	6.23509e+06	9.53464e+07
1.682	2.00601e+07	1.20843e+07	6.23605e+06	9.53602e+07
1.683	2.00625e+07	1.20833e+07	6.23778e+06	9.53632e+07
1.684	2.00619e+07	1.20823e+07	6.23875e+06	9.53615e+07
1.685	2.00619e+07	1.20822e+07	6.23923e+06	9.53677e+07
1.686	2.00648e+07	1.20821e+07	6.2402e+06	9.53793e+07
1.687	2.00669e+07	1.2083e+07	6.24159e+06	9.53835e+07
1.688	2.0065e+07	1.20845e+07	6.24201e+06	9.53791e+07
1.689	2.00624e+07	1.20858e+07	6.2412e+06	9.53873e+07
1.69	2.00631e+07	1.20872e+07	6.24041e+06	9.54049e+07
1.691	2.00648e+07	1.20878e+07	6.24065e+06	95406825
1.692	2.00647e+07	1.20883e+07	6.24125e+06	9.53945e+07
1.693	2.0064e+07	1.20895e+07	6.24157e+06	9.53869e+07
1.694	2.00653e+07	1.20902e+07	6.24187e+06	9.53911e+07
1.695	2.00686e+07	1.20903e+07	6.24306e+06	9.54015e+07
1.696	2.00704e+07	1.20911e+07	6.24446e+06	9.54062e+07
1.697	2.00689e+07	1.20919e+07	6.2445e+06	9.54071e+07
1.698	2.00685e+07	1.20931e+07	6.24468e+06	9.54115e+07
1.699	2.0071e+07	1.20944e+07	6.24638e+06	9.54108e+07
1.7	2.00721e+07	1.20945e+07	6.24791e+06	9.54031e+07
1.701	2.00709e+07	1.20941e+07	6.24775e+06	9.54068e+07
1.702	2.00704e+07	1.20934e+07	6.24673e+06	9.54178e+07
1.703	2.00724e+07	1.20922e+07	6.2462e+06	9.54235e+07
1.704	2.00741e+07	1.20928e+07	6.24625e+06	9.54215e+07
1.705	2.00731e+07	1.2095e+07	6.246e+06	9.54116e+07
1.706	2.00723e+07	1.20969e+07	6.24543e+06	9.54137e+07
1.707	2.00741e+07	1.20986e+07	6.24577e+06	9.54277e+07
1.708	2.0076e+07	1.20999e+07	6.24698e+06	9.54323e+07
1.709	2.00761e+07	1.21009e+07	6.2472e+06	9.54329e+07
1.71	2.00763e+07	1.21018e+07	6.24712e+06	9.54366e+07
1.711	2.00788e+07	1.21015e+07	6.24792e+06	9.54343e+07
1.712	2.00816e+07	1.21013e+07	6.24907e+06	9.54352e+07
1.713	2.00824e+07	1.21011e+07	6.24913e+06	9.5437e+07
1.714	2.0082e+07	1.20999e+07	6.24814e+06	9.5446e+07
1.715	2.00814e+07	1.20991e+07	6.24735e+06	9.54654e+07
1.716	2.00821e+07	1.20998e+07	6.2475e+06	9.54636e+07
1.717	2.00826e+07	1.21011e+07	6.2483e+06	9.5448e+07
1.718	2.00813e+07	1.21024e+07	6.24842e+06	9.54493e+07
1.719	2.00814e+07	1.21038e+07	6.2483e+06	9.54491e+07
1.72	2.00831e+07	1.21047e+07	6.24856e+06	9.54455e+07
1.721	2.00842e+07	1.21062e+07	6.24862e+06	9.54493e+07
1.722	2.00836e+07	1.21062e+07	6.24815e+06	9.54458e+07
1.723	2.00839e+07	1.21054e+07	6.24808e+06	9.54489e+07
1.724	2.00859e+07	1.21058e+07	6.24881e+06	9.54542e+07
1.725	2.00875e+07	1.2106e+07	6.24961e+06	9.54481e+07
1.726	2.00883e+07	1.2104e+07	6.24988e+06	9.54533e+07
1.727	2.00897e+07	1.21011e+07	6.25008e+06	9.5472e+07
1.728	2.00921e+07	1.21e+07	6.25088e+06	9.54727e+07
1.729	2.00934e+07	1.21006e+07	6.25166e+06	9.54687e+07
1.73	2.00933e+07	1.2101e+07	6.25187e+06	9.54677e+07
1.731	2.00931e+07	1.21003e+07	6.25175e+06	9.54708e+07
1.732	2.00936e+07	1.21005e+07	6.2514e+06	9.54891e+07
1.733	2.00939e+07	1.21011e+07	6.25102e+06	9.54928e+07
1.734	2.0094e+07	1.2102e+07	6.25056e+06	9.54813e+07
1.735	2.00945e+07	1.21024e+07	6.24989e+06	9.54847e+07
1.736	2.00961e+07	1.2102e+07	6.24998e+06	9.54814e+07
1.737	2.00982e+07	1.2102e+07	6.2513e+06	9.54704e+07
1.738	2.00992e+07	1.21034e+07	6.25221e+06	9.54755e+07
1.739	2.01005e+07	1.21043e+07	6.25255e+06	9.54796e+07
1.74	2.0102e+07	1.21041e+07	6.2534e+06	9.54885e+07
1.741	2.01031e+07	1.21043e+07	6.25472e+06	9.54973e+07
1.742	2.01037e+07	1.21054e+07	6.25539e+06	9.54851e+07
1.743	2.01037e+07	1.21069e+07	6.25499e+06	9.54817e+07
1.744	2.01043e+07	1.21062e+07	6.2544e+06	9.54993e+07
1.745	2.0105e+07	1.21035e+07	6.25437e+06	9.55026e+07
1.746	2.01052e+07	1.21032e+07	6.25415e+06	9.55006e+07
1.747	2.0106e+07	1.21055e+07	6.25362e+06	9.55038e+07
1.748	2.01076e+07	1.21073e+07	6.25356e+06	9.55031e+07
1.749	2.01084e+07	1.21079e+07	6.25383e+06	9.55138e+07
1.75	2.01082e+07	1.21089e+07	6.25425e+06	9.55187e+07
1.751	2.01083e+07	1.21118e+07	6.25455e+06	9.55084e+07
1.752	2.01099e+07	1.21136e+07	6.255e+06	9.55167e+07
1.753	2.01124e+07	1.21123e+07	6.25614e+06	9.55281e+07
1.754	2.01134e+07	1.21119e+07	6.25757e+06	9.55196e+07
1.755	2.01135e+07	1.21137e+07	6.25839e+06	9.55166e+07
1.756	2.01153e+07	12114403	6.25851e+06	9.55216e+07
1.757	2.01177e+07	1.21126e+07	6.2586e+06	9.55358e+07
1.758	2.01179e+07	1.21108e+07	6.25907e+06	9.55563e+07
1.759	2.01172e+07	1.21118e+07	6.25935e+06	9.55517e+07
1.76	2.01179e+07	1.2115e+07	6.25937e+06	9.55382e+07
1.761	2.01187e+07	1.2116e+07	6.25968e+06	9.55444e+07
1.762	2.0118e+07	1.2116e+07	6.26042e+06	9.55433e+07
1.763	2.01166e+07	1.2118e+07	6.26098e+06	9.55364e+07
1.764	2.01174e+07	1.21203e+07	6.26087e+06	9.55402e+07
1.765	2.01204e+07	1.21207e+07	6.26069e+06	9.5544e+07
1.766	2.01221e+07	1.21198e+07	6.26095e+06	9.55514e+07
1.767	2.01218e+07	1.21198e+07	6.26121e+06	9.55525e+07
1.768	2.01219e+07	1.21215e+07	6.26108e+06	9.55414e+07
1.769	2.01242e+07	1.21217e+07	6.26133e+06	9.55507e+07
1.77	2.01268e+07	1.21192e+07	6.26236e+06	9.55701e+07
1.771	2.01271e+07	1.21191e+07	6.26345e+06	9.55673e+07
1.772	2.01274e+07	1.2122e+07	6.26417e+06	9.55663e+07
1.773	2.01297e+07	1.21239e+07	6.26448e+06	9.55688e+07
1.774	2.01305e+07	1.21239e+07	6.26462e+06	9.55736e+07
1.775	2.01284e+07	1.21235e+07	6.26443e+06	9.55909e+07
1.776	2.01277e+07	1.21242e+07	6.26363e+06	9.55915e+07
1.777	2.01296e+07	1.21254e+07	6.26312e+06	9.55877e+07
1.778	2.01317e+07	1.21251e+07	6.26367e+06	9.55986e+07
1.779	2.01318e+07	1.21259e+07	6.2649e+06	9.55961e+07
1.78	2.01306e+07	1.21285e+07	6.26598e+06	9.55829e+07
1.781	2.01319e+07	1.21303e+07	6.26655e+06	9.55818e+07
1.782	2.01354e+07	1.21304e+07	6.26752e+06	9.55884e+07
1.783	2.01369e+07	1.21294e+07	6.26865e+06	9.55995e+07
1.784	2.01365e+07	1.21295e+07	6.26913e+06	9.5605e+07
1.785	2.01373e+07	1.21315e+07	6.26925e+06	9.55967e+07
1.786	2.01398e+07	1.2132e+07	6.26951e+06	9.55973e+07
1.787	2.0141e+07	1.21305e+07	6.26956e+06	9.56047e+07
1.788	2.01397e+07	1.21293e+07	6.26908e+06	9.56002e+07
1.789	2.01399e+07	1.21296e+07	6.26864e+06	9.56025e+07
1.79	2.01437e+07	1.21304e+07	6.26871e+06	9.56098e+07
1.791	2.01458e+07	1.21311e+07	6.2692e+06	9.56116e+07
1.792	2.01436e+07	1.21331e+07	6.26924e+06	9.56158e+07
1.793	2.01422e+07	1.21359e+07	6.26897e+06	9.56138e+07
1.794	2.01445e+07	1.21378e+07	6.26952e+06	9.56195e+07
1.795	2.01473e+07	1.21376e+07	6.27105e+06	9.56365e+07
1.796	2.01477e+07	1.21377e+07	6.27216e+06	9.56387e+07
1.797	2.01472e+07	1.21393e+07	6.27275e+06	9.56251e+07
1.798	2.01496e+07	1.21397e+07	6.27328e+06	9.56231e+07
1.799	2.01527e+07	1.21384e+07	6.27366e+06	9.56294e+07
1.8	2.01527e+07	1.21359e+07	6.2739e+06	9.56396e+07
1.801	2.0152e+07	1.21346e+07	6.27354e+06	9.56476e+07
1.802	2.01539e+07	1.2136e+07	6.27349e+06	9.5644e+07
1.803	2.01567e+07	1.21374e+07	6.2745e+06	9.56507e+07
1.804	2.01566e+07	1.21386e+07	6.27543e+06	9.56525e+07
1.805	2.0154e+07	1.21413e+07	6.27562e+06	9.56386e+07
1.806	2.01537e+07	1.21433e+07	6.27559e+06	9.56375e+07
1.807	2.01568e+07	1.21432e+07	6.2758e+06	9.56459e+07
1.808	2.01585e+07	1.21428e+07	6.2761e+06	9.56496e+07
1.809	2.01574e+07	1.21433e+07	6.27567e+06	9.56559e+07
1.81	2.01581e+07	1.21448e+07	6.27508e+06	9.56494e+07
1.811	2.01615e+07	1.21456e+07	6.27547e+06	9.56443e+07
1.812	20163877	1.21435e+07	6.27634e+06	9.56576e+07
1.813	2.01637e+07	1.21426e+07	6.27707e+06	9.56621e+07
1.814	2.01637e+07	1.21442e+07	6.27813e+06	9.56566e+07
1.815	2.0167e+07	1.2145e+07	6.27939e+06	9.56589e+07
1.816	2.01696e+07	1.21456e+07	6.28036e+06	9.5661e+07
1.817	2.01678e+07	1.21469e+07	6.28056e+06	9.56683e+07
1.818	2.01657e+07	1.21483e+07	6.2795e+06	9.56704e+07
1.819	2.01679e+07	1.21485e+07	6.27869e+06	9.56655e+07
1.82	2.01717e+07	1.21476e+07	6.27903e+06	9.56798e+07
1.821	2.01717e+07	1.21479e+07	6.27962e+06	9.56926e+07
1.822	2.01702e+07	1.21504e+07	6.28021e+06	9.56862e+07
1.823	2.0171e+07	1.21529e+07	6.28085e+06	9.56778e+07
1.824	2.01736e+07	1.2154e+07	6.28177e+06	9.56774e+07
1.825	2.01747e+07	1.21539e+07	6.28276e+06	9.56844e+07
1.826	2.01744e+07	1.21547e+07	6.28314e+06	9.56975e+07
1.827	2.01754e+07	1.21567e+07	6.28349e+06	9.56958e+07
1.828	2.01784e+07	1.21572e+07	6.28431e+06	9.56883e+07
1.829	2.018e+07	1.21559e+07	6.28481e+06	9.5693e+07
1.83	2.0178e+07	1.21541e+07	6.28433e+06	9.56937e+07
1.831	2.01767e+07	1.21532e+07	6.28373e+06	9.56928e+07
1.832	2.01799e+07	1.21529e+07	6.28367e+06	9.56978e+07
1.833	2.01834e+07	1.21523e+07	6.28369e+06	9.57003e+07
1.834	2.01821e+07	1.2154e+07	6.28357e+06	9.57062e+07
1.835	2.01796e+07	1.21585e+07	6.28335e+06	9.5707e+07
1.836	2.01811e+07	1.21621e+07	6.28378e+06	9.57005e+07
1.837	2.01839e+07	1.21629e+07	6.28486e+06	9.57117e+07
1.838	2.01843e+07	1.21637e+07	6.28585e+06	9.57337e+07
1.839	2.0184e+07	1.21658e+07	6.28658e+06	9.57349e+07
1.84	2.01852e+07	1.21664e+07	6.28736e+06	9.57229e+07
1.841	2.01873e+07	1.2165e+07	6.28798e+06	9.5721e+07
1.842	2.01878e+07	1.21636e+07	6.28807e+06	9.57296e+07
1.843	2.01862e+07	1.2164e+07	6.28763e+06	9.57409e+07
1.844	2.01875e+07	1.21653e+07	6.28739e+06	9.5738e+07
1.845	2.01912e+07	1.2165e+07	6.288e+06	9.57355e+07
1.846	2.01925e+07	1.21651e+07	6.28863e+06	9.57491e+07
1.847	2.01897e+07	1.21679e+07	6.28878e+06	9.57509e+07
1.848	2.01871e+07	1.21715e+07	6.28901e+06	9.57387e+07
1.849	2.01886e+07	1.21735e+07	6.2895e+06	9.57341e+07
1.85	2.01904e+07	1.2173e+07	6.28983e+06	9.5743e+07
1.851	2.01902e+07	1.21735e+07	6.2896e+06	9.57571e+07
1.852	2.0191e+07	1.21755e+07	6.28927e+06	9.57594e+07
1.853	2.01935e+07	1.21763e+07	6.28959e+06	9.57605e+07
1.854	2.01954e+07	1.21761e+07	6.29027e+06	9.57814e+07
1.855	2.01946e+07	1.2177e+07	6.29085e+06	9.58018e+07
1.856	2.01942e+07	1.21786e+07	6.29148e+06	9.57979e+07
1.857	2.01974e+07	1.21786e+07	6.29265e+06	9.57915e+07
1.858	20200328	1.21773e+07	6.29381e+06	9.57978e+07
1.859	2.01997e+07	1.21773e+07	6.29397e+06	9.58069e+07
1.86	2.01984e+07	1.21795e+07	6.29318e+06	9.58058e+07
1.861	2.01991e+07	1.2181e+07	6.29224e+06	9.57933e+07
1.862	2.0201e+07	1.21802e+07	6.29171e+06	9.58024e+07
1.863	2.02015e+07	1.218e+07	6.29132e+06	9.58269e+07
1.864	2.02004e+07	1.21817e+07	6.2913e+06	9.58275e+07
1.865	2.0201e+07	1.21842e+07	6.29187e+06	9.5814e+07
1.866	2.0203e+07	1.21867e+07	6.29299e+06	9.58109e+07
1.867	2.02032e+07	1.21883e+07	6.29416e+06	9.58203e+07
1.868	2.0202e+07	1.21897e+07	6.29467e+06	9.58311e+07
1.869	2.02028e+07	1.21911e+07	6.29525e+06	9.58246e+07
1.87	2.02055e+07	1.21904e+07	6.29631e+06	9.58186e+07
1.871	2.02065e+07	1.21892e+07	6.29688e+06	9.58387e+07
1.872	2.0205e+07	1.21896e+07	6.29648e+06	9.58536e+07
1.873	2.02046e+07	1.21894e+07	6.29587e+06	9.58425e+07
1.874	2.02071e+07	1.21877e+07	6.29545e+06	9.58355e+07
1.875	2.0209e+07	1.21862e+07	6.29507e+06	9.58411e+07
1.876	2.02084e+07	1.21867e+07	6.29455e+06	9.58477e+07
1.877	2.02087e+07	1.21898e+07	6.29409e+06	9.58454e+07
1.878	2.02098e+07	1.21926e+07	6.29417e+06	9.58287e+07
1.879	2.02102e+07	12194320	6.29468e+06	9.58361e+07
1.88	2.02092e+07	1.21971e+07	6.2952e+06	9.58647e+07
1.881	2.02089e+07	1.21994e+07	6.29586e+06	9.58694e+07
1.882	2.02117e+07	1.21996e+07	6.29682e+06	9.58609e+07
1.883	2.02144e+07	1.21993e+07	6.29771e+06	9.58644e+07
1.884	2.02137e+07	1.21994e+07	6.29805e+06	9.5873e+07
1.885	2.0213e+07	12199782	6.29779e+06	9.5879e+07
1.886	2.02148e+07	1.21993e+07	6.29765e+06	9.58737e+07
1.887	2.02172e+07	1.21973e+07	6.2979e+06	9.58679e+07
1.888	2.02178e+07	1.21964e+07	6.29801e+06	9.58881e+07
1.889	2.02166e+07	1.21985e+07	6.29828e+06	9.59019e+07
1.89	2.02168e+07	1.2201e+07	6.29888e+06	9.58876e+07
1.891	2.02182e+07	1.22027e+07	6.29928e+06	9.58762e+07
1.892	2.02178e+07	1.22046e+07	6.29941e+06	9.58762e+07
1.893	2.02167e+07	1.2206e+07	6.2992e+06	95879244
1.894	2.02186e+07	1.2207e+07	6.29908e+06	9.58802e+07
1.895	2.02212e+07	1.22074e+07	6.29928e+06	9.58667e+07
1.896	2.02216e+07	1.22077e+07	6.29946e+06	9.58669e+07
1.897	2.02207e+07	1.22099e+07	6.29977e+06	9.58927e+07
1.898	2.02214e+07	1.22112e+07	6.30045e+06	9.58963e+07
1.899	2.02249e+07	1.22096e+07	6.30143e+06	9.58856e+07
1.9	2.02271e+07	1.22084e+07	6.30247e+06	9.58945e+07
1.901	2.02261e+07	1.2209e+07	6.30288e+06	9.59046e+07
1.902	2.02263e+07	1.22103e+07	6.30257e+06	9.59025e+07
1.903	2.02285e+07	1.22108e+07	6.30202e+06	9.58955e+07
1.904	2.02294e+07	1.22104e+07	6.30127e+06	9.58838e+07
1.905	2.02288e+07	1.22107e+07	6.30046e+06	9.58958e+07
1.906	2.02285e+07	1.22123e+07	6.30024e+06	9.59128e+07
1.907	2.02304e+07	1.22137e+07	6.3009e+06	9.5901e+07
1.908	2.02324e+07	1.22151e+07	6.30201e+06	9.58928e+07
1.909	2.0231e+07	1.2218e+07	6.30301e+06	9.5897e+07
1.91	2.02301e+07	1.22208e+07	6.30389e+06	9.58952e+07
1.911	2.0233e+07	1.22219e+07	6.30491e+06	9.58955e+07
1.912	2.0236e+07	1.22209e+07	6.30587e+06	9.5888e+07
1.913	2.02361e+07	1.22204e+07	6.30639e+06	9.5884e+07
1.914	2.02352e+07	1.22216e+07	6.30652e+06	9.59063e+07
1.915	2.02362e+07	1.22214e+07	6.30652e+06	9.59057e+07
1.916	2.02384e+07	1.2219e+07	6.3062e+06	9.58908e+07
1.917	2.02384e+07	1.22177e+07	6.30552e+06	9.58945e+07
1.918	2.02376e+07	1.22184e+07	6.30483e+06	9.58961e+07
1.919	2.02398e+07	1.22197e+07	6.30465e+06	9.58914e+07
1.92	2.02424e+07	1.22213e+07	6.30482e+06	9.58893e+07
1.921	2.02421e+07	1.22235e+07	6.3051e+06	9.58784e+07
1.922	2.02406e+07	1.22268e+07	6.30564e+06	9.58815e+07
1.923	2.02412e+07	1.22294e+07	6.30642e+06	9.58992e+07
1.924	2.02447e+07	1.22289e+07	6.30742e+06	9.58918e+07
1.925	2.02465e+07	1.22282e+07	6.30834e+06	9.58901e+07
1.926	2.02452e+07	1.22295e+07	6.30897e+06	9.59052e+07
1.927	2.02453e+07	1.22302e+07	6.30942e+06	9.5905e+07
1.928	2.02482e+07	1.22292e+07	6.30961e+06	9.58948e+07
1.929	2.02497e+07	1.22269e+07	6.30958e+06	9.58832e+07
1.93	2.02493e+07	1.22258e+07	6.3096e+06	9.58796e+07
1.931	2.02493e+07	1.22274e+07	6.30984e+06	9.58996e+07
1.932	2.02509e+07	1.2229e+07	6.31027e+06	9.59015e+07
1.933	2.02519e+07	1.22296e+07	6.31049e+06	9.58814e+07
1.934	2.02498e+07	1.22316e+07	6.31034e+06	9.58802e+07
1.935	2.02484e+07	1.2234e+07	6.31017e+06	9.58797e+07
1.936	20250872	1.22346e+07	6.31009e+06	9.58718e+07
1.937	2.02536e+07	1.22349e+07	6.31009e+06	9.58727e+07
1.938	2.02528e+07	1.22358e+07	6.31024e+06	9.58655e+07
1.939	2.02516e+07	1.22384e+07	6.31074e+06	9.58631e+07
1.94	2.02531e+07	1.22401e+07	6.31148e+06	9.58787e+07
1.941	2.02561e+07	1.22389e+07	6.31233e+06	9.58678e+07
1.942	2.0257e+07	1.22375e+07	6.31346e+06	9.5857e+07
1.943	2.02565e+07	1.22377e+07	6.31461e+06	9.5873e+07
1.944	2.02583e+07	1.22382e+07	6.31523e+06	9.58749e+07
1.945	2.02608e+07	1.22377e+07	6.31527e+06	9.58703e+07
1.946	2.02599e+07	1.22368e+07	6.31481e+06	9.58685e+07
1.947	2.02579e+07	1.22361e+07	6.31409e+06	9.58565e+07
1.948	2.02588e+07	1.22364e+07	6.31359e+06	9.58607e+07
1.949	2.02617e+07	1.2237e+07	6.31358e+06	9.58715e+07
1.95	2.02627e+07	1.22378e+07	6.31405e+06	9.58638e+07
1.951	2.02608e+07	1.2241e+07	6.31488e+06	9.58641e+07
1.952	2.02606e+07	1.22449e+07	6.31576e+06	9.58656e+07
1.953	2.02635e+07	1.22465e+07	6.31651e+06	9.58571e+07
1.954	2.02651e+07	1.22459e+07	6.31706e+06	9.58634e+07
1.955	2.02642e+07	1.22466e+07	6.3173e+06	9.58573e+07
1.956	2.02641e+07	1.22481e+07	6.31754e+06	9.58444e+07
1.957	2.02661e+07	1.22476e+07	6.31764e+06	9.58538e+07
1.958	2.02674e+07	1.22455e+07	6.31734e+06	9.58561e+07
1.959	2.0266e+07	1.22442e+07	6.31696e+06	9.58542e+07
1.96	2.02654e+07	1.22437e+07	6.3164e+06	9.58613e+07
1.961	2.02682e+07	1.2243e+07	6.31588e+06	9.58566e+07
1.962	2.02706e+07	1.22427e+07	6.31589e+06	9.58499e+07
1.963	2.0269e+07	1.22444e+07	6.3162e+06	9.58546e+07
1.964	2.02671e+07	1.22488e+07	6.31649e+06	9.58453e+07
1.965	2.02687e+07	1.22518e+07	6.31696e+06	9.58365e+07
1.966	2.02716e+07	1.22518e+07	6.31791e+06	9.58436e+07
1.967	2.02717e+07	1.22525e+07	6.31921e+06	9.58477e+07
1.968	2.02704e+07	1.22549e+07	6.32011e+06	9.58565e+07
1.969	2.02717e+07	1.22564e+07	6.32052e+06	9.58609e+07
1.97	2.02747e+07	1.22554e+07	6.32089e+06	9.58493e+07
1.971	2.02749e+07	1.22533e+07	6.32113e+06	9.58477e+07
1.972	2.02738e+07	1.22535e+07	6.32108e+06	9.58521e+07
1.973	2.0275e+07	1.22543e+07	6.32113e+06	9.58462e+07
1.974	2.02781e+07	1.22531e+07	6.3212e+06	9.58454e+07
1.975	2.02786e+07	1.22524e+07	6.32141e+06	9.58503e+07
1.976	2.02758e+07	1.22547e+07	6.32164e+06	9.58493e+07
1.977	2.0275e+07	1.22578e+07	6.32122e+06	9.58486e+07
1.978	2.02774e+07	1.22586e+07	6.32052e+06	9.5839e+07
1.979	2.02781e+07	1.22579e+07	6.31997e+06	9.58282e+07
1.98	2.02761e+07	1.22599e+07	6.31963e+06	9.583e+07
1.981	2.02758e+07	1.22647e+07	6.31967e+06	9.58257e+07
1.982	2.02787e+07	1.22667e+07	6.32016e+06	9.58141e+07
1.983	2.02812e+07	1.22657e+07	6.32126e+06	9.58095e+07
1.984	2.0281e+07	1.22662e+07	6.32262e+06	9.58174e+07
1.985	2.02814e+07	1.2268e+07	6.3236e+06	9.58349e+07
1.986	2.02845e+07	1.22678e+07	6.32438e+06	9.58426e+07
1.987	2.02871e+07	1.22659e+07	6.32484e+06	9.58315e+07
1.988	2.02859e+07	1.22649e+07	6.32461e+06	9.58311e+07
1.989	2.02841e+07	1.22667e+07	6.32368e+06	9.58436e+07
1.99	2.02853e+07	1.22678e+07	6.32268e+06	9.58405e+07
1.991	2.02872e+07	1.22659e+07	6.32225e+06	9.58293e+07
1.992	2.02867e+07	1.22659e+07	6.32238e+06	9.58319e+07
1.993	2.02852e+07	1.22699e+07	6.32289e+06	9.58474e+07
1.994	2.02859e+07	1.22739e+07	6.32343e+06	9.5857e+07
1.995	2.02886e+07	1.22757e+07	6.32417e+06	9.58459e+07
1.996	2.02891e+07	1.22761e+07	6.32515e+06	9.58349e+07
1.997	2.02883e+07	1.2278e+07	6.32576e+06	9.58464e+07
1.998	2.02903e+07	12280921	6.32629e+06	9.58574e+07

## Sheet: Figure 6bc
h-BN/Ni(111)		h-BN		Graphene/Ni(111)		Graphene
# Freq. (inverse cm)	PDOS (norm. arb.)	# Freq. (inverse cm)	PDOS (norm. arb.)	# Freq. (inverse cm)	PDOS (norm. arb.)	# Freq. (inverse cm)	PDOS (norm. arb.)
0	0	0	0	0	0	0	0
8.34119	0	8.34119	0	8.34119	0	8.34119	0
16.6824	0.000206044	16.6824	0.000144438	16.6824	8.73924e-06	16.6824	0.000185047
25.0236	0.000407224	25.0236	0.000284497	25.0236	2.08618e-05	25.0236	0.000422098
33.3648	0.000765941	33.3648	0.000557243	33.3648	4.33293e-05	33.3648	0.000843798
41.7059	0.00131181	41.7059	0.00105498	41.7059	7.54639e-05	41.7059	0.00134771
50.0471	0.00193149	50.0471	0.00176801	50.0471	0.000116543	50.0471	0.001959
58.3883	0.00248841	58.3883	0.00248884	58.3883	0.000219208	58.3883	0.00284636
66.7295	0.00290504	66.7295	0.00309486	66.7295	0.00041821	66.7295	0.0039478
75.0707	0.00327656	75.0707	0.00368305	75.0707	0.000609183	75.0707	0.0048335
83.4119	0.00367854	83.4119	0.00424923	83.4119	0.000666817	83.4119	0.00517748
91.7531	0.00394733	91.7531	0.00466832	91.7531	0.000594373	91.7531	0.00528315
100.094	0.00396002	100.094	0.00491178	100.094	0.000513676	100.094	0.00571522
108.435	0.00375658	108.435	0.00504527	108.435	0.00055491	108.435	0.00641168
116.777	0.00342468	116.777	0.00509888	116.777	0.000815033	116.777	0.00669155
125.118	0.0031018	125.118	0.00503589	125.118	0.00122743	125.118	0.00620441
133.459	0.00297579	133.459	0.00484201	133.459	0.00148817	133.459	0.00537087
141.8	0.00307963	141.8	0.0044687	141.8	0.00139288	141.8	0.00483134
150.141	0.00326219	150.141	0.00379148	150.141	0.00114186	150.141	0.00473024
158.483	0.00332556	158.483	0.00294497	158.483	0.00102232	158.483	0.00496991
166.824	0.00308926	166.824	0.00224863	166.824	0.000957278	166.824	0.00533563
175.165	0.00248781	175.165	0.00180532	175.165	0.000747251	175.165	0.00522993
183.506	0.00168533	183.506	0.0014999	183.506	0.000435211	183.506	0.00432716
191.847	0.00107203	191.847	0.00123114	191.847	0.000210417	191.847	0.00313888
200.189	0.000809939	200.189	0.00105606	200.189	0.000138834	200.189	0.00247669
208.53	0.000680493	208.53	0.000971216	208.53	0.000202325	208.53	0.00244022
216.871	0.000536109	216.871	0.000828366	216.871	0.000406049	216.871	0.00243925
225.212	0.000420228	225.212	0.000576402	225.212	0.000616633	225.212	0.00215834
233.553	0.000348656	233.553	0.000336438	233.553	0.000625499	233.553	0.00179667
241.894	0.000293592	241.894	0.000211062	241.894	0.000410679	241.894	0.00156789
250.236	0.000232504	250.236	0.000161703	250.236	0.000161518	250.236	0.00140117
258.577	0.000158566	258.577	0.000128158	258.577	4.0129e-05	258.577	0.00115141
266.918	0.000112171	266.918	0.000100456	266.918	2.09405e-05	266.918	0.000855939
275.259	9.84222e-05	275.259	7.85588e-05	275.259	2.26576e-05	275.259	0.000637627
283.6	8.41969e-05	283.6	6.05942e-05	283.6	1.92346e-05	283.6	0.000521746
291.942	6.28625e-05	291.942	4.62743e-05	291.942	1.14525e-05	291.942	0.000450682
300.283	4.28958e-05	300.283	3.67221e-05	300.283	6.28849e-06	300.283	0.000397977
308.624	3.19195e-05	308.624	3.01384e-05	308.624	5.31374e-06	308.624	0.00033878
316.965	2.77579e-05	316.965	2.47854e-05	316.965	5.15206e-06	316.965	0.00024958
325.306	2.48185e-05	325.306	2.11696e-05	325.306	3.97796e-06	325.306	0.000155574
333.648	2.03246e-05	333.648	1.88065e-05	333.648	2.30064e-06	333.648	8.85592e-05
341.989	1.42764e-05	341.989	1.61484e-05	341.989	1.19351e-06	341.989	5.13901e-05
350.33	9.82293e-06	350.33	1.26628e-05	350.33	8.41729e-07	350.33	3.14298e-05
358.671	7.91666e-06	358.671	9.27159e-06	358.671	7.57923e-07	358.671	2.16606e-05
367.012	7.03089e-06	367.012	6.81202e-06	367.012	6.16844e-07	367.012	1.7468e-05
375.353	6.05514e-06	375.353	5.25389e-06	375.353	4.24632e-07	375.353	1.43189e-05
383.695	4.62278e-06	383.695	4.24041e-06	383.695	3.12698e-07	383.695	1.10445e-05
392.036	3.24724e-06	392.036	3.67332e-06	392.036	2.93021e-07	392.036	8.29508e-06
400.377	2.37465e-06	400.377	3.30736e-06	400.377	2.65114e-07	400.377	6.76656e-06
408.718	1.9508e-06	408.718	2.81891e-06	408.718	2.03427e-07	408.718	5.73272e-06
417.059	1.87888e-06	417.059	2.24412e-06	417.059	1.65542e-07	417.059	4.36864e-06
425.401	1.84822e-06	425.401	1.7484e-06	425.401	1.59627e-07	425.401	2.83969e-06
433.742	1.68613e-06	433.742	1.37094e-06	433.742	1.51389e-07	433.742	1.72444e-06
442.083	1.41787e-06	442.083	1.08345e-06	442.083	1.54912e-07	442.083	1.14554e-06
450.424	1.25039e-06	450.424	9.119e-07	450.424	2.05715e-07	450.424	8.44734e-07
458.765	1.25814e-06	458.765	8.31369e-07	458.765	3.08471e-07	458.765	6.77047e-07
467.107	1.383e-06	467.107	7.82938e-07	467.107	4.50737e-07	467.107	6.18813e-07
475.448	1.74483e-06	475.448	7.13633e-07	475.448	5.5559e-07	475.448	5.96944e-07
483.789	2.52069e-06	483.789	5.9147e-07	483.789	5.12038e-07	483.789	5.31494e-07
492.13	3.40685e-06	492.13	4.51211e-07	492.13	3.33871e-07	492.13	4.40204e-07
500.471	3.72039e-06	500.471	3.54508e-07	500.471	1.5704e-07	500.471	3.67389e-07
508.812	3.19875e-06	508.812	3.13146e-07	508.812	8.19064e-08	508.812	3.18473e-07
517.154	2.25003e-06	517.154	2.94231e-07	517.154	6.82632e-08	517.154	2.64506e-07
525.495	1.49147e-06	525.495	2.72003e-07	525.495	5.51979e-08	525.495	2.14914e-07
533.836	1.12242e-06	533.836	2.36522e-07	533.836	4.70268e-08	533.836	2.21226e-07
542.177	9.3099e-07	542.177	1.92316e-07	542.177	4.36078e-08	542.177	2.65142e-07
550.518	7.04032e-07	550.518	1.50582e-07	550.518	3.61346e-08	550.518	2.75846e-07
558.86	4.18272e-07	558.86	1.19917e-07	558.86	2.53736e-08	558.86	2.30126e-07
567.201	2.26073e-07	567.201	1.01021e-07	567.201	1.66805e-08	567.201	1.67341e-07
575.542	1.60066e-07	575.542	8.79272e-08	575.542	1.0669e-08	575.542	1.28685e-07
583.883	1.31284e-07	583.883	8.15289e-08	583.883	8.02247e-09	583.883	1.16954e-07
592.224	1.07886e-07	592.224	8.38956e-08	592.224	9.98659e-09	592.224	1.12865e-07
600.566	8.82593e-08	600.566	9.19119e-08	600.566	1.27071e-08	600.566	1.02411e-07
608.907	7.24694e-08	608.907	9.53534e-08	608.907	1.23205e-08	608.907	8.25738e-08
617.248	6.32094e-08	617.248	8.50392e-08	617.248	9.09309e-09	617.248	5.89352e-08
625.589	6.11964e-08	625.589	6.67825e-08	625.589	5.88404e-09	625.589	4.10432e-08
633.93	6.49963e-08	633.93	5.20427e-08	633.93	4.46597e-09	633.93	3.10293e-08
642.271	6.92953e-08	642.271	4.57632e-08	642.271	4.13652e-09	642.271	2.55363e-08
650.613	6.49248e-08	650.613	4.40004e-08	650.613	4.16422e-09	650.613	2.25391e-08
658.954	5.36987e-08	658.954	4.18457e-08	658.954	4.27876e-09	658.954	2.09876e-08
667.295	4.72817e-08	667.295	3.83706e-08	667.295	4.23523e-09	667.295	1.94161e-08
675.636	4.74728e-08	675.636	3.48105e-08	675.636	4.22291e-09	675.636	1.7188e-08
683.977	4.58294e-08	683.977	3.39778e-08	683.977	4.44697e-09	683.977	1.47593e-08
692.319	3.74909e-08	692.319	3.83695e-08	692.319	4.62494e-09	692.319	1.33793e-08
700.66	2.87004e-08	700.66	5.04962e-08	700.66	4.18434e-09	700.66	1.29637e-08
709.001	2.61084e-08	709.001	7.0026e-08	709.001	3.1156e-09	709.001	1.25984e-08
717.342	2.60568e-08	717.342	8.67055e-08	717.342	2.22217e-09	717.342	1.21501e-08
725.683	2.44165e-08	725.683	8.66386e-08	725.683	2.08777e-09	725.683	1.15619e-08
734.025	2.35678e-08	734.025	6.7996e-08	734.025	2.52437e-09	734.025	1.08097e-08
742.366	2.5603e-08	742.366	4.31401e-08	742.366	2.89375e-09	742.366	9.77603e-09
750.707	2.71146e-08	750.707	2.59616e-08	750.707	2.72971e-09	750.707	8.64867e-09
759.048	2.45485e-08	759.048	1.88324e-08	759.048	2.1853e-09	759.048	7.91321e-09
767.389	1.85381e-08	767.389	1.63234e-08	767.389	1.65754e-09	767.389	7.73445e-09
775.73	1.28771e-08	775.73	1.47218e-08	775.73	1.37443e-09	775.73	8.03137e-09
784.072	9.94207e-09	784.072	1.30334e-08	784.072	1.26831e-09	784.072	8.33485e-09
792.413	9.72936e-09	792.413	1.17887e-08	792.413	1.21739e-09	792.413	8.26195e-09
800.754	1.11685e-08	800.754	1.11546e-08	800.754	1.21559e-09	800.754	7.58702e-09
809.095	1.19945e-08	809.095	1.04037e-08	809.095	1.16534e-09	809.095	6.47855e-09
817.436	1.11387e-08	817.436	9.36834e-09	817.436	1.09846e-09	817.436	5.46807e-09
825.778	9.3113e-09	825.778	8.96682e-09	825.778	1.08426e-09	825.778	4.79967e-09
834.119	7.77972e-09	834.119	9.05884e-09	834.119	1.04131e-09	834.119	4.44991e-09
842.46	6.86103e-09	842.46	8.82842e-09	842.46	9.03389e-10	842.46	4.11817e-09
850.801	6.20255e-09	850.801	8.03455e-09	850.801	6.94686e-10	850.801	3.70818e-09
859.142	5.95796e-09	859.142	7.05712e-09	859.142	5.67578e-10	859.142	3.4995e-09
867.484	6.0775e-09	867.484	6.42219e-09	867.484	5.59346e-10	867.484	3.45146e-09
875.825	6.21475e-09	875.825	6.20798e-09	875.825	5.65291e-10	875.825	3.54349e-09
884.166	6.1221e-09	884.166	6.4303e-09	884.166	5.47258e-10	884.166	3.90684e-09
892.507	5.67428e-09	892.507	6.77357e-09	892.507	4.98074e-10	892.507	4.23889e-09
900.848	4.96568e-09	900.848	6.77539e-09	900.848	4.6462e-10	900.848	4.07255e-09
909.189	4.30992e-09	909.189	6.34377e-09	909.189	4.79603e-10	909.189	3.44682e-09
917.531	4.15579e-09	917.531	5.6616e-09	917.531	5.53333e-10	917.531	2.91652e-09
925.872	4.30962e-09	925.872	4.97349e-09	925.872	6.47947e-10	925.872	2.75837e-09
934.213	4.31697e-09	934.213	4.36415e-09	934.213	6.91918e-10	934.213	2.71061e-09
942.554	4.05978e-09	942.554	3.90088e-09	942.554	6.65068e-10	942.554	2.67385e-09
950.895	3.66782e-09	950.895	3.68452e-09	950.895	6.05286e-10	950.895	2.73311e-09
959.237	3.47252e-09	959.237	3.57115e-09	959.237	5.81417e-10	959.237	2.82612e-09
967.578	3.61139e-09	967.578	3.37345e-09	967.578	5.96119e-10	967.578	2.84574e-09
975.919	3.8823e-09	975.919	3.08198e-09	975.919	6.10264e-10	975.919	2.74877e-09
984.26	3.95869e-09	984.26	2.88066e-09	984.26	5.88163e-10	984.26	2.57624e-09
992.601	3.68145e-09	992.601	2.9555e-09	992.601	5.44558e-10	992.601	2.36353e-09
1000.94	3.27748e-09	1000.94	3.13547e-09	1000.94	5.10313e-10	1000.94	2.16257e-09
1009.28	3.11699e-09	1009.28	3.13416e-09	1009.28	4.8933e-10	1009.28	2.04075e-09
1017.62	3.3236e-09	1017.62	2.93577e-09	1017.62	4.83832e-10	1017.62	1.97446e-09
1025.97	3.81096e-09	1025.97	2.71743e-09	1025.97	4.90949e-10	1025.97	1.97142e-09
1034.31	4.35563e-09	1034.31	2.6444e-09	1034.31	5.0458e-10	1034.31	2.04845e-09
1042.65	4.85487e-09	1042.65	2.67535e-09	1042.65	5.15404e-10	1042.65	2.11519e-09
1050.99	5.41563e-09	1050.99	2.72534e-09	1050.99	5.91456e-10	1050.99	2.08282e-09
1059.33	5.93802e-09	1059.33	2.77082e-09	1059.33	7.53062e-10	1059.33	1.951e-09
1067.67	6.08848e-09	1067.67	2.78451e-09	1067.67	9.13933e-10	1067.67	1.80057e-09
1076.01	5.86574e-09	1076.01	2.78195e-09	1076.01	9.75952e-10	1076.01	1.7611e-09
1084.35	5.67513e-09	1084.35	2.79357e-09	1084.35	8.97172e-10	1084.35	1.86705e-09
1092.7	5.78482e-09	1092.7	2.84989e-09	1092.7	7.665e-10	1092.7	2.05944e-09
1101.04	6.03291e-09	1101.04	2.95025e-09	1101.04	6.77284e-10	1101.04	2.20787e-09
1109.38	6.35519e-09	1109.38	3.03596e-09	1109.38	6.71921e-10	1109.38	2.21566e-09
1117.72	6.99969e-09	1117.72	3.05606e-09	1117.72	7.33759e-10	1117.72	2.1518e-09
1126.06	7.90439e-09	1126.06	3.06878e-09	1126.06	7.95625e-10	1126.06	2.17058e-09
1134.4	8.81244e-09	1134.4	3.22855e-09	1134.4	8.76697e-10	1134.4	2.26451e-09
1142.74	9.41398e-09	1142.74	3.5586e-09	1142.74	9.9897e-10	1142.74	2.31383e-09
1151.08	9.61501e-09	1151.08	4.06259e-09	1151.08	1.06721e-09	1151.08	2.50744e-09
1159.43	1.12535e-08	1159.43	4.72481e-09	1159.43	1.02129e-09	1159.43	2.89129e-09
1167.77	1.47711e-08	1167.77	5.33838e-09	1167.77	9.33163e-10	1167.77	3.08091e-09
1176.11	1.95667e-08	1176.11	5.84515e-09	1176.11	1.02869e-09	1176.11	3.17819e-09
1184.45	2.5501e-08	1184.45	6.37758e-09	1184.45	1.38528e-09	1184.45	4.02771e-09
1192.79	3.01698e-08	1192.79	7.24122e-09	1192.79	1.74498e-09	1192.79	5.89264e-09
1201.13	3.26948e-08	1201.13	8.35538e-09	1201.13	1.90952e-09	1201.13	7.45481e-09
1209.47	3.37881e-08	1209.47	9.47823e-09	1209.47	2.10713e-09	1209.47	7.81707e-09
1217.81	4.01124e-08	1217.81	1.07729e-08	1217.81	3.10348e-09	1217.81	9.01614e-09
1226.15	5.59847e-08	1226.15	1.25157e-08	1226.15	5.55402e-09	1226.15	1.22397e-08
1234.5	7.55471e-08	1234.5	1.47817e-08	1234.5	8.70167e-09	1234.5	1.55974e-08
1242.84	9.81739e-08	1242.84	1.7188e-08	1242.84	1.02468e-08	1242.84	1.80325e-08
1251.18	1.31162e-07	1251.18	2.04339e-08	1251.18	9.29849e-09	1251.18	2.04363e-08
1259.52	1.73645e-07	1259.52	2.63338e-08	1259.52	7.99371e-09	1259.52	2.42248e-08
1267.86	2.30169e-07	1267.86	3.54129e-08	1267.86	8.88961e-09	1267.86	3.23607e-08
1276.2	2.90872e-07	1276.2	4.61562e-08	1276.2	1.10153e-08	1276.2	4.66146e-08
1284.54	3.38102e-07	1284.54	5.7286e-08	1284.54	1.2179e-08	1284.54	6.48005e-08
1292.88	3.67263e-07	1292.88	7.15697e-08	1292.88	1.24015e-08	1292.88	7.90512e-08
1301.23	4.38554e-07	1301.23	9.25224e-08	1301.23	1.2886e-08	1301.23	9.3572e-08
1309.57	6.68574e-07	1309.57	1.21201e-07	1309.57	1.70345e-08	1309.57	1.71249e-07
1317.91	1.04227e-06	1317.91	1.56271e-07	1317.91	3.31492e-08	1317.91	4.18644e-07
1326.25	1.55817e-06	1326.25	2.06293e-07	1326.25	7.31499e-08	1326.25	7.85266e-07
1334.59	2.16284e-06	1334.59	3.0639e-07	1334.59	1.36236e-07	1334.59	1.18229e-06
1342.93	2.64007e-06	1342.93	5.28783e-07	1342.93	2.06976e-07	1342.93	1.73109e-06
1351.27	3.40573e-06	1351.27	9.23431e-07	1351.27	2.8128e-07	1351.27	3.13421e-06
1359.61	5.41059e-06	1359.61	1.42545e-06	1359.61	7.37009e-07	1359.61	6.22681e-06
1367.95	1.27968e-05	1367.95	2.10866e-06	1367.95	2.48508e-06	1367.95	1.11323e-05
1376.3	3.02526e-05	1376.3	3.13137e-06	1376.3	5.13472e-06	1376.3	1.80185e-05
1384.64	4.89631e-05	1384.64	4.51979e-06	1384.64	6.90219e-06	1384.64	2.5202e-05
1392.98	5.42227e-05	1392.98	6.92189e-06	1392.98	7.46342e-06	1392.98	3.05169e-05
1401.32	4.41482e-05	1401.32	1.21319e-05	1401.32	8.17881e-06	1401.32	3.48458e-05
1409.66	3.19274e-05	1409.66	2.10771e-05	1409.66	9.32102e-06	1409.66	4.04153e-05
1418	2.98637e-05	1418	3.03392e-05	1418	9.37961e-06	1418	4.70501e-05
1426.34	4.59967e-05	1426.34	3.51881e-05	1426.34	8.36831e-06	1426.34	5.81822e-05
1434.68	8.26317e-05	1434.68	3.74303e-05	1434.68	7.99285e-06	1434.68	8.21596e-05
1443.03	0.000123877	1443.03	4.39261e-05	1443.03	8.49459e-06	1443.03	0.00011454
1451.37	0.000157416	1451.37	5.71437e-05	1451.37	9.37427e-06	1451.37	0.000142801
1459.71	0.000178056	1459.71	7.51495e-05	1459.71	1.12934e-05	1459.71	0.000152313
1468.05	0.000241165	1468.05	9.68654e-05	1468.05	1.57621e-05	1468.05	0.000145512
1476.39	0.00038346	1476.39	0.000133671	1476.39	2.32964e-05	1476.39	0.000162606
1484.73	0.000528735	1484.73	0.000204015	1484.73	3.38105e-05	1484.73	0.000202641
1493.07	0.000672412	1493.07	0.000294196	1493.07	4.87975e-05	1493.07	0.000210309
1501.41	0.000874384	1501.41	0.00036883	1501.41	6.92751e-05	1501.41	0.000162278
1509.75	0.00104252	1509.75	0.000406515	1509.75	8.99164e-05	1509.75	0.000103864
1518.1	0.00100216	1518.1	0.000421047	1518.1	0.000103749	1518.1	0.000108713
1526.44	0.000928269	1526.44	0.000475693	1526.44	0.000117492	1526.44	0.000155703
1534.78	0.00151282	1534.78	0.000624872	1534.78	0.000148855	1534.78	0.000171358
1543.12	0.00333835	1543.12	0.000913707	1543.12	0.000196671	1543.12	0.000148931
1551.46	0.00574599	1551.46	0.0012526	1551.46	0.00023367	1551.46	0.000123314
1559.8	0.00696903	1559.8	0.00139558	1559.8	0.000234256	1559.8	0.000122429
1568.14	0.00600157	1568.14	0.00122216	1568.14	0.000197389	1568.14	0.000146998
1576.48	0.00372258	1576.48	0.000859949	1576.48	0.000144732	1576.48	0.000178873
1584.83	0.00187059	1584.83	0.000564728	1584.83	9.6756e-05	1584.83	0.0001935
1593.17	0.00116489	1593.17	0.000421111	1593.17	6.37365e-05	1593.17	0.000178601
1601.51	0.00107968	1601.51	0.000351179	1601.51	4.44326e-05	1601.51	0.000139563
1609.85	0.001034	1609.85	0.000306778	1609.85	3.17138e-05	1609.85	0.000110343
1618.19	0.000856149	1618.19	0.000271136	1618.19	2.36658e-05	1618.19	0.000109732
1626.53	0.000595436	1626.53	0.000230402	1626.53	1.86492e-05	1626.53	0.000119524
1634.87	0.000370731	1634.87	0.000171578	1634.87	1.4565e-05	1634.87	0.000128043
1643.21	0.00023502	1643.21	0.000112095	1643.21	1.08073e-05	1643.21	0.000120103
1651.56	0.000168024	1651.56	7.52143e-05	1651.56	8.91992e-06	1651.56	9.88647e-05
1659.9	0.000128379	1659.9	6.11611e-05	1659.9	9.69566e-06	1659.9	8.14101e-05
1668.24	9.20199e-05	1668.24	5.58786e-05	1668.24	1.06357e-05	1668.24	6.91284e-05
1676.58	6.90072e-05	1676.58	4.95081e-05	1676.58	1.03623e-05	1676.58	6.10127e-05
1684.92	5.72103e-05	1684.92	4.16935e-05	1684.92	9.13477e-06	1684.92	5.2531e-05
1693.26	4.4552e-05	1693.26	3.47391e-05	1693.26	7.63467e-06	1693.26	4.4986e-05
1701.6	3.38075e-05	1701.6	2.91568e-05	1701.6	6.46957e-06	1701.6	4.34053e-05
1709.94	3.41557e-05	1709.94	2.31345e-05	1709.94	6.2071e-06	1709.94	4.22919e-05
1718.28	3.89747e-05	1718.28	1.58002e-05	1718.28	6.50123e-06	1718.28	3.76138e-05
1726.63	3.57353e-05	1726.63	9.30734e-06	1726.63	5.53028e-06	1726.63	3.00319e-05
1734.97	2.43221e-05	1734.97	5.48334e-06	1734.97	3.14476e-06	1734.97	2.11599e-05
1743.31	1.2117e-05	1743.31	3.72103e-06	1743.31	1.14025e-06	1743.31	1.35186e-05
1751.65	5.63458e-06	1751.65	2.66155e-06	1751.65	3.66058e-07	1751.65	7.92914e-06
1759.99	3.58301e-06	1759.99	1.68187e-06	1759.99	2.00084e-07	1759.99	4.63159e-06
1768.33	2.57353e-06	1768.33	1.02214e-06	1768.33	1.2599e-07	1768.33	3.3343e-06
1776.67	2.02957e-06	1776.67	7.7966e-07	1776.67	8.84922e-08	1776.67	3.13227e-06
1785.01	1.69384e-06	1785.01	6.92248e-07	1785.01	7.18111e-08	1785.01	3.13531e-06
1793.36	1.61195e-06	1793.36	5.55141e-07	1793.36	6.55013e-08	1793.36	2.63686e-06
1801.7	1.66194e-06	1801.7	3.69707e-07	1801.7	5.68645e-08	1801.7	1.74246e-06
1810.04	1.5818e-06	1810.04	2.2847e-07	1810.04	3.81788e-08	1810.04	1.00207e-06
1818.38	1.15344e-06	1818.38	1.59408e-07	1818.38	1.90501e-08	1818.38	6.12202e-07
1826.72	5.36978e-07	1826.72	1.17973e-07	1826.72	1.06946e-08	1826.72	4.17594e-07
1835.06	2.04866e-07	1835.06	7.96842e-08	1835.06	9.28853e-09	1835.06	2.79719e-07
1843.4	1.68604e-07	1843.4	5.263e-08	1843.4	8.00259e-09	1843.4	1.89237e-07
1851.74	1.7643e-07	1851.74	3.80084e-08	1851.74	6.25881e-09	1851.74	1.42951e-07
1860.08	1.7434e-07	1860.08	3.03834e-08	1860.08	5.05314e-09	1860.08	1.08114e-07
1868.43	1.58459e-07	1868.43	2.48273e-08	1868.43	4.33306e-09	1868.43	7.46159e-08
1876.77	1.44597e-07	1876.77	1.99739e-08	1876.77	3.8706e-09	1876.77	4.35215e-08
1885.11	1.26874e-07	1885.11	1.58707e-08	1885.11	3.87729e-09	1885.11	2.20972e-08
1893.45	9.74336e-08	1893.45	1.27413e-08	1893.45	4.00972e-09	1893.45	1.44572e-08
1901.79	6.19731e-08	1901.79	1.05519e-08	1901.79	3.42788e-09	1901.79	1.44654e-08
1910.13	3.5986e-08	1910.13	8.88886e-09	1910.13	2.15729e-09	1910.13	1.4466e-08
1918.47	2.59117e-08	1918.47	7.26949e-09	1918.47	1.24129e-09	1918.47	1.2436e-08
1926.81	2.41787e-08	1926.81	5.79649e-09	1926.81	1.08492e-09	1926.81	9.52322e-09
1935.16	2.42562e-08	1935.16	4.71267e-09	1935.16	1.15532e-09	1935.16	7.2617e-09
1943.5	2.051e-08	1943.5	3.92104e-09	1943.5	1.10613e-09	1943.5	5.7812e-09
1951.84	1.47171e-08	1951.84	3.29993e-09	1951.84	1.00316e-09	1951.84	4.27251e-09
1960.18	1.14724e-08	1960.18	2.93388e-09	1960.18	9.9819e-10	1960.18	2.8398e-09
1968.52	9.87936e-09	1968.52	2.78353e-09	1968.52	1.06448e-09	1968.52	1.88242e-09
1976.86	7.77963e-09	1976.86	2.59785e-09	1976.86	1.10909e-09	1976.86	1.33476e-09
1985.2	5.83746e-09	1985.2	2.24764e-09	1985.2	1.13885e-09	1985.2	1.02579e-09
1993.54	4.91159e-09	1993.54	1.8613e-09	1993.54	1.13451e-09	1993.54	8.11782e-10
2001.89	5.95713e-09	2001.89	1.58408e-09	2001.89	1.04913e-09	2001.89	7.85766e-10
2010.23	7.61362e-09	2010.23	1.39432e-09	2010.23	9.401e-10	2010.23	8.90321e-10
2018.57	7.79092e-09	2018.57	1.24105e-09	2018.57	9.28887e-10	2018.57	9.2251e-10
2026.91	6.07319e-09	2026.91	1.14043e-09	2026.91	1.00894e-09	2026.91	8.18866e-10
2035.25	4.28919e-09	2035.25	1.10301e-09	2035.25	1.07313e-09	2035.25	6.70739e-10
2043.59	4.53137e-09	2043.59	1.04619e-09	2043.59	1.16003e-09	2043.59	5.65804e-10
2051.93	5.82189e-09	2051.93	9.30482e-10	2051.93	1.37683e-09	2051.93	5.02479e-10
2060.27	6.13494e-09	2060.27	8.20304e-10	2060.27	1.58631e-09	2060.27	4.4669e-10
2068.61	5.08011e-09	2068.61	7.58419e-10	2068.61	1.5814e-09	2068.61	4.00807e-10
2076.96	3.55338e-09	2076.96	7.33498e-10	2076.96	1.43845e-09	2076.96	3.87008e-10
2085.3	2.65206e-09	2085.3	7.13135e-10	2085.3	1.39722e-09	2085.3	3.90283e-10
2093.64	2.41669e-09	2093.64	6.85064e-10	2093.64	1.51574e-09	2093.64	3.78676e-10
2101.98	2.42822e-09	2101.98	6.75025e-10	2101.98	1.64958e-09	2101.98	3.44054e-10
2110.32	2.34556e-09	2110.32	6.86913e-10	2110.32	1.78387e-09	2110.32	3.17928e-10
2118.66	2.08815e-09	2118.66	6.8843e-10	2118.66	2.17959e-09	2118.66	3.16343e-10
2127	1.93774e-09	2127	6.5816e-10	2127	2.83961e-09	2127	3.2251e-10
2135.34	1.96714e-09	2135.34	6.12425e-10	2135.34	3.55036e-09	2135.34	3.19624e-10
2143.69	2.03902e-09	2143.69	5.8808e-10	2143.69	3.99541e-09	2143.69	3.15609e-10
2152.03	2.12773e-09	2152.03	5.98842e-10	2152.03	3.85191e-09	2152.03	3.27412e-10
2160.37	2.19981e-09	2160.37	6.31409e-10	2160.37	3.21867e-09	2160.37	3.40001e-10
2168.71	2.27494e-09	2168.71	6.77347e-10	2168.71	2.48472e-09	2168.71	3.24872e-10
2177.05	2.33129e-09	2177.05	7.21638e-10	2177.05	2.40267e-09	2177.05	2.78093e-10
2185.39	2.36616e-09	2185.39	7.3427e-10	2185.39	2.96548e-09	2185.39	2.49891e-10
2193.73	2.34454e-09	2193.73	7.05482e-10	2193.73	3.71606e-09	2193.73	2.66093e-10
2202.07	2.17526e-09	2202.07	7.053e-10	2202.07	5.42881e-09	2202.07	2.95779e-10
2210.41	2.12363e-09	2210.41	8.16985e-10	2210.41	8.93666e-09	2210.41	3.0254e-10
2218.76	2.42342e-09	2218.76	1.01649e-09	2218.76	1.25324e-08	2218.76	2.70261e-10
2227.1	2.84478e-09	2227.1	1.27797e-09	2227.1	1.36335e-08	2227.1	2.27263e-10
2235.44	2.93465e-09	2235.44	1.55437e-09	2235.44	1.32556e-08	2235.44	2.01091e-10
2243.78	2.7458e-09	2243.78	1.72634e-09	2243.78	1.56238e-08	2243.78	2.01895e-10
2252.12	2.66718e-09	2252.12	1.98887e-09	2252.12	2.16108e-08	2252.12	2.44064e-10
2260.46	2.82853e-09	2260.46	2.59177e-09	2260.46	3.0682e-08	2260.46	3.18052e-10
2268.8	3.15055e-09	2268.8	3.25891e-09	2268.8	4.38279e-08	2268.8	3.74017e-10
2277.14	3.38944e-09	2277.14	3.77177e-09	2277.14	5.55687e-08	2277.14	3.64473e-10
2285.49	3.33478e-09	2285.49	4.21403e-09	2285.49	5.62952e-08	2285.49	3.00466e-10
2293.83	3.00061e-09	2293.83	4.9534e-09	2293.83	4.56269e-08	2293.83	2.56643e-10
2302.17	2.91353e-09	2302.17	6.34149e-09	2302.17	3.6908e-08	2302.17	2.70289e-10
2310.51	3.57828e-09	2310.51	8.54869e-09	2310.51	3.84401e-08	2310.51	3.13212e-10
2318.85	4.83541e-09	2318.85	1.12718e-08	2318.85	4.18985e-08	2318.85	3.41857e-10
2327.19	5.81302e-09	2327.19	1.24607e-08	2327.19	3.78517e-08	2327.19	3.31324e-10
2335.53	5.79202e-09	2335.53	1.05784e-08	2335.53	2.84718e-08	2335.53	2.98246e-10
2343.87	5.16971e-09	2343.87	7.00344e-09	2343.87	2.13994e-08	2343.87	2.64545e-10
2352.21	4.991e-09	2352.21	4.38311e-09	2352.21	1.8129e-08	2352.21	2.46987e-10
2360.56	5.50598e-09	2360.56	3.88928e-09	2360.56	1.51825e-08	2360.56	2.39935e-10
2368.9	5.93642e-09	2368.9	4.40469e-09	2368.9	1.13971e-08	2368.9	2.357e-10
2377.24	6.15388e-09	2377.24	4.73391e-09	2377.24	9.67686e-09	2377.24	2.33497e-10
2385.58	6.18703e-09	2385.58	4.56156e-09	2385.58	1.08041e-08	2385.58	2.26356e-10
2393.92	5.69602e-09	2393.92	3.94702e-09	2393.92	1.17824e-08	2393.92	2.30399e-10
2402.26	4.63777e-09	2402.26	3.25853e-09	2402.26	1.14277e-08	2402.26	2.642e-10
2410.6	3.55402e-09	2410.6	2.82947e-09	2410.6	1.08275e-08	2410.6	3.00923e-10
2418.94	3.18158e-09	2418.94	2.78583e-09	2418.94	1.06681e-08	2418.94	3.1218e-10
2427.29	3.07145e-09	2427.29	3.01552e-09	2427.29	9.82817e-09	2427.29	3.07162e-10
2435.63	2.68113e-09	2435.63	3.30972e-09	2435.63	7.89572e-09	2435.63	3.01949e-10
2443.97	2.16096e-09	2443.97	3.51709e-09	2443.97	6.1761e-09	2443.97	3.06192e-10
2452.31	1.71847e-09	2452.31	3.48204e-09	2452.31	4.94163e-09	2452.31	3.05279e-10
2460.65	1.60537e-09	2460.65	3.12192e-09	2460.65	3.92938e-09	2460.65	2.89735e-10
2468.99	1.82782e-09	2468.99	2.58444e-09	2468.99	3.04514e-09	2468.99	2.64045e-10
2477.33	2.15858e-09	2477.33	2.0849e-09	2477.33	2.2668e-09	2477.33	2.28936e-10
2485.67	2.24242e-09	2485.67	1.81579e-09	2485.67	1.89597e-09	2485.67	1.96904e-10
2494.02	1.99413e-09	2494.02	1.78484e-09	2494.02	1.83535e-09	2494.02	1.7034e-10
2502.36	1.72005e-09	2502.36	1.80023e-09	2502.36	1.67798e-09	2502.36	1.49433e-10
2510.7	1.59924e-09	2510.7	1.71149e-09	2510.7	1.33755e-09	2510.7	1.47376e-10
2519.04	1.42496e-09	2519.04	1.4467e-09	2519.04	1.01923e-09	2519.04	1.53631e-10
2527.38	1.08207e-09	2527.38	1.11473e-09	2527.38	1.01381e-09	2527.38	1.49274e-10
2535.72	8.27116e-10	2535.72	8.40794e-10	2535.72	1.46512e-09	2535.72	1.35305e-10
2544.06	7.72976e-10	2544.06	6.48468e-10	2544.06	2.19283e-09	2544.06	1.23863e-10
2552.4	7.61511e-10	2552.4	5.25543e-10	2552.4	2.71438e-09	2552.4	1.22468e-10
2560.74	6.88185e-10	2560.74	4.31873e-10	2560.74	2.57729e-09	2560.74	1.22015e-10
2569.09	5.86653e-10	2569.09	3.50608e-10	2569.09	1.90296e-09	2569.09	1.13413e-10
2577.43	5.21182e-10	2577.43	2.99579e-10	2577.43	1.22942e-09	2577.43	9.79449e-11
2585.77	5.45542e-10	2585.77	2.87927e-10	2585.77	9.06265e-10	2585.77	8.28754e-11
2594.11	6.27092e-10	2594.11	2.96641e-10	2594.11	8.88854e-10	2594.11	8.04395e-11
2602.45	6.83619e-10	2602.45	3.03049e-10	2602.45	9.23127e-10	2602.45	9.05745e-11
2610.79	6.74135e-10	2610.79	2.89344e-10	2610.79	8.89175e-10	2610.79	9.83474e-11
2619.13	6.2218e-10	2619.13	2.55606e-10	2619.13	8.84712e-10	2619.13	9.31897e-11
2627.47	5.76357e-10	2627.47	2.18082e-10	2627.47	9.84865e-10	2627.47	7.9026e-11
2635.82	5.35834e-10	2635.82	1.91081e-10	2635.82	1.04135e-09	2635.82	6.91338e-11
2644.16	4.99172e-10	2644.16	1.74592e-10	2644.16	9.36336e-10	2644.16	6.5216e-11
2652.5	4.88503e-10	2652.5	1.63925e-10	2652.5	8.71393e-10	2652.5	6.30668e-11
2660.84	5.15517e-10	2660.84	1.58147e-10	2660.84	1.02773e-09	2660.84	6.39738e-11
2669.18	5.55398e-10	2669.18	1.54864e-10	2669.18	1.19198e-09	2669.18	6.63338e-11
2677.52	5.57447e-10	2677.52	1.52411e-10	2677.52	1.10541e-09	2677.52	6.72025e-11
2685.86	5.29113e-10	2685.86	1.51427e-10	2685.86	9.27276e-10	2685.86	6.60822e-11
2694.2	5.10959e-10	2694.2	1.50029e-10	2694.2	9.4718e-10	2694.2	6.45922e-11
2702.54	5.10695e-10	2702.54	1.46575e-10	2702.54	1.08748e-09	2702.54	6.39333e-11
2710.89	5.14488e-10	2710.89	1.42423e-10	2710.89	1.08506e-09	2710.89	6.24887e-11
2719.23	5.06586e-10	2719.23	1.40727e-10	2719.23	1.00133e-09	2719.23	5.98361e-11
2727.57	4.99843e-10	2727.57	1.4185e-10	2727.57	1.05267e-09	2727.57	5.73119e-11
2735.91	5.07317e-10	2735.91	1.43238e-10	2735.91	1.16188e-09	2735.91	5.54088e-11
2744.25	5.29818e-10	2744.25	1.4351e-10	2744.25	1.12277e-09	2744.25	5.48008e-11
2752.59	5.70574e-10	2752.59	1.42244e-10	2752.59	1.05e-09	2752.59	5.555e-11
2760.93	5.90404e-10	2760.93	1.39767e-10	2760.93	1.1542e-09	2760.93	5.70498e-11
2769.27	5.63406e-10	2769.27	1.37406e-10	2769.27	1.29028e-09	2769.27	5.82335e-11
2777.62	5.23455e-10	2777.62	1.36883e-10	2777.62	1.2471e-09	2777.62	5.86941e-11
2785.96	5.03905e-10	2785.96	1.38555e-10	2785.96	1.18729e-09	2785.96	5.88904e-11
2794.3	5.5326e-10	2794.3	1.4087e-10	2794.3	1.32135e-09	2794.3	5.85214e-11
2802.64	6.6243e-10	2802.64	1.41864e-10	2802.64	1.44794e-09	2802.64	5.75278e-11
2810.98	7.23841e-10	2810.98	1.40806e-10	2810.98	1.37625e-09	2810.98	5.62722e-11
2819.32	6.78786e-10	2819.32	1.4039e-10	2819.32	1.35347e-09	2819.32	5.53654e-11
2827.66	5.68423e-10	2827.66	1.43125e-10	2827.66	1.58211e-09	2827.66	5.57636e-11
2836	5.14262e-10	2836	1.48065e-10	2836	1.7534e-09	2836	5.75303e-11
2844.34	5.93093e-10	2844.34	1.52269e-10	2844.34	1.62154e-09	2844.34	5.99234e-11
2852.69	7.31179e-10	2852.69	1.54429e-10	2852.69	1.51319e-09	2852.69	6.19311e-11
2861.03	8.09342e-10	2861.03	1.55164e-10	2861.03	1.70644e-09	2861.03	6.49947e-11
2869.37	7.66787e-10	2869.37	1.5535e-10	2869.37	1.87319e-09	2869.37	7.0602e-11
2877.71	6.80476e-10	2877.71	1.5649e-10	2877.71	1.74964e-09	2877.71	7.64865e-11
2886.05	6.99069e-10	2886.05	1.59346e-10	2886.05	1.67165e-09	2886.05	7.79506e-11
2894.39	8.12757e-10	2894.39	1.63209e-10	2894.39	1.90941e-09	2894.39	7.54435e-11
2902.73	9.186e-10	2902.73	1.68627e-10	2902.73	2.1111e-09	2902.73	7.87922e-11
2911.07	9.43928e-10	2911.07	1.75336e-10	2911.07	1.9623e-09	2911.07	9.7467e-11
2919.42	8.62063e-10	2919.42	1.83134e-10	2919.42	1.82395e-09	2919.42	1.23636e-10
2927.76	7.96543e-10	2927.76	1.90746e-10	2927.76	2.03252e-09	2927.76	1.38836e-10
2936.1	8.89006e-10	2936.1	1.96775e-10	2936.1	2.31461e-09	2936.1	1.49027e-10
2944.44	1.103e-09	2944.44	2.0175e-10	2944.44	2.32648e-09	2944.44	1.78326e-10
2952.78	1.26666e-09	2952.78	2.11081e-10	2952.78	2.27619e-09	2952.78	2.23221e-10
2961.12	1.25234e-09	2961.12	2.29176e-10	2961.12	2.46964e-09	2961.12	2.54586e-10
2969.46	1.14518e-09	2969.46	2.46463e-10	2969.46	2.75711e-09	2969.46	2.88639e-10
2977.8	1.11664e-09	2977.8	2.58915e-10	2977.8	2.93066e-09	2977.8	5.41421e-10
2986.15	1.22253e-09	2986.15	2.82771e-10	2986.15	3.03047e-09	2986.15	1.48683e-09
2994.49	1.42669e-09	2994.49	3.3921e-10	2994.49	3.04244e-09	2994.49	2.9016e-09
3002.83	1.79068e-09	3002.83	4.35051e-10	3002.83	2.96219e-09	3002.83	3.60454e-09
3011.17	2.3437e-09	3011.17	5.46295e-10	3011.17	3.13319e-09	3011.17	2.9587e-09
3019.51	2.85703e-09	3019.51	6.35584e-10	3019.51	3.77634e-09	3019.51	1.67708e-09
3027.85	3.41802e-09	3027.85	6.91027e-10	3027.85	4.30914e-09	3027.85	8.9769e-10
3036.19	4.19212e-09	3036.19	7.78238e-10	3036.19	4.14561e-09	3036.19	7.63788e-10
3044.53	4.85009e-09	3044.53	1.0446e-09	3044.53	3.92498e-09	3044.53	7.58688e-10
3052.87	5.34839e-09	3052.87	1.56184e-09	3052.87	4.53355e-09	3052.87	6.86275e-10
3061.22	6.24726e-09	3061.22	2.14294e-09	3061.22	5.4292e-09	3061.22	6.48226e-10
3069.56	7.56786e-09	3069.56	2.44868e-09	3069.56	5.44845e-09	3069.56	7.27759e-10
3077.9	9.1093e-09	3077.9	2.36044e-09	3077.9	5.09967e-09	3077.9	8.65758e-10
3086.24	1.05677e-08	3086.24	2.18486e-09	3086.24	5.57658e-09	3086.24	9.49796e-10
3094.58	1.2164e-08	3094.58	2.81568e-09	3094.58	6.59142e-09	3094.58	1.13534e-09
3102.92	1.64772e-08	3102.92	4.82479e-09	3102.92	6.88088e-09	3102.92	1.5242e-09
3111.26	2.3857e-08	3111.26	6.98971e-09	3111.26	6.18974e-09	3111.26	1.77502e-09
3119.6	2.98342e-08	3119.6	7.391e-09	3119.6	5.64104e-09	3119.6	1.75796e-09
3127.95	2.89281e-08	3127.95	5.78848e-09	3127.95	5.68272e-09	3127.95	1.61183e-09
3136.29	2.1213e-08	3136.29	3.86235e-09	3136.29	5.89711e-09	3136.29	1.46054e-09
3144.63	1.36702e-08	3144.63	3.04273e-09	3144.63	6.16204e-09	3144.63	1.55981e-09
3152.97	1.00429e-08	3152.97	2.98003e-09	3152.97	6.6556e-09	3152.97	2.08495e-09
3161.31	8.55538e-09	3161.31	2.78875e-09	3161.31	7.0824e-09	3161.31	2.61781e-09
3169.65	7.72533e-09	3169.65	2.33127e-09	3169.65	6.99216e-09	3169.65	2.47928e-09
3177.99	7.6442e-09	3177.99	1.92739e-09	3177.99	6.69505e-09	3177.99	1.82382e-09
3186.33	8.4623e-09	3186.33	1.76724e-09	3186.33	7.00722e-09	3186.33	1.41901e-09
3194.67	8.82784e-09	3194.67	1.65265e-09	3194.67	7.77892e-09	3194.67	1.37915e-09
3203.02	7.72309e-09	3203.02	1.37521e-09	3203.02	8.1455e-09	3203.02	1.35611e-09
3211.36	5.92458e-09	3211.36	1.07898e-09	3211.36	8.1563e-09	3211.36	1.54791e-09
3219.7	4.36789e-09	3219.7	9.4819e-10	3219.7	8.7992e-09	3219.7	2.29178e-09
3228.04	3.39615e-09	3228.04	9.30363e-10	3228.04	1.02894e-08	3228.04	3.00023e-09
3236.38	3.13849e-09	3236.38	9.00714e-10	3236.38	1.13409e-08	3236.38	2.87625e-09
3244.72	3.49064e-09	3244.72	8.28979e-10	3244.72	1.12524e-08	3244.72	1.99034e-09
3253.06	3.94457e-09	3253.06	7.62522e-10	3253.06	1.07303e-08	3253.06	1.0541e-09
3261.4	3.9992e-09	3261.4	7.46382e-10	3261.4	1.07942e-08	3261.4	5.91365e-10
3269.75	3.59791e-09	3269.75	7.63971e-10	3269.75	1.14609e-08	3269.75	4.15954e-10
3278.09	3.4986e-09	3278.09	7.77266e-10	3278.09	1.21341e-08	3278.09	2.94402e-10
3286.43	4.39617e-09	3286.43	7.78649e-10	3286.43	1.31452e-08	3286.43	2.30978e-10
3294.77	5.48515e-09	3294.77	7.86845e-10	3294.77	1.52142e-08	3294.77	2.02413e-10
3303.11	5.66572e-09	3303.11	8.13967e-10	3303.11	1.79596e-08	3303.11	1.9021e-10
3311.45	4.88217e-09	3311.45	8.61905e-10	3311.45	2.02184e-08	3311.45	1.80437e-10
3319.79	4.07092e-09	3319.79	9.10168e-10	3319.79	2.33048e-08	3319.79	1.74314e-10
3328.13	4.75251e-09	3328.13	9.39636e-10	3328.13	2.78189e-08	3328.13	1.78689e-10
3336.48	6.75525e-09	3336.48	9.71201e-10	3336.48	3.02013e-08	3336.48	1.90786e-10
3344.82	8.1935e-09	3344.82	1.03673e-09	3344.82	2.79454e-08	3344.82	2.02544e-10
3353.16	8.22898e-09	3353.16	1.13725e-09	3353.16	2.34112e-08	3353.16	2.09843e-10
3361.5	7.48659e-09	3361.5	1.22327e-09	3361.5	2.20069e-08	3361.5	2.15165e-10
3369.84	7.40169e-09	3369.84	1.29235e-09	3369.84	2.49141e-08	3369.84	2.20013e-10
3378.18	8.41978e-09	3378.18	1.40685e-09	3378.18	2.91926e-08	3378.18	2.23151e-10
3386.52	9.54297e-09	3386.52	1.57178e-09	3386.52	3.48581e-08	3386.52	2.31479e-10
3394.86	1.06098e-08	3394.86	1.73145e-09	3394.86	4.35318e-08	3394.86	2.48893e-10
3403.2	1.15038e-08	3403.2	1.84418e-09	3403.2	5.20048e-08	3403.2	2.69167e-10
3411.55	1.22253e-08	3411.55	1.96414e-09	3411.55	5.40307e-08	3411.55	2.87783e-10
3419.89	1.33853e-08	3419.89	2.13062e-09	3419.89	5.02753e-08	3419.89	3.02732e-10
3428.23	1.42466e-08	3428.23	2.37252e-09	3428.23	4.92299e-08	3428.23	3.21286e-10
3436.57	1.48106e-08	3436.57	2.70505e-09	3436.57	5.54089e-08	3436.57	3.53685e-10
3444.91	1.63343e-08	3444.91	3.03071e-09	3444.91	6.63591e-08	3444.91	4.06922e-10
3453.25	1.8661e-08	3453.25	3.31459e-09	3453.25	8.35564e-08	3453.25	4.69803e-10
3461.59	2.20357e-08	3461.59	3.61626e-09	3461.59	1.09497e-07	3461.59	5.51609e-10
3469.93	2.56345e-08	3469.93	3.98768e-09	3469.93	1.30739e-07	3469.93	6.85562e-10
3478.28	2.79376e-08	3478.28	4.39725e-09	3478.28	1.372e-07	3478.28	8.38212e-10
3486.62	3.00212e-08	3486.62	4.80908e-09	3486.62	1.56995e-07	3486.62	9.48308e-10
3494.96	3.57961e-08	3494.96	5.67283e-09	3494.96	2.12746e-07	3494.96	1.00661e-09
3503.3	4.57791e-08	3503.3	7.21374e-09	3503.3	2.7628e-07	3503.3	1.09794e-09
3511.64	5.15343e-08	3511.64	9.23527e-09	3511.64	2.96248e-07	3511.64	1.25908e-09
3519.98	4.80723e-08	3519.98	1.1386e-08	3519.98	2.74129e-07	3519.98	1.47058e-09
3528.32	4.48127e-08	3528.32	1.34164e-08	3528.32	2.88718e-07	3528.32	1.88999e-09
3536.66	5.23026e-08	3536.66	1.6082e-08	3536.66	4.25024e-07	3536.66	2.76184e-09
3545	7.83834e-08	3545	2.06749e-08	3545	6.97853e-07	3545	4.17377e-09
3553.35	1.36841e-07	3553.35	2.68076e-08	3553.35	1.01354e-06	3553.35	5.87983e-09
3561.69	2.08227e-07	3561.69	3.29772e-08	3561.69	1.31436e-06	3561.69	8.12107e-09
3570.03	2.48411e-07	3570.03	3.89826e-08	3570.03	2.69576e-06	3570.03	1.0957e-08
3578.37	2.66388e-07	3578.37	4.77635e-08	3578.37	8.62018e-06	3578.37	1.31566e-08
3586.71	3.05215e-07	3586.71	6.35882e-08	3586.71	2.05665e-05	3586.71	1.39006e-08
3595.05	3.93529e-07	3595.05	8.78618e-08	3595.05	3.20868e-05	3595.05	1.52326e-08
3603.39	4.87805e-07	3603.39	1.13362e-07	3603.39	3.41099e-05	3603.39	2.1113e-08
3611.73	5.5351e-07	3611.73	1.32089e-07	3611.73	2.65556e-05	3611.73	3.15369e-08
3620.08	6.52553e-07	3620.08	1.51098e-07	3620.08	2.08801e-05	3620.08	4.50436e-08
3628.42	9.07568e-07	3628.42	1.79256e-07	3628.42	2.56367e-05	3628.42	6.87213e-08
3636.76	1.47939e-06	3636.76	2.2073e-07	3636.76	3.75452e-05	3636.76	1.07384e-07
3645.1	2.16164e-06	3645.1	2.9195e-07	3645.1	5.01303e-05	3645.1	1.4617e-07
3653.44	2.52127e-06	3653.44	4.09942e-07	3653.44	6.78898e-05	3653.44	1.66659e-07
3661.78	2.60376e-06	3661.78	5.64809e-07	3661.78	0.00010695	3661.78	1.79891e-07
3670.12	2.85799e-06	3670.12	7.86319e-07	3670.12	0.000170182	3670.12	2.3442e-07
3678.46	3.71634e-06	3678.46	1.13824e-06	3678.46	0.000241772	3678.46	3.7435e-07
3686.8	4.73912e-06	3686.8	1.68982e-06	3686.8	0.000307672	3686.8	5.94319e-07
3695.15	5.61274e-06	3695.15	2.42484e-06	3695.15	0.000345516	3695.15	8.62931e-07
3703.49	8.50402e-06	3703.49	3.19438e-06	3703.49	0.000333267	3703.49	1.11881e-06
3711.83	1.48369e-05	3711.83	3.93835e-06	3711.83	0.000294812	3711.83	1.29132e-06
3720.17	2.20377e-05	3720.17	4.65992e-06	3720.17	0.000287726	3720.17	1.36672e-06
3728.51	2.57512e-05	3728.51	6.152e-06	3728.51	0.000347705	3728.51	1.44365e-06
3736.85	2.54223e-05	3736.85	1.04173e-05	3736.85	0.000493493	3736.85	1.71563e-06
3745.19	2.55025e-05	3745.19	1.74774e-05	3745.19	0.000739533	3745.19	2.2731e-06
3753.53	2.80515e-05	3753.53	2.42116e-05	3753.53	0.000977243	3753.53	3.01726e-06
3761.88	3.12524e-05	3761.88	2.98443e-05	3761.88	0.00108387	3761.88	3.9535e-06
3770.22	3.49744e-05	3770.22	3.80275e-05	3770.22	0.0011556	3770.22	5.21315e-06
3778.56	4.32457e-05	3778.56	5.10095e-05	3778.56	0.00138132	3778.56	6.67495e-06
3786.9	5.57526e-05	3786.9	6.99604e-05	3786.9	0.00177051	3786.9	8.24662e-06
3795.24	6.90494e-05	3795.24	9.39024e-05	3795.24	0.00212727	3795.24	9.96823e-06
3803.58	8.84048e-05	3803.58	0.000115454	3803.58	0.00235096	3803.58	1.25365e-05
3811.92	0.000112228	3811.92	0.000136483	3811.92	0.00262488	3811.92	1.81658e-05
3820.26	0.000141218	3820.26	0.000174952	3820.26	0.00337049	3820.26	2.78841e-05
3828.61	0.000193546	3828.61	0.000250064	3828.61	0.00448765	3828.61	3.86015e-05
3836.95	0.000270996	3836.95	0.000371452	3836.95	0.00515014	3836.95	4.68345e-05
3845.29	0.000384452	3845.29	0.000514649	3845.29	0.0050519	3845.29	5.47473e-05
3853.63	0.000523122	3853.63	0.000668184	3853.63	0.00464983	3853.63	7.01592e-05
3861.97	0.000669041	3861.97	0.000849001	3861.97	0.00448225	3861.97	8.89407e-05
3870.31	0.000835266	3870.31	0.00106029	3870.31	0.00453719	3870.31	0.00010544
3878.65	0.000963501	3878.65	0.00125821	3878.65	0.00439621	3878.65	0.000162501
3886.99	0.000977207	3886.99	0.00133274	3886.99	0.00407918	3886.99	0.000312743
3895.33	0.000903714	3895.33	0.00126348	3895.33	0.00383098	3895.33	0.000527696
3903.68	0.000871193	3903.68	0.00113635	3903.68	0.0037252	3903.68	0.000691884
3912.02	0.000904663	3912.02	0.00102986	3912.02	0.00361951	3912.02	0.000690811
3920.36	0.000858852	3920.36	0.000953824	3920.36	0.00328946	3920.36	0.000526764
3928.7	0.000671133	3928.7	0.00087905	3928.7	0.00297276	3928.7	0.000321657
3937.04	0.000462341	3937.04	0.00083248	3937.04	0.00291681	3937.04	0.000194538
3945.38	0.000417994	3945.38	0.000848754	3945.38	0.00286759	3945.38	0.000162966
3953.72	0.000550514	3953.72	0.000960667	3953.72	0.00268325	3953.72	0.000165135
3962.06	0.000666195	3962.06	0.00118688	3962.06	0.00248943	3962.06	0.000156581
3970.41	0.000606446	3970.41	0.00149709	3970.41	0.00227939	3970.41	0.000143856
3978.75	0.000412809	3978.75	0.00181509	3978.75	0.00190071	3978.75	0.000131198
3987.09	0.00027885	3987.09	0.00209617	3987.09	0.00141693	3987.09	0.000112784
3995.43	0.000275396	3995.43	0.00234629	3995.43	0.00106347	3995.43	0.000103769
4003.77	0.000378857	4003.77	0.00241256	4003.77	0.000900718	4003.77	0.00012261
4012.11	0.000575511	4012.11	0.00213338	4012.11	0.000819526	4012.11	0.000151178
4020.45	0.000725207	4020.45	0.00165672	4020.45	0.000809859	4020.45	0.000150157
4028.79	0.000681066	4028.79	0.00132248	4028.79	0.000877715	4028.79	0.000119931
4037.13	0.000473521	4037.13	0.00124752	4037.13	0.000878321	4037.13	9.51074e-05
4045.48	0.000281646	4045.48	0.00116975	4045.48	0.000782749	4045.48	8.94377e-05
4053.82	0.000211852	4053.82	0.000930977	4053.82	0.000778555	4053.82	8.11128e-05
4062.16	0.000201872	4062.16	0.000669003	4062.16	0.000916159	4062.16	5.93269e-05
4070.5	0.00018265	4070.5	0.0005156	4070.5	0.000931287	4070.5	4.06715e-05
4078.84	0.000143841	4078.84	0.000473487	4078.84	0.000654962	4078.84	3.11412e-05
4087.18	0.000105374	4087.18	0.000458226	4087.18	0.000291224	4087.18	2.54335e-05
4095.52	8.89354e-05	4095.52	0.000412892	4095.52	0.000111723	4095.52	2.2491e-05
4103.86	8.00603e-05	4103.86	0.000327145	4103.86	8.21373e-05	4103.86	2.13564e-05
4112.21	5.80732e-05	4112.21	0.000213966	4112.21	6.26238e-05	4112.21	1.8864e-05
4120.55	3.33216e-05	4120.55	0.000123352	4120.55	3.97713e-05	4120.55	1.44338e-05
4128.89	1.98364e-05	4128.89	7.49449e-05	4128.89	2.44574e-05	4128.89	1.02209e-05
4137.23	1.4951e-05	4137.23	5.20127e-05	4137.23	1.64396e-05	4137.23	7.5611e-06
4145.57	1.29845e-05	4145.57	4.23156e-05	4145.57	1.07696e-05	4145.57	5.81367e-06
4153.91	1.12655e-05	4153.91	3.40611e-05	4153.91	6.42434e-06	4153.91	4.0233e-06
4162.25	8.95909e-06	4162.25	2.34758e-05	4162.25	3.97811e-06	4162.25	2.5361e-06
4170.59	6.63845e-06	4170.59	1.40854e-05	4170.59	2.47356e-06	4170.59	1.84131e-06
4178.94	4.50579e-06	4178.94	8.22041e-06	4178.94	1.44675e-06	4178.94	1.68385e-06
4187.28	2.93414e-06	4187.28	5.07262e-06	4187.28	9.06384e-07	4187.28	1.49463e-06
4195.62	2.21089e-06	4195.62	3.4196e-06	4195.62	7.02806e-07	4195.62	1.10426e-06
4203.96	1.73056e-06	4203.96	2.28161e-06	4203.96	5.66308e-07	4203.96	6.1998e-07
4212.3	1.17144e-06	4212.3	1.31807e-06	4212.3	4.6356e-07	4212.3	2.65195e-07
4220.64	7.61311e-07	4220.64	7.42158e-07	4220.64	5.34314e-07	4220.64	1.24216e-07
4228.98	5.40311e-07	4228.98	4.67996e-07	4228.98	7.23339e-07	4228.98	8.87323e-08
4237.32	3.90919e-07	4237.32	3.15505e-07	4237.32	7.65085e-07	4237.32	8.29571e-08
4245.66	3.0324e-07	4245.66	1.98407e-07	4245.66	5.71225e-07	4245.66	7.44941e-08
4254.01	2.76352e-07	4254.01	1.2299e-07	4254.01	3.12014e-07	4254.01	5.73126e-08
4262.35	2.51641e-07	4262.35	8.74046e-08	4262.35	1.86825e-07	4262.35	4.17694e-08
4270.69	1.96908e-07	4270.69	6.86786e-08	4270.69	1.62945e-07	4270.69	3.30263e-08
4279.03	1.3577e-07	4279.03	5.5299e-08	4279.03	1.39766e-07	4279.03	2.7304e-08
4287.37	9.94109e-08	4287.37	4.33618e-08	4287.37	1.07452e-07	4287.37	2.08726e-08
4295.71	8.20695e-08	4295.71	3.37304e-08	4295.71	8.45002e-08	4295.71	1.56745e-08
4304.05	7.16592e-08	4304.05	2.66317e-08	4304.05	7.80017e-08	4304.05	1.19627e-08
4312.39	6.17583e-08	4312.39	2.0997e-08	4312.39	7.66632e-08	4312.39	8.43193e-09
4320.74	5.1549e-08	4320.74	1.66614e-08	4320.74	6.89982e-08	4320.74	5.36668e-09
4329.08	4.66213e-08	4329.08	1.34393e-08	4329.08	5.40564e-08	4329.08	3.1506e-09
4337.42	4.56513e-08	4337.42	1.09967e-08	4337.42	4.08931e-08	4337.42	1.85394e-09
4345.76	4.24504e-08	4345.76	9.28786e-09	4345.76	3.57212e-08	4345.76	1.22286e-09
4354.1	3.70743e-08	4354.1	7.96973e-09	4354.1	3.57413e-08	4354.1	9.0441e-10
4362.44	3.27502e-08	4362.44	6.81104e-09	4362.44	3.55505e-08	4362.44	7.79691e-10
4370.78	2.92741e-08	4370.78	5.84219e-09	4370.78	3.27131e-08	4370.78	7.23452e-10
4379.12	2.43019e-08	4379.12	5.14361e-09	4379.12	2.80991e-08	4379.12	6.66793e-10
4387.46	1.84127e-08	4387.46	4.56961e-09	4387.46	2.40897e-08	4387.46	5.82644e-10
4395.81	1.46437e-08	4395.81	3.96726e-09	4395.81	2.2334e-08	4395.81	4.83647e-10
4404.15	1.4357e-08	4404.15	3.37181e-09	4404.15	2.21317e-08	4404.15	4.05141e-10
4412.49	1.64229e-08	4412.49	2.91919e-09	4412.49	2.14705e-08	4412.49	3.55074e-10
4420.83	1.72675e-08	4420.83	2.63496e-09	4420.83	1.94457e-08	4420.83	3.20351e-10
4429.17	1.43335e-08	4429.17	2.44459e-09	4429.17	1.70063e-08	4429.17	2.9219e-10
4437.51	1.0062e-08	4437.51	2.23835e-09	4437.51	1.58064e-08	4437.51	2.68737e-10
4445.85	8.12221e-09	4445.85	2.01448e-09	4445.85	1.55538e-08	4445.85	2.47485e-10
4454.19	8.74901e-09	4454.19	1.78548e-09	4454.19	1.44938e-08	4454.19	2.22443e-10
4462.54	9.85386e-09	4462.54	1.60117e-09	4462.54	1.25761e-08	4462.54	1.98788e-10
4470.88	9.68107e-09	4470.88	1.49671e-09	4470.88	1.12375e-08	4470.88	1.80495e-10
4479.22	8.24319e-09	4479.22	1.41985e-09	4479.22	1.08179e-08	4479.22	1.67369e-10
4487.56	6.66228e-09	4487.56	1.32312e-09	4487.56	1.02831e-08	4487.56	1.56277e-10
4495.9	5.83004e-09	4495.9	1.21638e-09	4495.9	9.35613e-09	4495.9	1.44037e-10
4504.24	5.75404e-09	4504.24	1.12944e-09	4504.24	8.70034e-09	4504.24	1.32156e-10
4512.58	5.85454e-09	4512.58	1.05936e-09	4512.58	8.37752e-09	4512.58	1.21911e-10
4520.92	5.69296e-09	4520.92	9.77915e-10	4520.92	8.07174e-09	4520.92	1.14739e-10
4529.26	5.08308e-09	4529.26	8.99624e-10	4529.26	7.76554e-09	4529.26	1.09727e-10
4537.61	4.2328e-09	4537.61	8.48786e-10	4537.61	7.51634e-09	4537.61	1.04348e-10
4545.95	3.74971e-09	4545.95	8.1884e-10	4545.95	7.05706e-09	4545.95	9.87552e-11
4554.29	3.73914e-09	4554.29	7.83579e-10	4554.29	6.33363e-09	4554.29	9.35191e-11
4562.63	3.80574e-09	4562.63	7.31346e-10	4562.63	5.89721e-09	4562.63	8.93325e-11
4570.97	3.75869e-09	4570.97	6.76462e-10	4570.97	5.93179e-09	4570.97	8.53976e-11
4579.31	3.41019e-09	4579.31	6.2855e-10	4579.31	5.77935e-09	4579.31	8.06206e-11
4587.65	2.86602e-09	4587.65	5.85826e-10	4587.65	5.09459e-09	4587.65	7.55129e-11
4595.99	2.5595e-09	4595.99	5.53638e-10	4595.99	4.48552e-09	4595.99	7.1271e-11
4604.34	2.56503e-09	4604.34	5.32045e-10	4604.34	4.44551e-09	4604.34	6.85304e-11
4612.68	2.75683e-09	4612.68	5.13753e-10	4612.68	4.56882e-09	4612.68	6.61161e-11
4621.02	2.95751e-09	4621.02	4.92182e-10	4621.02	4.31692e-09	4621.02	6.23268e-11
4629.36	2.90815e-09	4629.36	4.66536e-10	4629.36	3.87819e-09	4629.36	5.79034e-11
4637.7	2.54559e-09	4637.7	4.37689e-10	4637.7	3.62837e-09	4637.7	5.47153e-11
4646.04	2.02841e-09	4646.04	4.08938e-10	4646.04	3.47027e-09	4646.04	5.29101e-11
4654.38	1.70174e-09	4654.38	3.86908e-10	4654.38	3.19102e-09	4654.38	5.13598e-11
4662.72	1.7634e-09	4662.72	3.72339e-10	4662.72	2.96188e-09	4662.72	4.99759e-11
4671.07	2.00963e-09	4671.07	3.57873e-10	4671.07	2.97651e-09	4671.07	4.90364e-11
4679.41	2.17236e-09	4679.41	3.40416e-10	4679.41	2.98813e-09	4679.41	4.78303e-11
4687.75	2.0311e-09	4687.75	3.23307e-10	4687.75	2.76904e-09	4687.75	4.5221e-11
4696.09	1.62729e-09	4696.09	3.09944e-10	4696.09	2.55135e-09	4696.09	4.16024e-11
4704.43	1.34349e-09	4704.43	3.00268e-10	4704.43	2.56848e-09	4704.43	3.86732e-11
4712.77	1.33129e-09	4712.77	2.91444e-10	4712.77	2.67066e-09	4712.77	3.72745e-11
4721.11	1.46505e-09	4721.11	2.80433e-10	4721.11	2.59987e-09	4721.11	3.70584e-11
4729.45	1.55339e-09	4729.45	2.67409e-10	4729.45	2.39434e-09	4729.45	3.68895e-11
4737.79	1.44679e-09	4737.79	2.53115e-10	4737.79	2.26246e-09	4737.79	3.58433e-11
4746.14	1.26422e-09	4746.14	2.40383e-10	4746.14	2.23992e-09	4746.14	3.43494e-11
4754.48	1.14121e-09	4754.48	2.31365e-10	4754.48	2.22636e-09	4754.48	3.3146e-11
4762.82	1.095e-09	4762.82	2.24011e-10	4762.82	2.13947e-09	4762.82	3.20905e-11
4771.16	1.12163e-09	4771.16	2.16055e-10	4771.16	1.9763e-09	4771.16	3.0764e-11
4779.5	1.10606e-09	4779.5	2.07262e-10	4779.5	1.84078e-09	4779.5	2.91594e-11
4787.84	1.00692e-09	4787.84	1.9888e-10	4787.84	1.83085e-09	4787.84	2.77281e-11
4796.18	8.91991e-10	4796.18	1.91337e-10	4796.18	1.86816e-09	4796.18	2.70621e-11
4804.52	8.11304e-10	4804.52	1.82966e-10	4804.52	1.7821e-09	4804.52	2.6737e-11
4812.87	8.26116e-10	4812.87	1.74304e-10	4812.87	1.56906e-09	4812.87	2.62604e-11
4821.21	8.84748e-10	4821.21	1.66695e-10	4821.21	1.42769e-09	4821.21	2.55285e-11
4829.55	8.87721e-10	4829.55	1.60618e-10	4829.55	1.45631e-09	4829.55	2.47859e-11
4837.89	8.51777e-10	4837.89	1.55725e-10	4837.89	1.51292e-09	4837.89	2.42401e-11
4846.23	8.05065e-10	4846.23	1.50238e-10	4846.23	1.4397e-09	4846.23	2.35097e-11
4854.57	7.61035e-10	4854.57	1.43794e-10	4854.57	1.27922e-09	4854.57	2.26436e-11
4862.91	7.20519e-10	4862.91	1.37939e-10	4862.91	1.18493e-09	4862.91	2.19524e-11
4871.25	6.6916e-10	4871.25	1.33766e-10	4871.25	1.19622e-09	4871.25	2.1473e-11
4879.59	6.41322e-10	4879.59	1.30127e-10	4879.59	1.22406e-09	4879.59	2.0898e-11
4887.94	6.59116e-10	4887.94	1.25329e-10	4887.94	1.18536e-09	4887.94	2.00578e-11
4896.28	6.8872e-10	4896.28	1.20592e-10	4896.28	1.09001e-09	4896.28	1.92737e-11
4904.62	6.70755e-10	4904.62	1.16729e-10	4904.62	1.01344e-09	4904.62	1.86845e-11
4912.96	5.81235e-10	4912.96	1.12991e-10	4912.96	1.02356e-09	4912.96	1.82706e-11
4921.3	4.88908e-10	4921.3	1.08844e-10	4921.3	1.07722e-09	4921.3	1.79666e-11
4929.64	4.62987e-10	4929.64	1.04747e-10	4929.64	1.08232e-09	4929.64	1.76711e-11
4937.98	4.91503e-10	4937.98	1.01764e-10	4937.98	1.02624e-09	4937.98	1.72851e-11
4946.32	5.37634e-10	4946.32	9.94618e-11	4946.32	9.70897e-10	4946.32	1.66366e-11
4954.67	5.46661e-10	4954.67	9.68448e-11	4954.67	9.55545e-10	4954.67	1.57837e-11
4963.01	4.81181e-10	4963.01	9.4208e-11	4963.01	9.51128e-10	4963.01	1.5006e-11
4971.35	3.93997e-10	4971.35	9.15138e-11	4971.35	9.26215e-10	4971.35	1.45021e-11
4979.69	3.54578e-10	4979.69	8.90193e-11	4979.69	8.81986e-10	4979.69	1.42736e-11
4988.03	3.83256e-10	4988.03	8.67908e-11	4988.03	8.37088e-10	4988.03	1.41426e-11
4996.37	4.47112e-10	4996.37	8.4276e-11	4996.37	8.08004e-10	4996.37	1.39972e-11
5004.71	4.71219e-10	5004.71	8.12707e-11	5004.71	8.02701e-10	5004.71	1.38196e-11
5013.05	4.27983e-10	5013.05	7.81616e-11	5013.05	8.03921e-10	5013.05	1.36082e-11
5021.39	3.62102e-10	5021.39	7.57568e-11	5021.39	7.72337e-10	5021.39	1.33397e-11
5029.74	3.35715e-10	5029.74	7.43438e-11	5029.74	6.9474e-10	5029.74	1.29725e-11
5038.08	3.59018e-10	5038.08	7.31579e-11	5038.08	6.37703e-10	5038.08	1.25166e-11
5046.42	3.74287e-10	5046.42	7.14405e-11	5046.42	6.58564e-10	5046.42	1.20513e-11
5054.76	3.48519e-10	5054.76	6.93632e-11	5054.76	6.95165e-10	5054.76	1.16877e-11
5063.1	2.96907e-10	5063.1	6.72987e-11	5063.1	6.45335e-10	5063.1	1.14042e-11
5071.44	2.58378e-10	5071.44	6.53053e-11	5071.44	5.44713e-10	5071.44	1.10809e-11
5079.78	2.79739e-10	5079.78	6.32678e-11	5079.78	5.27456e-10	5079.78	1.08205e-11
5088.12	3.33576e-10	5088.12	6.124e-11	5088.12	5.91968e-10	5088.12	1.07059e-11
5096.47	3.53228e-10	5096.47	5.93639e-11	5096.47	6.02922e-10	5096.47	1.05662e-11
5104.81	3.28207e-10	5104.81	5.76311e-11	5104.81	5.34703e-10	5104.81	1.02918e-11
5113.15	2.82266e-10	5113.15	5.6228e-11	5113.15	5.01242e-10	5113.15	9.98934e-12
5121.49	2.52947e-10	5121.49	5.51483e-11	5121.49	5.35068e-10	5121.49	9.82095e-12
5129.83	2.48461e-10	5129.83	5.42645e-11	5129.83	5.47471e-10	5129.83	9.79835e-12
5138.17	2.45207e-10	5138.17	5.34212e-11	5138.17	5.0701e-10	5138.17	9.74619e-12
5146.51	2.4281e-10	5146.51	5.24522e-11	5146.51	4.87588e-10	5146.51	9.51702e-12
5154.85	2.43366e-10	5154.85	5.1355e-11	5154.85	5.0429e-10	5154.85	9.15918e-12
5163.2	2.4784e-10	5163.2	5.02564e-11	5163.2	4.92137e-10	5163.2	8.88059e-12
5171.54	2.48235e-10	5171.54	4.93895e-11	5171.54	4.50906e-10	5171.54	8.78506e-12
5179.88	2.258e-10	5179.88	4.85215e-11	5179.88	4.54804e-10	5179.88	8.76013e-12
5188.22	1.97792e-10	5188.22	4.72333e-11	5188.22	4.99593e-10	5188.22	8.66837e-12
5196.56	1.88615e-10	5196.56	4.59186e-11	5196.56	5.06411e-10	5196.56	8.49097e-12
5204.9	2.0063e-10	5204.9	4.518e-11	5204.9	4.87431e-10	5204.9	8.28685e-12
5213.24	2.26125e-10	5213.24	4.51211e-11	5213.24	5.14487e-10	5213.24	8.11107e-12
5221.58	2.33901e-10	5221.58	4.52104e-11	5221.58	5.60653e-10	5221.58	7.98051e-12
5229.92	2.08723e-10	5229.92	4.50259e-11	5229.92	5.40763e-10	5229.92	7.92633e-12
5238.27	1.77473e-10	5238.27	4.44429e-11	5238.27	4.89703e-10	5238.27	7.9273e-12
5246.61	1.64805e-10	5246.61	4.36373e-11	5246.61	4.94862e-10	5246.61	7.96793e-12
5254.95	1.77818e-10	5254.95	4.28888e-11	5254.95	5.25788e-10	5254.95	7.99343e-12
5263.29	1.97949e-10	5263.29	4.25789e-11	5263.29	5.06872e-10	5263.29	7.96001e-12
5271.63	1.97367e-10	5271.63	4.25757e-11	5271.63	4.91552e-10	5271.63	7.94095e-12
5279.97	1.76585e-10	5279.97	4.18534e-11	5279.97	5.57331e-10	5279.97	7.88367e-12
5288.31	1.54467e-10	5288.31	4.06773e-11	5288.31	6.29128e-10	5288.31	7.74355e-12
5296.65	1.54585e-10	5296.65	4.11157e-11	5296.65	6.21082e-10	5296.65	7.55394e-12
5305	1.79657e-10	5305	4.42745e-11	5305	6.13255e-10	5305	7.40165e-12
5313.34	2.03682e-10	5313.34	4.8348e-11	5313.34	7.28464e-10	5313.34	7.39014e-12
5321.68	2.06016e-10	5321.68	5.21613e-11	5321.68	8.53649e-10	5321.68	7.4583e-12
5330.02	1.85613e-10	5330.02	5.67472e-11	5330.02	8.14607e-10	5330.02	7.55061e-12
5338.36	1.60441e-10	5338.36	6.10252e-11	5338.36	7.41028e-10	5338.36	7.52639e-12
5346.7	1.53319e-10	5346.7	6.35396e-11	5346.7	9.07371e-10	5346.7	7.35023e-12
5355.04	1.68911e-10	5355.04	6.41167e-11	5355.04	1.20391e-09	5355.04	7.27267e-12
5363.38	1.92847e-10	5363.38	6.52779e-11	5363.38	1.35569e-09	5363.38	7.31999e-12
5371.72	2.0621e-10	5371.72	6.90071e-11	5371.72	1.63882e-09	5371.72	7.48725e-12
5380.07	1.96311e-10	5380.07	7.38374e-11	5380.07	2.18556e-09	5380.07	7.69658e-12
5388.41	1.72739e-10	5388.41	8.20033e-11	5388.41	2.44339e-09	5388.41	7.78668e-12
5396.75	1.59975e-10	5396.75	9.52225e-11	5396.75	2.04793e-09	5396.75	7.81558e-12
5405.09	1.6081e-10	5405.09	1.10629e-10	5405.09	1.45019e-09	5405.09	8.16562e-12
5413.43	1.61466e-10	5413.43	1.28043e-10	5413.43	1.36754e-09	5413.43	8.99836e-12
5421.77	1.57651e-10	5421.77	1.47417e-10	5421.77	1.65118e-09	5421.77	9.5461e-12
5430.11	1.61575e-10	5430.11	1.70904e-10	5430.11	1.73619e-09	5430.11	9.23621e-12
5438.45	1.74244e-10	5438.45	1.93441e-10	5438.45	1.5693e-09	5438.45	1.13311e-11
5446.8	1.81863e-10	5446.8	2.2036e-10	5446.8	1.38308e-09	5446.8	2.22347e-11
5455.14	1.92769e-10	5455.14	2.70306e-10	5455.14	1.33262e-09	5455.14	4.35674e-11
5463.48	2.11596e-10	5463.48	3.25352e-10	5463.48	1.33202e-09	5463.48	6.49937e-11
5471.82	2.25289e-10	5471.82	3.44688e-10	5471.82	1.31884e-09	5471.82	6.97737e-11
5480.16	2.34618e-10	5480.16	3.16235e-10	5480.16	1.64738e-09	5480.16	5.48573e-11
5488.5	2.50823e-10	5488.5	2.92945e-10	5488.5	2.40586e-09	5488.5	3.38175e-11
5496.84	2.74576e-10	5496.84	3.54993e-10	5496.84	3.07297e-09	5496.84	2.09402e-11
5505.18	3.06015e-10	5505.18	5.37853e-10	5505.18	3.15494e-09	5505.18	1.76209e-11
5513.53	3.39819e-10	5513.53	7.36896e-10	5513.53	2.63954e-09	5513.53	1.57796e-11
5521.87	3.65978e-10	5521.87	8.26963e-10	5521.87	1.98868e-09	5521.87	1.38564e-11
5530.21	3.72277e-10	5530.21	8.28794e-10	5530.21	1.45862e-09	5530.21	1.57682e-11
5538.55	3.63452e-10	5538.55	8.79381e-10	5538.55	1.10237e-09	5538.55	2.07895e-11
5546.89	3.64259e-10	5546.89	1.15464e-09	5546.89	8.91589e-10	5546.89	2.33684e-11
5555.23	3.79166e-10	5555.23	1.55403e-09	5555.23	7.24822e-10	5555.23	2.42296e-11
5563.57	4.7552e-10	5563.57	1.74709e-09	5563.57	6.24632e-10	5563.57	2.67974e-11
5571.91	6.69304e-10	5571.91	1.53459e-09	5571.91	7.51446e-10	5571.91	2.77477e-11
5580.25	8.01268e-10	5580.25	1.07446e-09	5580.25	1.12197e-09	5580.25	2.40294e-11
5588.6	7.26798e-10	5588.6	7.55362e-10	5588.6	1.35289e-09	5588.6	1.82874e-11
5596.94	4.894e-10	5596.94	6.90756e-10	5596.94	1.20841e-09	5596.94	1.54274e-11
5605.28	3.17532e-10	5605.28	6.92868e-10	5605.28	9.98278e-10	5605.28	1.44017e-11
5613.62	3.12697e-10	5613.62	6.05875e-10	5613.62	1.02941e-09	5613.62	1.50252e-11
5621.96	3.48246e-10	5621.96	4.54764e-10	5621.96	1.06829e-09	5621.96	1.8833e-11
5630.3	3.23308e-10	5630.3	3.43469e-10	5630.3	8.31389e-10	5630.3	2.05346e-11
5638.64	2.61341e-10	5638.64	3.06251e-10	5638.64	4.83463e-10	5638.64	1.66296e-11
5646.98	2.3654e-10	5646.98	2.93946e-10	5646.98	3.20225e-10	5646.98	1.10462e-11
5655.33	2.38303e-10	5655.33	2.56616e-10	5655.33	2.79401e-10	5655.33	9.85917e-12
5663.67	2.11176e-10	5663.67	1.92201e-10	5663.67	2.12792e-10	5663.67	1.2232e-11
5672.01	1.63679e-10	5672.01	1.23215e-10	5672.01	1.59456e-10	5672.01	1.43764e-11
5680.35	1.27614e-10	5680.35	7.34582e-11	5680.35	1.4301e-10	5680.35	1.66406e-11
5688.69	1.11221e-10	5688.69	4.79667e-11	5688.69	1.43449e-10	5688.69	1.97676e-11
5697.03	1.07788e-10	5697.03	3.88111e-11	5697.03	1.42074e-10	5697.03	2.21929e-11
5705.37	1.06196e-10	5705.37	3.65882e-11	5705.37	1.37289e-10	5705.37	2.07711e-11
5713.71	9.27875e-11	5713.71	3.51995e-11	5713.71	1.28407e-10	5713.71	1.56612e-11
5722.05	7.25873e-11	5722.05	3.12788e-11	5722.05	1.15523e-10	5722.05	1.02627e-11
5730.4	6.27823e-11	5730.4	2.58424e-11	5730.4	1.05378e-10	5730.4	6.87093e-12
5738.74	6.9259e-11	5738.74	2.11689e-11	5738.74	1.03594e-10	5738.74	5.49929e-12
5747.08	8.39686e-11	5747.08	1.76609e-11	5747.08	1.04822e-10	5747.08	5.00415e-12
5755.42	8.91327e-11	5755.42	1.51973e-11	5755.42	1.00969e-10	5755.42	4.67124e-12
5763.76	7.6138e-11	5763.76	1.37674e-11	5763.76	9.36865e-11	5763.76	4.40391e-12
5772.1	5.73487e-11	5772.1	1.30967e-11	5772.1	9.20675e-11	5772.1	4.17652e-12
5780.44	4.9299e-11	5780.44	1.26647e-11	5780.44	9.91553e-11	5780.44	3.92479e-12
5788.78	5.44875e-11	5788.78	1.22002e-11	5788.78	1.04538e-10	5788.78	3.67222e-12
5797.13	6.14854e-11	5797.13	1.18559e-11	5797.13	9.88485e-11	5797.13	3.43911e-12
5805.47	5.94808e-11	5805.47	1.15965e-11	5805.47	8.84489e-11	5805.47	3.29233e-12
5813.81	4.95679e-11	5813.81	1.14143e-11	5813.81	8.63503e-11	5813.81	3.24508e-12
5822.15	4.06383e-11	5822.15	1.12945e-11	5822.15	9.10644e-11	5822.15	3.21488e-12
5830.49	4.133e-11	5830.49	1.11529e-11	5830.49	9.13463e-11	5830.49	3.15299e-12
5838.83	4.98542e-11	5838.83	1.09122e-11	5838.83	8.55732e-11	5838.83	3.07568e-12
5847.17	5.52297e-11	5847.17	1.05546e-11	5847.17	8.19888e-11	5847.17	3.017e-12
5855.51	5.25434e-11	5855.51	1.02254e-11	5855.51	8.3928e-11	5855.51	2.96282e-12
5863.85	4.50771e-11	5863.85	9.99272e-12	5863.85	8.67647e-11	5863.85	2.88918e-12
5872.2	3.89952e-11	5872.2	9.81712e-12	5872.2	8.69093e-11	5872.2	2.81231e-12
5880.54	3.98353e-11	5880.54	9.71065e-12	5880.54	8.54111e-11	5880.54	2.76448e-12
5888.88	4.51107e-11	5888.88	9.64951e-12	5888.88	8.29848e-11	5888.88	2.75813e-12
5897.22	4.85063e-11	5897.22	9.56759e-12	5897.22	7.85447e-11	5897.22	2.7703e-12
5905.56	4.79788e-11	5905.56	9.44426e-12	5905.56	7.50911e-11	5905.56	2.76572e-12
5913.9	4.41006e-11	5913.9	9.31165e-12	5913.9	7.58334e-11	5913.9	2.73055e-12
5922.24	4.01654e-11	5922.24	9.19727e-12	5922.24	7.77154e-11	5922.24	2.67841e-12
5930.58	3.74751e-11	5930.58	9.08819e-12	5930.58	7.53421e-11	5930.58	2.63608e-12
5938.93	3.52849e-11	5938.93	8.99137e-12	5938.93	7.17791e-11	5938.93	2.60427e-12
5947.27	3.56375e-11	5947.27	8.92359e-12	5947.27	7.30374e-11	5947.27	2.58067e-12
5955.61	3.83139e-11	5955.61	8.8412e-12	5955.61	7.58149e-11	5955.61	2.56364e-12
5963.95	4.16163e-11	5963.95	8.6791e-12	5963.95	7.37476e-11	5963.95	2.54409e-12
5972.29	4.20486e-11	5972.29	8.46444e-12	5972.29	6.92233e-11	5972.29	2.52092e-12
5980.63	3.70569e-11	5980.63	8.28757e-12	5980.63	6.73498e-11	5980.63	2.49384e-12
5988.97	3.17416e-11	5988.97	8.19469e-12	5988.97	6.64087e-11	5988.97	2.46169e-12
5997.31	3.04177e-11	5997.31	8.14245e-12	5997.31	6.39357e-11	5997.31	2.42686e-12
6005.66	3.34863e-11	6005.66	8.0662e-12	6005.66	6.31633e-11	6005.66	2.39797e-12
6014	3.83918e-11	6014	7.97347e-12	6014	6.57135e-11	6014	2.38473e-12
6022.34	3.93384e-11	6022.34	7.89138e-12	6022.34	6.55663e-11	6022.34	2.37756e-12
6030.68	3.55686e-11	6030.68	7.81211e-12	6030.68	6.08021e-11	6030.68	2.3607e-12
6039.02	3.10656e-11	6039.02	7.714e-12	6039.02	5.89961e-11	6039.02	2.33545e-12
6047.36	2.97553e-11	6047.36	7.59798e-12	6047.36	6.41698e-11	6047.36	2.31008e-12
6055.7	3.30257e-11	6055.7	7.50404e-12	6055.7	6.79867e-11	6055.7	2.29221e-12
6064.04	3.58137e-11	6064.04	7.44259e-12	6064.04	6.30458e-11	6064.04	2.2803e-12
6072.38	3.42154e-11	6072.38	7.38008e-12	6072.38	5.66254e-11	6072.38	2.26469e-12
6080.73	2.96039e-11	6080.73	7.28602e-12	6080.73	6.00873e-11	6080.73	2.24002e-12
6089.07	2.49925e-11	6089.07	7.16592e-12	6089.07	6.86153e-11	6089.07	2.20967e-12
6097.41	2.55214e-11	6097.41	7.05351e-12	6097.41	6.79702e-11	6097.41	2.18429e-12
6105.75	3.08848e-11	6105.75	6.97747e-12	6105.75	5.86039e-11	6105.75	2.16545e-12
6114.09	3.47648e-11	6114.09	6.93911e-12	6114.09	5.53022e-11	6114.09	2.14429e-12
6122.43	3.36039e-11	6122.43	6.89741e-12	6122.43	6.23381e-11	6122.43	2.12133e-12
6130.77	2.82145e-11	6130.77	6.82885e-12	6130.77	6.72514e-11	6130.77	2.10279e-12
6139.11	2.38406e-11	6139.11	6.75605e-12	6139.11	6.24877e-11	6139.11	2.08924e-12
6147.46	2.44587e-11	6147.46	6.70605e-12	6147.46	5.60523e-11	6147.46	2.08142e-12
6155.8	2.81333e-11	6155.8	6.66493e-12	6155.8	5.62027e-11	6155.8	2.07212e-12
6164.14	3.10852e-11	6164.14	6.603e-12	6164.14	5.94554e-11	6164.14	2.05576e-12
6172.48	3.08007e-11	6172.48	6.53334e-12	6172.48	6.17242e-11	6172.48	2.03434e-12
6180.82	2.77856e-11	6180.82	6.51205e-12	6180.82	6.293e-11	6180.82	2.00922e-12
6189.16	2.50807e-11	6189.16	6.52286e-12	6189.16	6.22941e-11	6189.16	1.98626e-12
6197.5	2.41359e-11	6197.5	6.48698e-12	6197.5	5.79067e-11	6197.5	1.96849e-12
6205.84	2.48301e-11	6205.84	6.38411e-12	6205.84	5.36979e-11	6205.84	1.95345e-12
6214.18	2.64346e-11	6214.18	6.27648e-12	6214.18	5.59684e-11	6214.18	1.94244e-12
6222.53	2.67885e-11	6222.53	6.21626e-12	6222.53	5.99856e-11	6222.53	1.93165e-12
6230.87	2.6051e-11	6230.87	6.14291e-12	6230.87	5.79308e-11	6230.87	1.919e-12
6239.21	2.51671e-11	6239.21	6.02187e-12	6239.21	5.19627e-11	6239.21	1.90722e-12
6247.55	2.33975e-11	6247.55	5.90409e-12	6247.55	5.00298e-11	6247.55	1.89074e-12
6255.89	2.2142e-11	6255.89	5.83558e-12	6255.89	5.22785e-11	6255.89	1.86801e-12
6264.23	2.28407e-11	6264.23	5.81614e-12	6264.23	5.26193e-11	6264.23	1.84252e-12
6272.57	2.48826e-11	6272.57	5.80725e-12	6272.57	5.0181e-11	6272.57	1.8225e-12
6280.91	2.67887e-11	6280.91	5.79435e-12	6280.91	4.82867e-11	6280.91	1.81382e-12
6289.26	2.60695e-11	6289.26	5.77035e-12	6289.26	4.7872e-11	6289.26	1.81079e-12
6297.6	2.28236e-11	6297.6	5.71563e-12	6297.6	4.80136e-11	6297.6	1.80442e-12
6305.94	2.01402e-11	6305.94	5.65149e-12	6305.94	4.8839e-11	6305.94	1.79115e-12
6314.28	2.03528e-11	6314.28	5.62653e-12	6314.28	4.93478e-11	6314.28	1.77954e-12
6322.62	2.3489e-11	6322.62	5.63593e-12	6322.62	4.7227e-11	6322.62	1.77339e-12
6330.96	2.54114e-11	6330.96	5.61077e-12	6330.96	4.41966e-11	6330.96	1.76226e-12
6339.3	2.27795e-11	6339.3	5.5193e-12	6339.3	4.4483e-11	6339.3	1.73684e-12
6347.64	1.79916e-11	6347.64	5.39331e-12	6347.64	4.72621e-11	6347.64	1.70692e-12
6355.99	1.5072e-11	6355.99	5.27975e-12	6355.99	4.76794e-11	6355.99	1.69099e-12
6364.33	1.73365e-11	6364.33	5.23742e-12	6364.33	4.60639e-11	6364.33	1.68389e-12
6372.67	2.26577e-11	6372.67	5.27679e-12	6372.67	4.76764e-11	6372.67	1.6719e-12
6381.01	2.46833e-11	6381.01	5.3022e-12	6381.01	5.22294e-11	6381.01	1.65353e-12
6389.35	2.20678e-11	6389.35	5.23912e-12	6389.35	5.24499e-11	6389.35	1.63774e-12
6397.69	1.78422e-11	6397.69	5.14957e-12	6397.69	4.54759e-11	6397.69	1.62641e-12
6406.03	1.61485e-11	6406.03	5.13897e-12	6406.03	3.89817e-11	6406.03	1.61024e-12
6414.37	1.84795e-11	6414.37	5.20003e-12	6414.37	3.87633e-11	6414.37	1.59093e-12
6422.71	2.16744e-11	6422.71	5.21495e-12	6422.71	4.12541e-11	6422.71	1.57817e-12
6431.06	2.24113e-11	6431.06	5.12115e-12	6431.06	4.08181e-11	6431.06	1.57597e-12
6439.4	1.98372e-11	6439.4	4.95533e-12	6439.4	3.72712e-11	6439.4	1.57546e-12
6447.74	1.66051e-11	6447.74	4.85741e-12	6447.74	3.41135e-11	6447.74	1.56925e-12
6456.08	1.58955e-11	6456.08	4.88705e-12	6456.08	3.23657e-11	6456.08	1.55902e-12
6464.42	1.66244e-11	6464.42	4.93165e-12	6464.42	3.14316e-11	6464.42	1.54761e-12
6472.76	1.66968e-11	6472.76	4.93255e-12	6472.76	3.13316e-11	6472.76	1.53601e-12
6481.1	1.57521e-11	6481.1	4.91138e-12	6481.1	3.21069e-11	6481.1	1.52468e-12
6489.44	1.48305e-11	6489.44	4.88286e-12	6489.44	3.24102e-11	6489.44	1.51374e-12
6497.79	1.59955e-11	6497.79	4.83354e-12	6497.79	3.08713e-11	6497.79	1.5006e-12
6506.13	1.80389e-11	6506.13	4.76624e-12	6506.13	3.01421e-11	6506.13	1.48488e-12
6514.47	1.7994e-11	6514.47	4.68692e-12	6514.47	3.35134e-11	6514.47	1.47183e-12
6522.81	1.5913e-11	6522.81	4.57097e-12	6522.81	3.81389e-11	6522.81	1.46427e-12
6531.15	1.39004e-11	6531.15	4.44104e-12	6531.15	3.79362e-11	6531.15	1.462e-12
6539.49	1.43024e-11	6539.49	4.35728e-12	6539.49	3.22727e-11	6539.49	1.46084e-12
6547.83	1.64112e-11	6547.83	4.31014e-12	6547.83	2.80571e-11	6547.83	1.4526e-12
6556.17	1.70788e-11	6556.17	4.25274e-12	6556.17	2.92707e-11	6556.17	1.43637e-12
6564.51	1.52369e-11	6564.51	4.17875e-12	6564.51	3.17701e-11	6564.51	1.4152e-12
6572.86	1.25364e-11	6572.86	4.11411e-12	6572.86	3.13393e-11	6572.86	1.39467e-12
6581.2	1.18973e-11	6581.2	4.07537e-12	6581.2	2.88436e-11	6581.2	1.38029e-12
6589.54	1.40703e-11	6589.54	4.0373e-12	6589.54	2.76308e-11	6589.54	1.37275e-12
6597.88	1.6237e-11	6597.88	3.97153e-12	6597.88	2.87669e-11	6597.88	1.3695e-12
6606.22	1.59114e-11	6606.22	3.89702e-12	6606.22	3.02039e-11	6606.22	1.36572e-12
6614.56	1.33119e-11	6614.56	3.84763e-12	6614.56	2.99776e-11	6614.56	1.35836e-12
6622.9	1.07737e-11	6622.9	3.81504e-12	6622.9	2.82455e-11	6622.9	1.34719e-12
6631.24	1.12988e-11	6631.24	3.77559e-12	6631.24	2.65632e-11	6631.24	1.33302e-12
6639.59	1.4441e-11	6639.59	3.72674e-12	6639.59	2.64767e-11	6639.59	1.32027e-12
6647.93	1.64565e-11	6647.93	3.67449e-12	6647.93	2.78213e-11	6647.93	1.31283e-12
6656.27	1.53698e-11	6656.27	3.62389e-12	6656.27	2.86569e-11	6656.27	1.30754e-12
6664.61	1.23611e-11	6664.61	3.58624e-12	6664.61	2.74665e-11	6664.61	1.29885e-12
6672.95	1.05601e-11	6672.95	3.56343e-12	6672.95	2.55054e-11	6672.95	1.2849e-12
6681.29	1.16083e-11	6681.29	3.54453e-12	6681.29	2.52265e-11	6681.29	1.27256e-12
6689.63	1.3723e-11	6689.63	3.51915e-12	6689.63	2.63865e-11	6689.63	1.26802e-12
6697.97	1.45966e-11	6697.97	3.49061e-12	6697.97	2.66384e-11	6697.97	1.26868e-12
6706.31	1.34531e-11	6706.31	3.46493e-12	6706.31	2.53276e-11	6706.31	1.26786e-12
6714.66	1.16703e-11	6714.66	3.43385e-12	6714.66	2.40432e-11	6714.66	1.26155e-12
6723	1.13529e-11	6723	3.39758e-12	6723	2.41997e-11	6723	1.25172e-12
6731.34	1.20284e-11	6731.34	3.36638e-12	6731.34	2.53727e-11	6731.34	1.24173e-12
6739.68	1.21954e-11	6739.68	3.34366e-12	6739.68	2.59218e-11	6739.68	1.23416e-12
6748.02	1.17984e-11	6748.02	3.32266e-12	6748.02	2.54336e-11	6748.02	1.229e-12
6756.36	1.12509e-11	6756.36	3.29519e-12	6756.36	2.46298e-11	6756.36	1.22258e-12
6764.7	1.157e-11	6764.7	3.2663e-12	6764.7	2.41515e-11	6764.7	1.2121e-12
6773.04	1.23607e-11	6773.04	3.23916e-12	6773.04	2.41317e-11	6773.04	1.19974e-12
6781.39	1.20429e-11	6781.39	3.20921e-12	6781.39	2.48888e-11	6781.39	1.18992e-12
6789.73	1.10545e-11	6789.73	3.18095e-12	6789.73	2.60051e-11	6789.73	1.18333e-12
6798.07	1.04842e-11	6798.07	3.16202e-12	6798.07	2.5455e-11	6798.07	1.17811e-12
6806.41	1.10664e-11	6806.41	3.14429e-12	6806.41	2.30704e-11	6806.41	1.1724e-12
6814.75	1.21107e-11	6814.75	3.11675e-12	6814.75	2.23924e-11	6814.75	1.16527e-12
6823.09	1.19346e-11	6823.09	3.08451e-12	6823.09	2.49814e-11	6823.09	1.15815e-12
6831.43	1.06273e-11	6831.43	3.05554e-12	6831.43	2.68424e-11	6831.43	1.15003e-12
6839.77	9.2672e-12	6839.77	3.02976e-12	6839.77	2.47201e-11	6839.77	1.1399e-12
6848.12	9.33582e-12	6848.12	3.00598e-12	6848.12	2.14813e-11	6848.12	1.13162e-12
6856.46	1.11489e-11	6856.46	2.98702e-12	6856.46	2.18923e-11	6856.46	1.12566e-12
6864.8	1.23044e-11	6864.8	2.97188e-12	6864.8	2.51161e-11	6864.8	1.11979e-12
6873.14	1.12522e-11	6873.14	2.9533e-12	6873.14	2.6317e-11	6873.14	1.11344e-12
6881.48	8.95443e-12	6881.48	2.93613e-12	6881.48	2.39196e-11	6881.48	1.10726e-12
6889.82	7.49346e-12	6889.82	2.92487e-12	6889.82	2.17767e-11	6889.82	1.10077e-12
6898.16	8.82565e-12	6898.16	2.91008e-12	6898.16	2.30977e-11	6898.16	1.09167e-12
6906.5	1.17004e-11	6906.5	2.88658e-12	6906.5	2.54629e-11	6906.5	1.08301e-12
6914.84	1.28665e-11	6914.84	2.8588e-12	6914.84	2.50639e-11	6914.84	1.07926e-12
6923.19	1.13223e-11	6923.19	2.83762e-12	6923.19	2.24129e-11	6923.19	1.07801e-12
6931.53	8.83313e-12	6931.53	2.82926e-12	6931.53	2.07002e-11	6931.53	1.07579e-12
6939.87	8.08863e-12	6939.87	2.83173e-12	6939.87	2.12293e-11	6939.87	1.07135e-12
6948.21	9.20708e-12	6948.21	2.84076e-12	6948.21	2.27214e-11	6948.21	1.06322e-12
6956.55	1.03619e-11	6956.55	2.83538e-12	6956.55	2.33594e-11	6956.55	1.05301e-12
6964.89	1.05322e-11	6964.89	2.81858e-12	6964.89	2.28194e-11	6964.89	1.04406e-12
6973.23	9.60381e-12	6973.23	2.8046e-12	6973.23	2.19718e-11	6973.23	1.03771e-12
6981.57	8.75818e-12	6981.57	2.79525e-12	6981.57	2.1661e-11	6981.57	1.03193e-12
6989.92	8.72906e-12	6989.92	2.79162e-12	6989.92	2.19136e-11	6989.92	1.0251e-12
6998.26	8.75231e-12	6998.26	2.77364e-12	6998.26	2.25372e-11	6998.26	1.01941e-12
7006.6	8.57389e-12	7006.6	2.73923e-12	7006.6	2.30128e-11	7006.6	1.01614e-12
7014.94	8.3946e-12	7014.94	2.69515e-12	7014.94	2.22408e-11	7014.94	1.01861e-12
7023.28	8.37894e-12	7023.28	2.65185e-12	7023.28	2.08979e-11	7023.28	1.02557e-12
7031.62	8.90356e-12	7031.62	2.62012e-12	7031.62	2.16285e-11	7031.62	1.02735e-12
7039.96	9.38219e-12	7039.96	2.59396e-12	7039.96	2.42299e-11	7039.96	1.01645e-12
7048.3	8.94577e-12	7048.3	2.58149e-12	7048.3	2.45451e-11	7048.3	9.99129e-13
7056.64	8.01803e-12	7056.64	2.58458e-12	7056.64	2.13079e-11	7056.64	9.88125e-13
7064.99	7.7514e-12	7064.99	2.58399e-12	7064.99	1.89055e-11	7064.99	9.79083e-13
7073.33	8.81739e-12	7073.33	2.57105e-12	7073.33	2.05995e-11	7073.33	9.6712e-13
7081.67	9.93367e-12	7081.67	2.55313e-12	7081.67	2.35307e-11	7081.67	9.57209e-13
7090.01	9.40653e-12	7090.01	2.55115e-12	7090.01	2.3567e-11	7090.01	9.53668e-13
7098.35	7.71872e-12	7098.35	2.56304e-12	7098.35	2.13456e-11	7098.35	9.52688e-13
7106.69	6.58179e-12	7106.69	2.55358e-12	7106.69	2.0555e-11	7106.69	9.47189e-13
7115.03	7.44969e-12	7115.03	2.51332e-12	7115.03	2.22733e-11	7115.03	9.39206e-13
7123.37	9.62996e-12	7123.37	2.4881e-12	7123.37	2.40365e-11	7123.37	9.30379e-13
7131.72	1.04134e-11	7131.72	2.5055e-12	7131.72	2.40928e-11	7131.72	9.24036e-13
7140.06	8.8991e-12	7140.06	2.51517e-12	7140.06	2.37106e-11	7140.06	9.22999e-13
7148.4	6.85325e-12	7148.4	2.46465e-12	7148.4	2.3919e-11	7148.4	9.25694e-13
7156.74	6.33982e-12	7156.74	2.36737e-12	7156.74	2.46531e-11	7156.74	9.2759e-13
7165.08	8.03033e-12	7165.08	2.27913e-12	7165.08	2.57612e-11	7165.08	9.24368e-13
7173.42	9.96678e-12	7173.42	2.24082e-12	7173.42	2.61925e-11	7173.42	9.22748e-13
7181.76	9.87645e-12	7181.76	2.25691e-12	7181.76	2.51831e-11	7181.76	9.27827e-13
7190.1	8.26629e-12	7190.1	2.28398e-12	7190.1	2.37037e-11	7190.1	9.31819e-13
7198.44	6.83249e-12	7198.44	2.27841e-12	7198.44	2.38534e-11	7198.44	9.2509e-13
7206.79	6.69518e-12	7206.79	2.25236e-12	7206.79	2.5362e-11	7206.79	9.09762e-13
7215.13	7.22777e-12	7215.13	2.25057e-12	7215.13	2.62628e-11	7215.13	9.01449e-13
7223.47	7.24625e-12	7223.47	2.26472e-12	7223.47	2.63011e-11	7223.47	9.02167e-13
7231.81	7.0411e-12	7231.81	2.24383e-12	7231.81	2.62057e-11	7231.81	9.02095e-13
7240.15	6.78522e-12	7240.15	2.19245e-12	7240.15	2.65292e-11	7240.15	9.00505e-13
7248.49	6.71544e-12	7248.49	2.15715e-12	7248.49	2.8172e-11	7248.49	8.99045e-13
7256.83	7.06021e-12	7256.83	2.16293e-12	7256.83	3.1787e-11	7256.83	8.95948e-13
7265.17	7.14887e-12	7265.17	2.19119e-12	7265.17	3.63493e-11	7265.17	8.89333e-13
7273.52	7.01519e-12	7273.52	2.19607e-12	7273.52	3.94629e-11	7273.52	8.82556e-13
7281.86	6.89205e-12	7281.86	2.16051e-12	7281.86	3.98252e-11	7281.86	8.75902e-13
7290.2	6.75649e-12	7290.2	2.11969e-12	7290.2	3.92845e-11	7290.2	8.67232e-13
7298.54	7.02832e-12	7298.54	2.11365e-12	7298.54	4.105e-11	7298.54	8.56622e-13
7306.88	7.37286e-12	7306.88	2.14316e-12	7306.88	4.46626e-11	7306.88	8.46289e-13
7315.22	7.26746e-12	7315.22	2.15264e-12	7315.22	4.49795e-11	7315.22	8.35587e-13
7323.56	6.74447e-12	7323.56	2.11241e-12	7323.56	4.12262e-11	7323.56	8.25198e-13
7331.9	6.20653e-12	7331.9	2.06681e-12	7331.9	4.21995e-11	7331.9	8.18538e-13
7340.25	6.69814e-12	7340.25	2.05911e-12	7340.25	5.35608e-11	7340.25	8.14717e-13
7348.59	7.78372e-12	7348.59	2.09418e-12	7348.59	6.74433e-11	7348.59	8.1264e-13
7356.93	8.00881e-12	7356.93	2.13509e-12	7356.93	7.47147e-11	7356.93	8.10835e-13
7365.27	7.04708e-12	7365.27	2.15942e-12	7365.27	7.60969e-11	7365.27	8.0983e-13
7373.61	5.75223e-12	7373.61	2.16749e-12	7373.61	8.48406e-11	7373.61	8.07866e-13
7381.95	6.30976e-12	7381.95	2.17071e-12	7381.95	1.1834e-10	7381.95	8.02786e-13
7390.29	9.0251e-12	7390.29	2.20528e-12	7390.29	1.68816e-10	7390.29	7.95654e-13
7398.63	1.10922e-11	7398.63	2.25478e-12	7398.63	2.22426e-10	7398.63	7.88939e-13
7406.97	1.03777e-11	7406.97	2.28031e-12	7406.97	3.14475e-10	7406.97	7.83954e-13
7415.32	7.5501e-12	7415.32	2.28985e-12	7415.32	4.96886e-10	7415.32	7.7916e-13
7423.66	5.7393e-12	7423.66	2.32241e-12	7423.66	7.10945e-10	7423.66	7.75434e-13
7432	7.48523e-12	7432	2.39097e-12	7432	7.89231e-10	7432	7.75588e-13
7440.34	1.11043e-11	7440.34	2.45479e-12	7440.34	7.61739e-10	7440.34	7.81604e-13
7448.68	1.27411e-11	7448.68	2.55249e-12	7448.68	8.38771e-10	7448.68	7.88122e-13
7457.02	1.10623e-11	7457.02	2.7267e-12	7457.02	1.05629e-09	7457.02	7.87762e-13
7465.36	8.43795e-12	7465.36	2.94453e-12	7465.36	1.32233e-09	7465.36	7.78309e-13
7473.7	8.17333e-12	7473.7	3.14514e-12	7473.7	1.70958e-09	7473.7	7.6627e-13
7482.05	9.86338e-12	7482.05	3.27793e-12	7482.05	2.35222e-09	7482.05	7.60874e-13
7490.39	1.09735e-11	7490.39	3.35175e-12	7490.39	3.68024e-09	7490.39	7.6246e-13
7498.73	1.10381e-11	7498.73	3.46439e-12	7498.73	6.3299e-09	7498.73	7.67219e-13
7507.07	1.10484e-11	7507.07	3.68916e-12	7507.07	9.46621e-09	7507.07	7.7461e-13
7515.41	1.18763e-11	7515.41	3.92948e-12	7515.41	1.07647e-08	7515.41	7.87081e-13
7523.75	1.24638e-11	7523.75	4.24935e-12	7523.75	9.44829e-09	7523.75	7.96015e-13
7532.09	1.1326e-11	7532.09	4.8633e-12	7532.09	7.79183e-09	7532.09	7.94577e-13
7540.43	1.10787e-11	7540.43	5.81585e-12	7540.43	7.59521e-09	7540.43	7.91091e-13
7548.77	1.4086e-11	7548.77	7.02495e-12	7548.77	8.58426e-09	7548.77	7.91313e-13
7557.12	1.83219e-11	7557.12	8.31552e-12	7557.12	1.05098e-08	7557.12	8.0295e-13
7565.46	2.02675e-11	7565.46	9.49482e-12	7565.46	1.32579e-08	7565.46	8.29325e-13
7573.8	2.0165e-11	7573.8	1.05523e-11	7573.8	1.5774e-08	7573.8	8.74622e-13
7582.14	2.33572e-11	7582.14	1.14993e-11	7582.14	1.86422e-08	7582.14	9.40301e-13
7590.48	3.09825e-11	7590.48	1.24841e-11	7590.48	2.4178e-08	7590.48	9.95561e-13
7598.82	3.84338e-11	7598.82	1.39728e-11	7598.82	3.23472e-08	7598.82	1.01151e-12
7607.16	4.21349e-11	7607.16	1.63033e-11	7607.16	4.37847e-08	7607.16	9.86761e-13
7615.5	4.60452e-11	7615.5	2.33831e-11	7615.5	6.56708e-08	7615.5	9.62733e-13
7623.85	5.3085e-11	7623.85	3.86979e-11	7623.85	9.73107e-08	7623.85	9.88431e-13
7632.19	5.76124e-11	7632.19	5.74058e-11	7632.19	1.17165e-07	7632.19	1.07835e-12
7640.53	5.44923e-11	7640.53	7.24184e-11	7640.53	1.12133e-07	7640.53	1.20486e-12
7648.87	5.38841e-11	7648.87	8.54699e-11	7648.87	1.00049e-07	7648.87	1.35975e-12
7657.21	7.78776e-11	7657.21	1.15061e-10	7657.21	1.02831e-07	7657.21	1.55667e-12
7665.55	1.16183e-10	7665.55	1.77409e-10	7665.55	1.19955e-07	7665.55	1.75484e-12
7673.89	1.41135e-10	7673.89	2.98854e-10	7673.89	1.37383e-07	7673.89	1.93551e-12
7682.23	1.43543e-10	7682.23	4.73895e-10	7682.23	1.50658e-07	7682.23	2.06218e-12
7690.58	1.45802e-10	7690.58	6.55582e-10	7690.58	1.66032e-07	7690.58	2.16039e-12
7698.92	2.1066e-10	7698.92	8.2003e-10	7698.92	1.86996e-07	7698.92	2.33871e-12
7707.26	3.34789e-10	7707.26	9.37466e-10	7707.26	2.16561e-07	7707.26	2.62047e-12
7715.6	4.44336e-10	7715.6	1.00685e-09	7715.6	2.42357e-07	7715.6	3.08778e-12
7723.94	4.73142e-10	7723.94	1.05257e-09	7723.94	2.42612e-07	7723.94	3.82988e-12
7732.28	4.46979e-10	7732.28	1.11739e-09	7732.28	2.20416e-07	7732.28	4.62123e-12
7740.62	5.48897e-10	7740.62	1.27608e-09	7740.62	1.96539e-07	7740.62	5.20967e-12
7748.96	8.31055e-10	7748.96	1.53264e-09	7748.96	1.94137e-07	7748.96	5.78989e-12
7757.3	1.11999e-09	7757.3	1.77801e-09	7757.3	2.33241e-07	7757.3	6.82857e-12
7765.65	1.32882e-09	7765.65	1.89698e-09	7765.65	3.07445e-07	7765.65	8.24067e-12
7773.99	1.45424e-09	7773.99	1.94271e-09	7773.99	3.67376e-07	7773.99	9.31931e-12
7782.33	1.45636e-09	7782.33	2.0297e-09	7782.33	3.65535e-07	7782.33	1.1488e-11
7790.67	1.30989e-09	7790.67	2.20387e-09	7790.67	3.16032e-07	7790.67	1.81067e-11
7799.01	1.13524e-09	7799.01	2.58922e-09	7799.01	2.66142e-07	7799.01	3.13335e-11
7807.35	1.30648e-09	7807.35	3.06651e-09	7807.35	2.20607e-07	7807.35	4.87905e-11
7815.69	2.11445e-09	7815.69	3.2474e-09	7815.69	1.67784e-07	7815.69	6.11063e-11
7824.03	3.10828e-09	7824.03	3.04241e-09	7824.03	1.34219e-07	7824.03	5.8672e-11
7832.38	3.38557e-09	7832.38	2.9661e-09	7832.38	1.35808e-07	7832.38	4.3367e-11
7840.72	2.68366e-09	7840.72	3.51514e-09	7840.72	1.4289e-07	7840.72	2.91972e-11
7849.06	1.77557e-09	7849.06	4.45919e-09	7849.06	1.27144e-07	7849.06	2.57385e-11
7857.4	1.79871e-09	7857.4	5.31197e-09	7857.4	1.03037e-07	7857.4	2.82592e-11
7865.74	2.62326e-09	7865.74	5.81891e-09	7865.74	9.61384e-08	7865.74	2.92307e-11
7874.08	3.0804e-09	7874.08	5.97042e-09	7874.08	1.06667e-07	7874.08	2.81841e-11
7882.42	2.65509e-09	7882.42	5.68402e-09	7882.42	1.24377e-07	7882.42	2.74368e-11
7890.76	1.86066e-09	7890.76	4.95757e-09	7890.76	1.32344e-07	7890.76	2.62574e-11
7899.1	1.74235e-09	7899.1	4.17932e-09	7899.1	1.13332e-07	7899.1	2.4342e-11
7907.45	2.26862e-09	7907.45	3.82672e-09	7907.45	7.41144e-08	7907.45	2.55872e-11
7915.79	2.60169e-09	7915.79	3.90763e-09	7915.79	4.79055e-08	7915.79	3.12777e-11
7924.13	2.63806e-09	7924.13	3.89235e-09	7924.13	5.2372e-08	7924.13	3.61055e-11
7932.47	2.55363e-09	7932.47	3.5124e-09	7932.47	6.27993e-08	7932.47	3.56301e-11
7940.81	2.38187e-09	7940.81	3.07097e-09	7940.81	5.35667e-08	7940.81	3.10404e-11
7949.15	1.98476e-09	7949.15	2.87991e-09	7949.15	2.92622e-08	7949.15	2.58383e-11
7957.49	1.44577e-09	7957.49	3.00052e-09	7957.49	1.09231e-08	7957.49	2.1289e-11
7965.83	1.18008e-09	7965.83	3.39055e-09	7965.83	6.10657e-09	7965.83	1.76621e-11
7974.18	1.1393e-09	7974.18	3.85777e-09	7974.18	6.19605e-09	7974.18	1.66843e-11
7982.52	1.0587e-09	7982.52	4.05681e-09	7982.52	6.4235e-09	7982.52	1.78551e-11
7990.86	8.92826e-10	7990.86	3.80589e-09	7990.86	6.64346e-09	7990.86	1.87558e-11
7999.2	6.67539e-10	7999.2	3.32631e-09	7999.2	6.65852e-09	7999.2	1.90425e-11
8007.54	5.08034e-10	8007.54	3.03134e-09	8007.54	5.86553e-09	8007.54	1.96306e-11
8015.88	4.53785e-10	8015.88	3.16651e-09	8015.88	4.24639e-09	8015.88	1.9445e-11
8024.22	4.21326e-10	8024.22	3.34401e-09	8024.22	2.93383e-09	8024.22	1.70305e-11
8032.56	3.86335e-10	8032.56	3.04724e-09	8032.56	2.29432e-09	8032.56	1.38149e-11
8040.9	3.41935e-10	8040.9	2.38618e-09	8040.9	1.83416e-09	8040.9	1.14328e-11
8049.25	2.9405e-10	8049.25	1.78514e-09	8049.25	1.38351e-09	8049.25	9.64887e-12
8057.59	2.54202e-10	8057.59	1.45922e-09	8057.59	1.1607e-09	8057.59	7.46343e-12
8065.93	1.9895e-10	8065.93	1.21605e-09	8065.93	1.19226e-09	8065.93	5.14545e-12
8074.27	1.36534e-10	8074.27	9.83436e-10	8074.27	1.10101e-09	8074.27	3.94751e-12
8082.61	1.09641e-10	8082.61	8.55193e-10	8082.61	8.1396e-10	8082.61	3.6825e-12
8090.95	1.20022e-10	8090.95	7.51219e-10	8090.95	5.55159e-10	8090.95	3.40231e-12
8099.29	1.28102e-10	8099.29	6.14255e-10	8099.29	4.26844e-10	8099.29	2.84446e-12
8107.63	1.06199e-10	8107.63	4.63654e-10	8107.63	3.13891e-10	8107.63	2.18532e-12
8115.98	6.89243e-11	8115.98	3.20513e-10	8115.98	1.69366e-10	8115.98	1.79148e-12
8124.32	4.38179e-11	8124.32	2.03852e-10	8124.32	8.94983e-11	8124.32	1.7095e-12
8132.66	3.12321e-11	8132.66	1.24554e-10	8132.66	7.69225e-11	8132.66	1.64513e-12
8141	2.23602e-11	8141	7.93281e-11	8141	7.70483e-11	8141	1.5078e-12
8149.34	1.68876e-11	8149.34	5.94272e-11	8149.34	7.17607e-11	8149.34	1.34284e-12
8157.68	1.41093e-11	8157.68	4.98444e-11	8157.68	6.9984e-11	8157.68	1.19065e-12
8166.02	1.24732e-11	8166.02	4.04649e-11	8166.02	7.69619e-11	8166.02	1.09486e-12
8174.36	1.16997e-11	8174.36	3.17186e-11	8174.36	7.69114e-11	8174.36	1.025e-12
8182.71	1.30608e-11	8182.71	2.46619e-11	8182.71	6.16854e-11	8182.71	9.09026e-13
8191.05	1.56796e-11	8191.05	1.85818e-11	8191.05	4.39318e-11	8191.05	7.87568e-13
8199.39	1.62935e-11	8199.39	1.28615e-11	8199.39	3.43701e-11	8199.39	7.34323e-13
8207.73	1.38475e-11	8207.73	8.27284e-12	8207.73	2.87149e-11	8207.73	7.47978e-13
8216.07	1.04796e-11	8216.07	5.8288e-12	8216.07	2.26203e-11	8216.07	7.77075e-13
8224.41	8.86781e-12	8224.41	4.66856e-12	8224.41	1.92487e-11	8224.41	7.63357e-13
8232.75	8.82819e-12	8232.75	3.77819e-12	8232.75	1.95586e-11	8232.75	7.06275e-13
8241.09	8.70461e-12	8241.09	3.10561e-12	8241.09	2.02074e-11	8241.09	6.53479e-13
8249.43	7.94203e-12	8249.43	2.64538e-12	8249.43	1.82583e-11	8249.43	6.26544e-13
8257.78	6.57495e-12	8257.78	2.34672e-12	8257.78	1.50856e-11	8257.78	6.16918e-13
8266.12	5.11915e-12	8266.12	2.13988e-12	8266.12	1.31813e-11	8266.12	6.01226e-13
8274.46	4.5429e-12	8274.46	1.98891e-12	8274.46	1.23147e-11	8274.46	5.8405e-13
8282.8	5.20573e-12	8282.8	1.87311e-12	8282.8	1.12887e-11	8282.8	5.78299e-13
8291.14	6.20752e-12	8291.14	1.79435e-12	8291.14	1.0312e-11	8291.14	5.77663e-13
8299.48	6.42632e-12	8299.48	1.75268e-12	8299.48	1.01345e-11	8299.48	5.71624e-13
8307.82	5.62777e-12	8307.82	1.71568e-12	8307.82	1.05044e-11	8307.82	5.57664e-13
8316.16	4.57066e-12	8316.16	1.67076e-12	8316.16	1.05942e-11	8316.16	5.40474e-13
8324.51	3.97845e-12	8324.51	1.62413e-12	8324.51	1.02195e-11	8324.51	5.2296e-13
8332.85	3.84211e-12	8332.85	1.60311e-12	8332.85	9.95471e-12	8332.85	5.15128e-13

## Sheet: Figure 6d
System	Friction (Nsm-3) values	Friction (Nsm-3) error	Distance between H1 and H2 (Å) values	Distance between H1 and H2 (Å) error	Average Distance between H and O (Å) values	Average Distance between H and O (Å) error	Mean ?G (eV)	Mean ?G (eV) error
hBN	2.02591e+07	5.06251e+06	1.5474	0.000564	0.974639	0.000381	0.001728	0.000626
hBN/Ni(111)	1.22409e+07	3.18563e+06	1.54784	0.000436	0.974146	0.000328	0.001776	0.000624
Graphene/Ni(111)	9.58662e+07	8.50447e+06	1.55702	0.000502	0.9819	0.000419	0.006131	0.001035
Graphene	6.3138e+06	839718	1.54556	0.000485	0.973811	0.000187	0.000692	0.000617

## Sheet: Supplementary Figure 9
h-BN/Ni(111)			h-BN			Graphene/Ni(111)			Graphene
x (ang)	y (ang)	dG	x (ang)	y (ang)	dG	x (ang)	y (ang)	dG	x (ang)	y (ang)	dG
-7.52823	-13.7765	0	-9.92661	-6.45098	0.638386	-7.54492	-13.1008	7.58519	-9.91113	-6.42679	5.68006
-7.52823	-13.0514	1.08849	-9.92661	-5.73426	3.57015	-7.54492	-12.3732	2.94884	-9.91113	-5.71027	0
-7.52823	-14.5016	0.874985	-9.92661	-7.1677	1.75012	-7.54492	-13.8284	3.75038	-9.91113	-7.14331	0
-6.90077	-14.138	1.08849	-9.30615	-6.80891	3.57015	-6.91718	-13.4532	8.68227	-9.29064	-6.78536	0
-6.90077	-13.4122	0.874985	-9.30615	-6.09191	1.75012	-6.91718	-12.718	7.93183	-9.29064	-6.06905	0
-8.15569	-14.138	1.08849	-10.5471	-6.80891	3.57015	-8.17266	-13.4532	8.68227	-10.5316	-6.78536	0
-8.15569	-13.4122	0.874985	-10.5471	-6.09191	1.75012	-8.17266	-12.718	7.93183	-10.5316	-6.06905	0
-8.15569	-14.8638	1.69898	-10.5471	-7.52592	0	-8.17266	-14.1883	4.57322	-10.5316	-7.50167	0.815399
-6.90077	-14.8638	1.69898	-9.30615	-7.52592	0	-6.91718	-14.1883	4.57322	-9.29064	-7.50167	0.815399
-7.5121	-15.9514	1.69898	-9.91786	-8.60078	0	-7.53768	-15.2758	6.52455	-9.89884	-8.57664	0.815399
-7.52823	-15.2267	1.41172	-9.92661	-7.88442	2.30736	-7.54492	-14.5559	0	-9.91113	-7.85983	0.0863851
-7.49532	-12.3264	8.91572	-9.90741	-5.01754	1.82776	-7.53175	-11.6457	10.3838	-9.89313	-4.99375	0.0863851
-5.0184	-13.7765	0	-7.44478	-6.45098	0.638386	-5.03396	-13.1008	7.58519	-7.42915	-6.42679	5.68006
-5.0184	-13.0514	1.08849	-7.44478	-5.73426	3.57015	-5.03396	-12.3732	2.94884	-7.42915	-5.71027	0
-5.0184	-14.5016	0.874985	-7.44478	-7.1677	1.75012	-5.03396	-13.8284	3.75038	-7.42915	-7.14331	0
-4.39094	-14.138	1.08849	-6.82433	-6.80891	3.57015	-4.40622	-13.4532	8.68227	-6.80866	-6.78536	0
-4.39094	-13.4122	0.874985	-6.82433	-6.09191	1.75012	-4.40622	-12.718	7.93183	-6.80866	-6.06905	0
-5.64586	-14.138	1.08849	-8.06524	-6.80891	3.57015	-5.6617	-13.4532	8.68227	-8.04965	-6.78536	0
-5.64586	-13.4122	0.874985	-8.06524	-6.09191	1.75012	-5.6617	-12.718	7.93183	-8.04965	-6.06905	0
-5.64586	-14.8638	1.69898	-8.06524	-7.52592	0	-5.6617	-14.1883	4.57322	-8.04965	-7.50167	0.815399
-4.39094	-14.8638	1.69898	-6.82433	-7.52592	0	-4.40622	-14.1883	4.57322	-6.80866	-7.50167	0.815399
-5.00227	-15.9514	1.69898	-7.43603	-8.60078	0	-5.02672	-15.2758	6.52455	-7.41686	-8.57664	0.815399
-5.0184	-15.2267	1.41172	-7.44478	-7.88442	2.30736	-5.03396	-14.5559	0	-7.42915	-7.85983	0.0863851
-4.98549	-12.3264	8.91572	-7.42559	-5.01754	1.82776	-5.02079	-11.6457	10.3838	-7.41115	-4.99375	0.0863851
-2.50856	-13.7765	0	-4.96296	-6.45098	0.638386	-2.523	-13.1008	7.58519	-4.94717	-6.42679	5.68006
-2.50856	-13.0514	1.08849	-4.96296	-5.73426	3.57015	-2.523	-12.3732	2.94884	-4.94717	-5.71027	0
-2.50856	-14.5016	0.874985	-4.96296	-7.1677	1.75012	-2.523	-13.8284	3.75038	-4.94717	-7.14331	0
-1.8811	-14.138	1.08849	-4.3425	-6.80891	3.57015	-1.89526	-13.4532	8.68227	-4.32668	-6.78536	0
-1.8811	-13.4122	0.874985	-4.3425	-6.09191	1.75012	-1.89526	-12.718	7.93183	-4.32668	-6.06905	0
-3.13602	-14.138	1.08849	-5.58341	-6.80891	3.57015	-3.15074	-13.4532	8.68227	-5.56767	-6.78536	0
-3.13602	-13.4122	0.874985	-5.58341	-6.09191	1.75012	-3.15074	-12.718	7.93183	-5.56767	-6.06905	0
-3.13602	-14.8638	1.69898	-5.58341	-7.52592	0	-3.15074	-14.1883	4.57322	-5.56767	-7.50167	0.815399
-1.8811	-14.8638	1.69898	-4.3425	-7.52592	0	-1.89526	-14.1883	4.57322	-4.32668	-7.50167	0.815399
-2.49244	-15.9514	1.69898	-4.95421	-8.60078	0	-2.51576	-15.2758	6.52455	-4.93488	-8.57664	0.815399
-2.50856	-15.2267	1.41172	-4.96296	-7.88442	2.30736	-2.523	-14.5559	0	-4.94717	-7.85983	0.0863851
-2.47565	-12.3264	8.91572	-4.94376	-5.01754	1.82776	-2.50982	-11.6457	10.3838	-4.92917	-4.99375	0.0863851
0.00127134	-13.7765	0	-2.48113	-6.45098	0.638386	-0.0120429	-13.1008	7.58519	-2.46519	-6.42679	5.68006
0.00127134	-13.0514	1.08849	-2.48113	-5.73426	3.57015	-0.0120429	-12.3732	2.94884	-2.46519	-5.71027	0
0.00127134	-14.5016	0.874985	-2.48113	-7.1677	1.75012	-0.0120429	-13.8284	3.75038	-2.46519	-7.14331	0
0.62873	-14.138	1.08849	-1.86068	-6.80891	3.57015	0.615697	-13.4532	8.68227	-1.8447	-6.78536	0
0.62873	-13.4122	0.874985	-1.86068	-6.09191	1.75012	0.615697	-12.718	7.93183	-1.8447	-6.06905	0
-0.626187	-14.138	1.08849	-3.10159	-6.80891	3.57015	-0.639783	-13.4532	8.68227	-3.08569	-6.78536	0
-0.626187	-13.4122	0.874985	-3.10159	-6.09191	1.75012	-0.639783	-12.718	7.93183	-3.08569	-6.06905	0
-0.626187	-14.8638	1.69898	-3.10159	-7.52592	0	-0.639783	-14.1883	4.57322	-3.08569	-7.50167	0.815399
0.62873	-14.8638	1.69898	-1.86068	-7.52592	0	0.615697	-14.1883	4.57322	-1.8447	-7.50167	0.815399
0.017399	-15.9514	1.69898	-2.47238	-8.60078	0	-0.00479804	-15.2758	6.52455	-2.4529	-8.57664	0.815399
0.00127134	-15.2267	1.41172	-2.48113	-7.88442	2.30736	-0.0120429	-14.5559	0	-2.46519	-7.85983	0.0863851
0.0341828	-12.3264	8.91572	-2.46194	-5.01754	1.82776	0.00113577	-11.6457	10.3838	-2.44719	-4.99375	0.0863851
2.51111	-13.7765	0	0.00069285	-6.45098	0.638386	2.49892	-13.1008	7.58519	0.0167903	-6.42679	5.68006
2.51111	-13.0514	1.08849	0.00069285	-5.73426	3.57015	2.49892	-12.3732	2.94884	0.0167903	-5.71027	0
2.51111	-14.5016	0.874985	0.00069285	-7.1677	1.75012	2.49892	-13.8284	3.75038	0.0167903	-7.14331	0
3.13856	-14.138	1.08849	0.621149	-6.80891	3.57015	3.12666	-13.4532	8.68227	0.637286	-6.78536	0
3.13856	-13.4122	0.874985	0.621149	-6.09191	1.75012	3.12666	-12.718	7.93183	0.637286	-6.06905	0
1.88365	-14.138	1.08849	-0.619764	-6.80891	3.57015	1.87118	-13.4532	8.68227	-0.603705	-6.78536	0
1.88365	-13.4122	0.874985	-0.619764	-6.09191	1.75012	1.87118	-12.718	7.93183	-0.603705	-6.06905	0
1.88365	-14.8638	1.69898	-0.619764	-7.52592	0	1.87118	-14.1883	4.57322	-0.603705	-7.50167	0.815399
3.13856	-14.8638	1.69898	0.621149	-7.52592	0	3.12666	-14.1883	4.57322	0.637286	-7.50167	0.815399
2.52723	-15.9514	1.69898	0.00944556	-8.60078	0	2.50616	-15.2758	6.52455	0.0290846	-8.57664	0.815399
2.51111	-15.2267	1.41172	0.00069285	-7.88442	2.30736	2.49892	-14.5559	0	0.0167903	-7.85983	0.0863851
2.54402	-12.3264	8.91572	0.0198894	-5.01754	1.82776	2.5121	-11.6457	10.3838	0.0347923	-4.99375	0.0863851
5.02094	-13.7765	0	2.48252	-6.45098	0.638386	5.00988	-13.1008	7.58519	2.49877	-6.42679	5.68006
5.02094	-13.0514	1.08849	2.48252	-5.73426	3.57015	5.00988	-12.3732	2.94884	2.49877	-5.71027	0
5.02094	-14.5016	0.874985	2.48252	-7.1677	1.75012	5.00988	-13.8284	3.75038	2.49877	-7.14331	0
5.6484	-14.138	1.08849	3.10297	-6.80891	3.57015	5.63762	-13.4532	8.68227	3.11927	-6.78536	0
5.6484	-13.4122	0.874985	3.10297	-6.09191	1.75012	5.63762	-12.718	7.93183	3.11927	-6.06905	0
4.39348	-14.138	1.08849	1.86206	-6.80891	3.57015	4.38214	-13.4532	8.68227	1.87828	-6.78536	0
4.39348	-13.4122	0.874985	1.86206	-6.09191	1.75012	4.38214	-12.718	7.93183	1.87828	-6.06905	0
4.39348	-14.8638	1.69898	1.86206	-7.52592	0	4.38214	-14.1883	4.57322	1.87828	-7.50167	0.815399
5.6484	-14.8638	1.69898	3.10297	-7.52592	0	5.63762	-14.1883	4.57322	3.11927	-7.50167	0.815399
5.03707	-15.9514	1.69898	2.49127	-8.60078	0	5.01712	-15.2758	6.52455	2.51107	-8.57664	0.815399
5.02094	-15.2267	1.41172	2.48252	-7.88442	2.30736	5.00988	-14.5559	0	2.49877	-7.85983	0.0863851
5.05385	-12.3264	8.91572	2.50172	-5.01754	1.82776	5.02306	-11.6457	10.3838	2.51677	-4.99375	0.0863851
7.53078	-13.7765	0	4.96434	-6.45098	0.638386	7.52084	-13.1008	7.58519	4.98075	-6.42679	5.68006
7.53078	-13.0514	1.08849	4.96434	-5.73426	3.57015	7.52084	-12.3732	2.94884	4.98075	-5.71027	0
7.53078	-14.5016	0.874985	4.96434	-7.1677	1.75012	7.52084	-13.8284	3.75038	4.98075	-7.14331	0
8.15823	-14.138	1.08849	5.5848	-6.80891	3.57015	8.14858	-13.4532	8.68227	5.60125	-6.78536	0
8.15823	-13.4122	0.874985	5.5848	-6.09191	1.75012	8.14858	-12.718	7.93183	5.60125	-6.06905	0
6.90332	-14.138	1.08849	4.34389	-6.80891	3.57015	6.8931	-13.4532	8.68227	4.36026	-6.78536	0
6.90332	-13.4122	0.874985	4.34389	-6.09191	1.75012	6.8931	-12.718	7.93183	4.36026	-6.06905	0
6.90332	-14.8638	1.69898	4.34389	-7.52592	0	6.8931	-14.1883	4.57322	4.36026	-7.50167	0.815399
8.15823	-14.8638	1.69898	5.5848	-7.52592	0	8.14858	-14.1883	4.57322	5.60125	-7.50167	0.815399
7.5469	-15.9514	1.69898	4.9731	-8.60078	0	7.52808	-15.2758	6.52455	4.99305	-8.57664	0.815399
7.53078	-15.2267	1.41172	4.96434	-7.88442	2.30736	7.52084	-14.5559	0	4.98075	-7.85983	0.0863851
7.56369	-12.3264	8.91572	4.98354	-5.01754	1.82776	7.53402	-11.6457	10.3838	4.99875	-4.99375	0.0863851
10.0406	-13.7765	0	7.44617	-6.45098	0.638386	10.0318	-13.1008	7.58519	7.46273	-6.42679	5.68006
10.0406	-13.0514	1.08849	7.44617	-5.73426	3.57015	10.0318	-12.3732	2.94884	7.46273	-5.71027	0
10.0406	-14.5016	0.874985	7.44617	-7.1677	1.75012	10.0318	-13.8284	3.75038	7.46273	-7.14331	0
10.6681	-14.138	1.08849	8.06663	-6.80891	3.57015	10.6595	-13.4532	8.68227	8.08323	-6.78536	0
10.6681	-13.4122	0.874985	8.06663	-6.09191	1.75012	10.6595	-12.718	7.93183	8.08323	-6.06905	0
9.41315	-14.138	1.08849	6.82571	-6.80891	3.57015	9.40406	-13.4532	8.68227	6.84224	-6.78536	0
9.41315	-13.4122	0.874985	6.82571	-6.09191	1.75012	9.40406	-12.718	7.93183	6.84224	-6.06905	0
9.41315	-14.8638	1.69898	6.82571	-7.52592	0	9.40406	-14.1883	4.57322	6.84224	-7.50167	0.815399
10.6681	-14.8638	1.69898	8.06663	-7.52592	0	10.6595	-14.1883	4.57322	8.08323	-7.50167	0.815399
10.0567	-15.9514	1.69898	7.45492	-8.60078	0	10.039	-15.2758	6.52455	7.47503	-8.57664	0.815399
10.0406	-15.2267	1.41172	7.44617	-7.88442	2.30736	10.0318	-14.5559	0	7.46273	-7.85983	0.0863851
10.0735	-12.3264	8.91572	7.46537	-5.01754	1.82776	10.045	-11.6457	10.3838	7.48074	-4.99375	0.0863851
12.5504	-13.7765	0	9.928	-6.45098	0.638386	12.5428	-13.1008	7.58519	9.94471	-6.42679	5.68006
12.5504	-13.0514	1.08849	9.928	-5.73426	3.57015	12.5428	-12.3732	2.94884	9.94471	-5.71027	0
12.5504	-14.5016	0.874985	9.928	-7.1677	1.75012	12.5428	-13.8284	3.75038	9.94471	-7.14331	0
13.1779	-14.138	1.08849	10.5485	-6.80891	3.57015	13.1705	-13.4532	8.68227	10.5652	-6.78536	0
13.1779	-13.4122	0.874985	10.5485	-6.09191	1.75012	13.1705	-12.718	7.93183	10.5652	-6.06905	0
11.923	-14.138	1.08849	9.30754	-6.80891	3.57015	11.915	-13.4532	8.68227	9.32422	-6.78536	0
11.923	-13.4122	0.874985	9.30754	-6.09191	1.75012	11.915	-12.718	7.93183	9.32422	-6.06905	0
11.923	-14.8638	1.69898	9.30754	-7.52592	0	11.915	-14.1883	4.57322	9.32422	-7.50167	0.815399
13.1779	-14.8638	1.69898	10.5485	-7.52592	0	13.1705	-14.1883	4.57322	10.5652	-7.50167	0.815399
12.5666	-15.9514	1.69898	9.93675	-8.60078	0	12.55	-15.2758	6.52455	9.95701	-8.57664	0.815399
12.5504	-15.2267	1.41172	9.928	-7.88442	2.30736	12.5428	-14.5559	0	9.94471	-7.85983	0.0863851
12.5834	-12.3264	8.91572	9.94719	-5.01754	1.82776	12.5559	-11.6457	10.3838	9.96272	-4.99375	0.0863851
15.0603	-13.7765	0	12.4098	-6.45098	0.638386	15.0537	-13.1008	7.58519	12.4267	-6.42679	5.68006
15.0603	-13.0514	1.08849	12.4098	-5.73426	3.57015	15.0537	-12.3732	2.94884	12.4267	-5.71027	0
15.0603	-14.5016	0.874985	12.4098	-7.1677	1.75012	15.0537	-13.8284	3.75038	12.4267	-7.14331	0
15.6877	-14.138	1.08849	13.0303	-6.80891	3.57015	15.6815	-13.4532	8.68227	13.0472	-6.78536	0
15.6877	-13.4122	0.874985	13.0303	-6.09191	1.75012	15.6815	-12.718	7.93183	13.0472	-6.06905	0
14.4328	-14.138	1.08849	11.7894	-6.80891	3.57015	14.426	-13.4532	8.68227	11.8062	-6.78536	0
14.4328	-13.4122	0.874985	11.7894	-6.09191	1.75012	14.426	-12.718	7.93183	11.8062	-6.06905	0
14.4328	-14.8638	1.69898	11.7894	-7.52592	0	14.426	-14.1883	4.57322	11.8062	-7.50167	0.815399
15.6877	-14.8638	1.69898	13.0303	-7.52592	0	15.6815	-14.1883	4.57322	13.0472	-7.50167	0.815399
15.0764	-15.9514	1.69898	12.4186	-8.60078	0	15.061	-15.2758	6.52455	12.439	-8.57664	0.815399
15.0603	-15.2267	1.41172	12.4098	-7.88442	2.30736	15.0537	-14.5559	0	12.4267	-7.85983	0.0863851
15.0932	-12.3264	8.91572	12.429	-5.01754	1.82776	15.0669	-11.6457	10.3838	12.4447	-4.99375	0.0863851
17.5701	-13.7765	0	14.8916	-6.45098	0.638386	17.5647	-13.1008	7.58519	14.9087	-6.42679	5.68006
17.5701	-13.0514	1.08849	14.8916	-5.73426	3.57015	17.5647	-12.3732	2.94884	14.9087	-5.71027	0
17.5701	-14.5016	0.874985	14.8916	-7.1677	1.75012	17.5647	-13.8284	3.75038	14.9087	-7.14331	0
18.1976	-14.138	1.08849	15.5121	-6.80891	3.57015	18.1924	-13.4532	8.68227	15.5292	-6.78536	0
18.1976	-13.4122	0.874985	15.5121	-6.09191	1.75012	18.1924	-12.718	7.93183	15.5292	-6.06905	0
16.9427	-14.138	1.08849	14.2712	-6.80891	3.57015	16.9369	-13.4532	8.68227	14.2882	-6.78536	0
16.9427	-13.4122	0.874985	14.2712	-6.09191	1.75012	16.9369	-12.718	7.93183	14.2882	-6.06905	0
16.9427	-14.8638	1.69898	14.2712	-7.52592	0	16.9369	-14.1883	4.57322	14.2882	-7.50167	0.815399
18.1976	-14.8638	1.69898	15.5121	-7.52592	0	18.1924	-14.1883	4.57322	15.5292	-7.50167	0.815399
17.5862	-15.9514	1.69898	14.9004	-8.60078	0	17.5719	-15.2758	6.52455	14.921	-8.57664	0.815399
17.5701	-15.2267	1.41172	14.8916	-7.88442	2.30736	17.5647	-14.5559	0	14.9087	-7.85983	0.0863851
17.603	-12.3264	8.91572	14.9108	-5.01754	1.82776	17.5779	-11.6457	10.3838	14.9267	-4.99375	0.0863851
20.0799	-13.7765	0	17.3735	-6.45098	0.638386	20.0756	-13.1008	7.58519	17.3907	-6.42679	5.68006
20.0799	-13.0514	1.08849	17.3735	-5.73426	3.57015	20.0756	-12.3732	2.94884	17.3907	-5.71027	0
20.0799	-14.5016	0.874985	17.3735	-7.1677	1.75012	20.0756	-13.8284	3.75038	17.3907	-7.14331	0
20.7074	-14.138	1.08849	17.9939	-6.80891	3.57015	20.7034	-13.4532	8.68227	18.0112	-6.78536	0
20.7074	-13.4122	0.874985	17.9939	-6.09191	1.75012	20.7034	-12.718	7.93183	18.0112	-6.06905	0
19.4525	-14.138	1.08849	16.753	-6.80891	3.57015	19.4479	-13.4532	8.68227	16.7702	-6.78536	0
19.4525	-13.4122	0.874985	16.753	-6.09191	1.75012	19.4479	-12.718	7.93183	16.7702	-6.06905	0
19.4525	-14.8638	1.69898	16.753	-7.52592	0	19.4479	-14.1883	4.57322	16.7702	-7.50167	0.815399
20.7074	-14.8638	1.69898	17.9939	-7.52592	0	20.7034	-14.1883	4.57322	18.0112	-7.50167	0.815399
20.0961	-15.9514	1.69898	17.3822	-8.60078	0	20.0829	-15.2758	6.52455	17.403	-8.57664	0.815399
20.0799	-15.2267	1.41172	17.3735	-7.88442	2.30736	20.0756	-14.5559	0	17.3907	-7.85983	0.0863851
20.1129	-12.3264	8.91572	17.3927	-5.01754	1.82776	20.0888	-11.6457	10.3838	17.4087	-4.99375	0.0863851
22.5898	-13.7765	0	19.8553	-6.45098	0.638386	22.5866	-13.1008	7.58519	19.8726	-6.42679	5.68006
22.5898	-13.0514	1.08849	19.8553	-5.73426	3.57015	22.5866	-12.3732	2.94884	19.8726	-5.71027	0
22.5898	-14.5016	0.874985	19.8553	-7.1677	1.75012	22.5866	-13.8284	3.75038	19.8726	-7.14331	0
23.2172	-14.138	1.08849	20.4758	-6.80891	3.57015	23.2143	-13.4532	8.68227	20.4931	-6.78536	0
23.2172	-13.4122	0.874985	20.4758	-6.09191	1.75012	23.2143	-12.718	7.93183	20.4931	-6.06905	0
21.9623	-14.138	1.08849	19.2348	-6.80891	3.57015	21.9589	-13.4532	8.68227	19.2521	-6.78536	0
21.9623	-13.4122	0.874985	19.2348	-6.09191	1.75012	21.9589	-12.718	7.93183	19.2521	-6.06905	0
21.9623	-14.8638	1.69898	19.2348	-7.52592	0	21.9589	-14.1883	4.57322	19.2521	-7.50167	0.815399
23.2172	-14.8638	1.69898	20.4758	-7.52592	0	23.2143	-14.1883	4.57322	20.4931	-7.50167	0.815399
22.6059	-15.9514	1.69898	19.8641	-8.60078	0	22.5938	-15.2758	6.52455	19.8849	-8.57664	0.815399
22.5898	-15.2267	1.41172	19.8553	-7.88442	2.30736	22.5866	-14.5559	0	19.8726	-7.85983	0.0863851
22.6227	-12.3264	8.91572	19.8745	-5.01754	1.82776	22.5998	-11.6457	10.3838	19.8906	-4.99375	0.0863851
25.0996	-13.7765	0	22.3371	-6.45098	0.638386	25.0976	-13.1008	7.58519	22.3546	-6.42679	5.68006
25.0996	-13.0514	1.08849	22.3371	-5.73426	3.57015	25.0976	-12.3732	2.94884	22.3546	-5.71027	0
25.0996	-14.5016	0.874985	22.3371	-7.1677	1.75012	25.0976	-13.8284	3.75038	22.3546	-7.14331	0
25.7271	-14.138	1.08849	22.9576	-6.80891	3.57015	25.7253	-13.4532	8.68227	22.9751	-6.78536	0
25.7271	-13.4122	0.874985	22.9576	-6.09191	1.75012	25.7253	-12.718	7.93183	22.9751	-6.06905	0
24.4722	-14.138	1.08849	21.7167	-6.80891	3.57015	24.4698	-13.4532	8.68227	21.7341	-6.78536	0
24.4722	-13.4122	0.874985	21.7167	-6.09191	1.75012	24.4698	-12.718	7.93183	21.7341	-6.06905	0
24.4722	-14.8638	1.69898	21.7167	-7.52592	0	24.4698	-14.1883	4.57322	21.7341	-7.50167	0.815399
25.7271	-14.8638	1.69898	22.9576	-7.52592	0	25.7253	-14.1883	4.57322	22.9751	-7.50167	0.815399
25.1157	-15.9514	1.69898	22.3459	-8.60078	0	25.1048	-15.2758	6.52455	22.3669	-8.57664	0.815399
25.0996	-15.2267	1.41172	22.3371	-7.88442	2.30736	25.0976	-14.5559	0	22.3546	-7.85983	0.0863851
25.1325	-12.3264	8.91572	22.3563	-5.01754	1.82776	25.1107	-11.6457	10.3838	22.3726	-4.99375	0.0863851
-6.27332	-11.6013	0	-8.6857	-4.30082	0.638386	-6.28944	-10.9181	7.58519	-8.67014	-4.27723	5.68006
-6.27332	-10.8762	1.08849	-8.6857	-3.5841	3.57015	-6.28944	-10.1905	2.94884	-8.67014	-3.56071	0
-6.27332	-12.3264	0.874985	-8.6857	-5.01754	1.75012	-6.28944	-11.6457	3.75038	-8.67014	-4.99375	0
-5.64586	-11.9628	1.08849	-8.06524	-4.65875	3.57015	-5.6617	-11.2705	8.68227	-8.04965	-4.6358	0
-5.64586	-11.237	0.874985	-8.06524	-3.94174	1.75012	-5.6617	-10.5353	7.93183	-8.04965	-3.91949	0
-6.90077	-11.9628	1.08849	-9.30615	-4.65875	3.57015	-6.91718	-11.2705	8.68227	-9.29064	-4.6358	0
-6.90077	-11.237	0.874985	-9.30615	-3.94174	1.75012	-6.91718	-10.5353	7.93183	-9.29064	-3.91949	0
-6.90077	-12.6886	1.69898	-9.30615	-5.37576	0	-6.91718	-12.0056	4.57322	-9.29064	-5.35211	0.815399
-5.64586	-12.6886	1.69898	-8.06524	-5.37576	0	-5.6617	-12.0056	4.57322	-8.04965	-5.35211	0.815399
-6.25719	-13.7762	1.69898	-8.67694	-6.45062	0	-6.2822	-13.0931	6.52455	-8.65785	-6.42708	0.815399
-6.27332	-13.0514	1.41172	-8.6857	-5.73426	2.30736	-6.28944	-12.3732	0	-8.67014	-5.71027	0.0863851
-6.2404	-10.1511	8.91572	-8.6665	-2.86738	1.82776	-6.27627	-9.46298	10.3838	-8.65214	-2.84419	0.0863851
-3.76348	-11.6013	0	-6.20387	-4.30082	0.638386	-3.77848	-10.9181	7.58519	-6.18816	-4.27723	5.68006
-3.76348	-10.8762	1.08849	-6.20387	-3.5841	3.57015	-3.77848	-10.1905	2.94884	-6.18816	-3.56071	0
-3.76348	-12.3264	0.874985	-6.20387	-5.01754	1.75012	-3.77848	-11.6457	3.75038	-6.18816	-4.99375	0
-3.13602	-11.9628	1.08849	-5.58341	-4.65875	3.57015	-3.15074	-11.2705	8.68227	-5.56767	-4.6358	0
-3.13602	-11.237	0.874985	-5.58341	-3.94174	1.75012	-3.15074	-10.5353	7.93183	-5.56767	-3.91949	0
-4.39094	-11.9628	1.08849	-6.82433	-4.65875	3.57015	-4.40622	-11.2705	8.68227	-6.80866	-4.6358	0
-4.39094	-11.237	0.874985	-6.82433	-3.94174	1.75012	-4.40622	-10.5353	7.93183	-6.80866	-3.91949	0
-4.39094	-12.6886	1.69898	-6.82433	-5.37576	0	-4.40622	-12.0056	4.57322	-6.80866	-5.35211	0.815399
-3.13602	-12.6886	1.69898	-5.58341	-5.37576	0	-3.15074	-12.0056	4.57322	-5.56767	-5.35211	0.815399
-3.74735	-13.7762	1.69898	-6.19512	-6.45062	0	-3.77124	-13.0931	6.52455	-6.17587	-6.42708	0.815399
-3.76348	-13.0514	1.41172	-6.20387	-5.73426	2.30736	-3.77848	-12.3732	0	-6.18816	-5.71027	0.0863851
-3.73057	-10.1511	8.91572	-6.18467	-2.86738	1.82776	-3.7653	-9.46298	10.3838	-6.17016	-2.84419	0.0863851
-1.25365	-11.6013	0	-3.72205	-4.30082	0.638386	-1.26752	-10.9181	7.58519	-3.70618	-4.27723	5.68006
-1.25365	-10.8762	1.08849	-3.72205	-3.5841	3.57015	-1.26752	-10.1905	2.94884	-3.70618	-3.56071	0
-1.25365	-12.3264	0.874985	-3.72205	-5.01754	1.75012	-1.26752	-11.6457	3.75038	-3.70618	-4.99375	0
-0.626187	-11.9628	1.08849	-3.10159	-4.65875	3.57015	-0.639783	-11.2705	8.68227	-3.08569	-4.6358	0
-0.626187	-11.237	0.874985	-3.10159	-3.94174	1.75012	-0.639783	-10.5353	7.93183	-3.08569	-3.91949	0
-1.8811	-11.9628	1.08849	-4.3425	-4.65875	3.57015	-1.89526	-11.2705	8.68227	-4.32668	-4.6358	0
-1.8811	-11.237	0.874985	-4.3425	-3.94174	1.75012	-1.89526	-10.5353	7.93183	-4.32668	-3.91949	0
-1.8811	-12.6886	1.69898	-4.3425	-5.37576	0	-1.89526	-12.0056	4.57322	-4.32668	-5.35211	0.815399
-0.626187	-12.6886	1.69898	-3.10159	-5.37576	0	-0.639783	-12.0056	4.57322	-3.08569	-5.35211	0.815399
-1.23752	-13.7762	1.69898	-3.71329	-6.45062	0	-1.26028	-13.0931	6.52455	-3.69389	-6.42708	0.815399
-1.25365	-13.0514	1.41172	-3.72205	-5.73426	2.30736	-1.26752	-12.3732	0	-3.70618	-5.71027	0.0863851
-1.22073	-10.1511	8.91572	-3.70285	-2.86738	1.82776	-1.25434	-9.46298	10.3838	-3.68818	-2.84419	0.0863851
1.25619	-11.6013	0	-1.24022	-4.30082	0.638386	1.24344	-10.9181	7.58519	-1.2242	-4.27723	5.68006
1.25619	-10.8762	1.08849	-1.24022	-3.5841	3.57015	1.24344	-10.1905	2.94884	-1.2242	-3.56071	0
1.25619	-12.3264	0.874985	-1.24022	-5.01754	1.75012	1.24344	-11.6457	3.75038	-1.2242	-4.99375	0
1.88365	-11.9628	1.08849	-0.619764	-4.65875	3.57015	1.87118	-11.2705	8.68227	-0.603705	-4.6358	0
1.88365	-11.237	0.874985	-0.619764	-3.94174	1.75012	1.87118	-10.5353	7.93183	-0.603705	-3.91949	0
0.62873	-11.9628	1.08849	-1.86068	-4.65875	3.57015	0.615697	-11.2705	8.68227	-1.8447	-4.6358	0
0.62873	-11.237	0.874985	-1.86068	-3.94174	1.75012	0.615697	-10.5353	7.93183	-1.8447	-3.91949	0
0.62873	-12.6886	1.69898	-1.86068	-5.37576	0	0.615697	-12.0056	4.57322	-1.8447	-5.35211	0.815399
1.88365	-12.6886	1.69898	-0.619764	-5.37576	0	1.87118	-12.0056	4.57322	-0.603705	-5.35211	0.815399
1.27232	-13.7762	1.69898	-1.23147	-6.45062	0	1.25068	-13.0931	6.52455	-1.21191	-6.42708	0.815399
1.25619	-13.0514	1.41172	-1.24022	-5.73426	2.30736	1.24344	-12.3732	0	-1.2242	-5.71027	0.0863851
1.2891	-10.1511	8.91572	-1.22102	-2.86738	1.82776	1.25662	-9.46298	10.3838	-1.2062	-2.84419	0.0863851
3.76602	-11.6013	0	1.24161	-4.30082	0.638386	3.7544	-10.9181	7.58519	1.25778	-4.27723	5.68006
3.76602	-10.8762	1.08849	1.24161	-3.5841	3.57015	3.7544	-10.1905	2.94884	1.25778	-3.56071	0
3.76602	-12.3264	0.874985	1.24161	-5.01754	1.75012	3.7544	-11.6457	3.75038	1.25778	-4.99375	0
4.39348	-11.9628	1.08849	1.86206	-4.65875	3.57015	4.38214	-11.2705	8.68227	1.87828	-4.6358	0
4.39348	-11.237	0.874985	1.86206	-3.94174	1.75012	4.38214	-10.5353	7.93183	1.87828	-3.91949	0
3.13856	-11.9628	1.08849	0.621149	-4.65875	3.57015	3.12666	-11.2705	8.68227	0.637286	-4.6358	0
3.13856	-11.237	0.874985	0.621149	-3.94174	1.75012	3.12666	-10.5353	7.93183	0.637286	-3.91949	0
3.13856	-12.6886	1.69898	0.621149	-5.37576	0	3.12666	-12.0056	4.57322	0.637286	-5.35211	0.815399
4.39348	-12.6886	1.69898	1.86206	-5.37576	0	4.38214	-12.0056	4.57322	1.87828	-5.35211	0.815399
3.78215	-13.7762	1.69898	1.25036	-6.45062	0	3.76164	-13.0931	6.52455	1.27008	-6.42708	0.815399
3.76602	-13.0514	1.41172	1.24161	-5.73426	2.30736	3.7544	-12.3732	0	1.25778	-5.71027	0.0863851
3.79893	-10.1511	8.91572	1.2608	-2.86738	1.82776	3.76758	-9.46298	10.3838	1.27578	-2.84419	0.0863851
6.27586	-11.6013	0	3.72343	-4.30082	0.638386	6.26536	-10.9181	7.58519	3.73976	-4.27723	5.68006
6.27586	-10.8762	1.08849	3.72343	-3.5841	3.57015	6.26536	-10.1905	2.94884	3.73976	-3.56071	0
6.27586	-12.3264	0.874985	3.72343	-5.01754	1.75012	6.26536	-11.6457	3.75038	3.73976	-4.99375	0
6.90332	-11.9628	1.08849	4.34389	-4.65875	3.57015	6.8931	-11.2705	8.68227	4.36026	-4.6358	0
6.90332	-11.237	0.874985	4.34389	-3.94174	1.75012	6.8931	-10.5353	7.93183	4.36026	-3.91949	0
5.6484	-11.9628	1.08849	3.10297	-4.65875	3.57015	5.63762	-11.2705	8.68227	3.11927	-4.6358	0
5.6484	-11.237	0.874985	3.10297	-3.94174	1.75012	5.63762	-10.5353	7.93183	3.11927	-3.91949	0
5.6484	-12.6886	1.69898	3.10297	-5.37576	0	5.63762	-12.0056	4.57322	3.11927	-5.35211	0.815399
6.90332	-12.6886	1.69898	4.34389	-5.37576	0	6.8931	-12.0056	4.57322	4.36026	-5.35211	0.815399
6.29199	-13.7762	1.69898	3.73218	-6.45062	0	6.2726	-13.0931	6.52455	3.75206	-6.42708	0.815399
6.27586	-13.0514	1.41172	3.72343	-5.73426	2.30736	6.26536	-12.3732	0	3.73976	-5.71027	0.0863851
6.30877	-10.1511	8.91572	3.74263	-2.86738	1.82776	6.27854	-9.46298	10.3838	3.75776	-2.84419	0.0863851
8.78569	-11.6013	0	6.20526	-4.30082	0.638386	8.77632	-10.9181	7.58519	6.22174	-4.27723	5.68006
8.78569	-10.8762	1.08849	6.20526	-3.5841	3.57015	8.77632	-10.1905	2.94884	6.22174	-3.56071	0
8.78569	-12.3264	0.874985	6.20526	-5.01754	1.75012	8.77632	-11.6457	3.75038	6.22174	-4.99375	0
9.41315	-11.9628	1.08849	6.82571	-4.65875	3.57015	9.40406	-11.2705	8.68227	6.84224	-4.6358	0
9.41315	-11.237	0.874985	6.82571	-3.94174	1.75012	9.40406	-10.5353	7.93183	6.84224	-3.91949	0
8.15823	-11.9628	1.08849	5.5848	-4.65875	3.57015	8.14858	-11.2705	8.68227	5.60125	-4.6358	0
8.15823	-11.237	0.874985	5.5848	-3.94174	1.75012	8.14858	-10.5353	7.93183	5.60125	-3.91949	0
8.15823	-12.6886	1.69898	5.5848	-5.37576	0	8.14858	-12.0056	4.57322	5.60125	-5.35211	0.815399
9.41315	-12.6886	1.69898	6.82571	-5.37576	0	9.40406	-12.0056	4.57322	6.84224	-5.35211	0.815399
8.80182	-13.7762	1.69898	6.21401	-6.45062	0	8.78356	-13.0931	6.52455	6.23404	-6.42708	0.815399
8.78569	-13.0514	1.41172	6.20526	-5.73426	2.30736	8.77632	-12.3732	0	6.22174	-5.71027	0.0863851
8.8186	-10.1511	8.91572	6.22445	-2.86738	1.82776	8.7895	-9.46298	10.3838	6.23975	-2.84419	0.0863851
11.2955	-11.6013	0	8.68708	-4.30082	0.638386	11.2873	-10.9181	7.58519	8.70372	-4.27723	5.68006
11.2955	-10.8762	1.08849	8.68708	-3.5841	3.57015	11.2873	-10.1905	2.94884	8.70372	-3.56071	0
11.2955	-12.3264	0.874985	8.68708	-5.01754	1.75012	11.2873	-11.6457	3.75038	8.70372	-4.99375	0
11.923	-11.9628	1.08849	9.30754	-4.65875	3.57015	11.915	-11.2705	8.68227	9.32422	-4.6358	0
11.923	-11.237	0.874985	9.30754	-3.94174	1.75012	11.915	-10.5353	7.93183	9.32422	-3.91949	0
10.6681	-11.9628	1.08849	8.06663	-4.65875	3.57015	10.6595	-11.2705	8.68227	8.08323	-4.6358	0
10.6681	-11.237	0.874985	8.06663	-3.94174	1.75012	10.6595	-10.5353	7.93183	8.08323	-3.91949	0
10.6681	-12.6886	1.69898	8.06663	-5.37576	0	10.6595	-12.0056	4.57322	8.08323	-5.35211	0.815399
11.923	-12.6886	1.69898	9.30754	-5.37576	0	11.915	-12.0056	4.57322	9.32422	-5.35211	0.815399
11.3117	-13.7762	1.69898	8.69584	-6.45062	0	11.2945	-13.0931	6.52455	8.71602	-6.42708	0.815399
11.2955	-13.0514	1.41172	8.68708	-5.73426	2.30736	11.2873	-12.3732	0	8.70372	-5.71027	0.0863851
11.3284	-10.1511	8.91572	8.70628	-2.86738	1.82776	11.3005	-9.46298	10.3838	8.72173	-2.84419	0.0863851
13.8054	-11.6013	0	11.1689	-4.30082	0.638386	13.7982	-10.9181	7.58519	11.1857	-4.27723	5.68006
13.8054	-10.8762	1.08849	11.1689	-3.5841	3.57015	13.7982	-10.1905	2.94884	11.1857	-3.56071	0
13.8054	-12.3264	0.874985	11.1689	-5.01754	1.75012	13.7982	-11.6457	3.75038	11.1857	-4.99375	0
14.4328	-11.9628	1.08849	11.7894	-4.65875	3.57015	14.426	-11.2705	8.68227	11.8062	-4.6358	0
14.4328	-11.237	0.874985	11.7894	-3.94174	1.75012	14.426	-10.5353	7.93183	11.8062	-3.91949	0
13.1779	-11.9628	1.08849	10.5485	-4.65875	3.57015	13.1705	-11.2705	8.68227	10.5652	-4.6358	0
13.1779	-11.237	0.874985	10.5485	-3.94174	1.75012	13.1705	-10.5353	7.93183	10.5652	-3.91949	0
13.1779	-12.6886	1.69898	10.5485	-5.37576	0	13.1705	-12.0056	4.57322	10.5652	-5.35211	0.815399
14.4328	-12.6886	1.69898	11.7894	-5.37576	0	14.426	-12.0056	4.57322	11.8062	-5.35211	0.815399
[truncated: 2,079 more rows]

## Sheet: Supplementary Figure 10
Population Histogram		Probability Boltzmann			Probability AIMD
[truncated: 2,353 more rows]
